# Supplementary material for: Leveraging the global genomic epidemiology of carbapenemase-producing Klebsiella pneumoniae to inform infection prevention in Tunisian hospitals
Source: Antimicrob Agents Chemother. 2026 May 6;70(6):e00142-26. doi: 10.1128/aac.00142-26 (PMC13231914; doi:10.1128/aac.00142-26)
Supplement: Supplemental tables — Tables S3, S8, S9, and S11. [file aac.00142-26-s0006.xlsx]

## Sheet: Table S3
Table S3: PFGE Profiles, antimicrobial resistance, and virulence features of the 220 Bloodstream CPK Isolates
Year	Isolate name	ST	PFGE Profile	Sequenced isolate	Carbapenemases	Methyltransferase genes	Plasmid-virulence associated genes (rmpA,rmpA2, iucA)
2009	HBH233	ST383	FST383	1	OXA-204
2009	HBH116	ST383	FST383	1	OXA-204
2009	HBH785	ST340	VST340		OXA-204
2010	HBH866	ST340	VST340	1	OXA-204
2010	HBH416	ST383	FST383	1	OXA-204
2010	HBH29	ST383	FST383		OXA-204
2010	HBH57	ST383	FST383		OXA-204
2010	HBH1697	ST218	H ST218	1	OXA-204		rmpA,rmpA2, iucA
2010	HBH1966	ST218	H ST218	1	OXA-204		rmpA,rmpA2, iucA
2010	HBH965	ST86	unique	1	OXA-204		rmpA,rmpA2, iucA
2011	HBH95	ST101	A’ST101	1	OXA-48
2011	HBH617	ST101	A’ST101		OXA-48
2011	HBH430	ST101	A’ST101		OXA-48
2011	HBH835	ST101	DST101	1	OXA-48
2011	HBH120	ST101	DST101		OXA-48
2011	HBHh134	ST323	unique	1	OXA-48
2011	HBH1304	ST13	S	1	OXA-48
2011	HBH1341	ST13	S		OXA-48
2012	HBH722	ST101	A’ST101	1	OXA-48
2012	HBH808	ST101	A’ST101		OXA-48
2012	HBH2690	ST101	A’ST101		OXA-48
2012	HBH2769	ST101	A’ST101		OXA-48
2012	HBH803	ST101	A’ST101		OXA-48
2012	HBH2838	ST101	A’ST101		OXA-48
2012	HBH3025	ST101	A’ST101	1	OXA-48
2012	HBH5	ST129	unique	1	OXA-204
2012	HBH545	ST15	unique	1	OXA-48
2012	HBH724	IND	unique		OXA-48
2012	HBH2006	ST14	non-typable	1	VIM-1
2013	HBH2166	ST101	AST101	1	OXA-48
2013	HBH4643	ST101	AST101		OXA-48
2013	HBH145	ST101	AST101		OXA-48
2013	HBH147	ST101	AST101		OXA-48
2013	HBH1471	ST101	DST101	1	OXA-48
2013	HBH1467	ST101	DST101		OXA-48
2013	HBH1956	ST101	DST101		OXA-48
2013	HBH3284	ST101	DST101	1	OXA-48
2013	HBH1500	ST13	unique	1	OXA-48
2013	HBH3084	ST23	unique	1	OXA-48		rmpA,rmpA2, iucA
2013	HBH653	ST2086	unique	1	OXA-48
2013	HBH600	ST15	unique	1	OXA-48
2013	HBH2740	ST15	unique	1	VIM4
2013	HBH487	ST514	unique	1	OXA-48
2013	HBH261	ST307	non-typable	1	OXA-48
2014	HBH3187	ST147	B’ST147	1	NDM-1
2014	HBHH134	ST147	B’ST147		OXA-48
2014	HBH3504	ST147	B’ST147		NDM-1
2014	HBH3705	ST147	B’ST147		NDM-1
2014	HBH182	ST147	B’ST147		NDM-1
2014	HBH2077	ST395	KST395	1	NDM-1
2014	HBH560	ST395	KST395	1	NDM-1, OXA-48
2014	HBH2232	ST101	DST101		OXA-48
2014	HBH2250	ST101	DST101		OXA-48
2014	HBH4306	ST101	DST101	1	OXA-48
2014	HBH417	ST101	unique	1	OXA-48
2014	HBH2668	ST987	unique	1	OXA-48
2014	HBH4002	ST307	unique	1	NDM-1
2014	HBH4170	ST307	non-typable		NDM-1
2014	HBH1123	ST147	non-typable	1	OXA-48
2014	HBH2308	ST45	non-typable	1	NDM-1, OXA-48
2014	HBH54	IND	non-typable		OXA-48
2015	HBH84	ST101	DST101	1	OXA-48
2015	HBH146	ST101	DST101		OXA-48
2015	HBH170	ST101	DST101	1	OXA-48
2015	HBHH43	ST101	DST101		OXA-48
2015	HBH894	ST101	DST101		OXA-48
2015	HBH919	ST101	DST101		OXA-48
2015	HBH89	ST101	DST101		OXA-48
2015	HBH1005	ST101	DST101		OXA-48
2015	HBH2473	ST101	DST101		OXA-48
2015	HBH2082	ST101	DST101	1	OXA-48
2015	HBH1977	ST101	DST101		OXA-48
2015	HBH2782	ST101	DST101		OXA-48
2015	HBH1449	ST147	B’ST147	1	NDM-1
2015	HBH1850	ST147	B’ST147		NDM-1
2015	HBH1861	ST147	B’ST147		NDM-1
2015	HBH3037	ST147	B’ST147		OXA-48
2015	HBH3031	ST147	B’ST147		NDM-1
2015	HBH3234	ST147	B’ST147	1	NDM-1
2015	HBH3373	ST147	B’ST147	1	NDM-1
2015	HBH352	ST101	AST101		OXA-48
2015	HBH622	ST101	AST101		OXA-48
2015	HBH4442	ST101	AST101	1	OXA-48
2015	HBH3566	ST11	QST11		NDM-1
2015	HBH3650	ST11	QST11		NDM-1
2015	HBH906	IND	unique		OXA-48
2015	HBHH236	IND	unique		NDM-1
2015	HBH623	ST307	unique	1	NDM-1
2015	HBH6	ST11	unique	1	NDM-1	rmtF
2015	HBH3881	ST307	unique	1	NDM-1
2015	HBH4058	IND	unique		NDM-1
2015	HBH3764	ST147	non-typable		OXA-48
2015	HBH1894	ST101	non-typable		OXA-48
2016	HBH275	ST101	AST101	1	OXA-48
2016	HBH316	ST101	AST101		OXA-48
2016	HBH22	ST101	AST101		OXA-48
2016	HBH4479	ST101	X”ST101	1	OXA-48
2016	HBH4562	ST101	X”ST101		OXA-48
2016	HBH227	ST152	HST152	1	NDM-1
2016	HBH267	ST152	HST152		OXA-48
2016	HBH271	ST147	B’ST147		NDM-1
2016	HBH1334	ST15	JST15	1	NDM-1
2016	HBH919	ST15	JST15		NDM-1
2016	HBH1367	ST15	JST15		NDM-1
2016	HBH4068	ST395	K ST395	1	NDM-1
2016	HBH743	ST11	EST11		NDM-1
2016	HBH4427	ST11	EST11	1	NDM-1
2016	HBH2239	ST11	EST11		NDM-1, OXA-48
2016	HBH3610	ST45	unique	1	NDM-1
2016	HBH817	ST13	unique	1	NDM-1
2017	HBH3230	ST101	XST101	1	OXA-48
2017	HBH177	ST101	XST101		OXA-48
2017	HBH2721	ST101	XST101		OXA-48
2017	HBH3299	ST101	XST101		OXA-48
2017	HBH17	ST101	XST101		OXA-48
2017	HBH26	ST101	X”ST101	1	OXA-48
2017	HBH658	ST11	EST11	1	OXA-48
2017	HBH996	ST11	EST11		NDM-1
2017	HBH40	ST11	E'ST11	1	NDM-1	rmtF
2017	HBH2648	ST15	JST15	1	NDM-1
2017	HBH2917	ST13	unique	1	NDM-1
2017	HBH2991	ST661	unique	1	NDM-1
2018	HBH2052	ST101	XST101	1	NDM-1
2018	HBH43	ST101	XST101		OXA-48
2018	HBHH20	ST101	XST101		OXA-48
2018	HBH2343	ST101	XST101	1	NDM-1, OXA-48
2018	HBH2355	ST101	XST101		NDM-1, OXA-48
2018	HBH2670	ST101	XST101		OXA-48
2018	HBH3147	ST101	XST101		OXA-48
2018	HBH4008	ST101	X”ST101	1	OXA-48
2018	HBH1966	ST147	B’ST147	1	NDM-1
2018	HBH428	ST147	B’ST147		NDM-1, OXA-48
2018	HBH2232	ST147	non-typable	1	OXA-48
2018	HBH2493	ST101	non-typable	1	NDM-1, OXA-48	armA
2018	HBH2224	ST101	non-typable		NDM-1
2018	HBH2101	ST147	unique		NDM-1
2018	HBH7	ST219	unique	1	NDM-1
2018	HBH363	ST15	unique	1	OXA-48
2019	HBH556	ST147	B’ST147	1	NDM-1, OXA-48
2019	HBH144	ST147	B’ST147		NDM-1	armA	rmpA2, iucA
2019	HBH548	ST147	B’ST147		NDM-1, OXA-48
2019	HBHH147	ST147	B’ST147		NDM-1	armA	rmpA2, iucA
2019	HBH2381	ST147	B’ST147	1	NDM-1
2019	HBHH164	ST147	B’ST147		NDM-1	armA
2019	HBH487	ST383	AST383	1	NDM-5; OXA-48	armA
2019	HBH144	ST383	AST383		NDM-5; OXA-48	armA	rmpA,rmpA2, iucA
2019	HBH1312	ST383	AST383	1	NDM-5; OXA-48	armA	rmpA,rmpA2, iucA
2019	HBH3731	ST383	AST383	1	OXA-48
2019	HBH1847	ST101	XST101		OXA-48
2019	HBH691	ST101	XST101		OXA-48
2019	HBH247	IND	non-typable		OXA-48
2020	HBH3959	ST383	AST383	1	NDM-5; OXA-48	armA	rmpA,rmpA2, iucA
2020	HBH3741	ST383	AST383		NDM-5; OXA-48	armA	rmpA,rmpA2, iucA
2020	HBH3981	ST383	AST383		NDM-5; OXA-48	armA	rmpA,rmpA2, iucA
2020	HBH1789	ST383	AST383	1	NDM-5; OXA-48	armA	rmpA,rmpA2, iucA
2020	HBH3788	ST383	AST383	1	NDM-5; OXA-48	armA	rmpA,rmpA2, iucA
2020	HBH110	ST147	B’ST147	1	NDM-1
2020	HBH3009	ST147	B’ST147	1	NDM-1	armA	rmpA,rmpA2, iucA
2020	HBH3672	ST2096	BST1096	1	OXA-48	armA	rmpA2, iucA
2020	HBH3501	ST2096	BST1096		OXA-48	armA	rmpA2, iucA
2020	HBH3694	ST2096	BST1096		OXA-48	armA	rmpA2, iucA
2020	HBH3743	ST2096	BST1096		OXA-48	armA	rmpA2, iucA
2020	HBH3823	ST2096	BST1096		OXA-48	armA	rmpA2, iucA
2020	HBH3900	ST101	unique	1	OXA-48
2021	HBH211	ST383	AST383	1	NDM-5; OXA-48	armA	rmpA,rmpA2, iucA
2021	HBH627	ST383	AST383		NDM-5; OXA-48	armA	rmpA,rmpA2, iucA
2021	HBH1428	ST383	AST383		NDM-5; OXA-48	armA	rmpA,rmpA2, iucA
2021	HBH1471	ST383	AST383		NDM-5; OXA-48	armA	rmpA,rmpA2, iucA
2021	HBH4148	ST383	AST383		NDM-5; OXA-48	armA	rmpA,rmpA2, iucA
2021	HBH549	ST383	AST383		NDM-5; OXA-48	armA	rmpA,rmpA2, iucA
2021	HBH602	ST383	AST383		NDM-5; OXA-48	armA	rmpA,rmpA2, iucA
2021	HBH836	ST383	AST383		NDM-5; OXA-48	armA	rmpA,rmpA2, iucA
2021	HBH1066	ST383	AST383		NDM-5; OXA-48	armA	rmpA,rmpA2, iucA
2021	HBH1362	ST383	AST383	1	NDM-5; OXA-48	armA	rmpA,rmpA2, iucA
2021	HBH70	ST383	AST383		NDM-5; OXA-48	armA	rmpA,rmpA2, iucA
2021	HBH1655	ST383	AST383		NDM-5; OXA-48	armA	rmpA,rmpA2, iucA
2021	HBH3141	ST383	AST383		NDM-5; OXA-48		rmpA,rmpA2, iucA
2021	HBH3269	ST383	AST383	1	NDM-5; OXA-48		rmpA,rmpA2, iucA
2021	HBH81	ST383	AST383		NDM-5; OXA-48	armA	rmpA,rmpA2, iucA
2021	HBH1520	ST147	B’ST147	1	NDM-1	armA	rmpA,rmpA2, iucA
2021	HBHH16	ST147	B’ST147		NDM-1
2021	HBH3730	ST147	DST147	1	NDM-5; OXA-48	rmtF	rmpA2, iucA
2021	HBH859	ST101	XST101	1	NDM-1
2021	HBH328	ST383	non-typable		NDM-5; OXA-48	armA	rmpA,rmpA2, iucA
2021	HBH61	ST15	unique	1	NDM-1
2022	HBH990	ST383	AST383	1	NDM-5; OXA-48	armA	rmpA,rmpA2, iucA
2022	HBH1386	ST383	AST383		NDM-5; OXA-48	armA
2022	HBH1708	ST383	AST383		OXA-48		rmpA,rmpA2
2022	HBH2948	ST383	AST383		NDM-5; OXA-48	armA	rmpA,rmpA2, iucA
2022	HBH1177	ST383	AST383		NDM-5; OXA-48	armA	rmpA,rmpA2, iucA
2022	HBH1696	ST383	AST383		NDM-5; OXA-48	armA	rmpA,rmpA2, iucA
2022	HBH1845	ST383	AST383		NDM-5; OXA-48	armA	rmpA,rmpA2, iucA
2022	HBHH57	ST383	AST383		NDM-5; OXA-48	armA	rmpA,rmpA2
2022	HBH2989	ST383	AST383		NDM-5; OXA-48	armA	rmpA,rmpA2, iucA
2022	HBH1734	ST383	AST383		NDM-5; OXA-48	armA	rmpA,rmpA2, iucA
2022	HBH1879	ST383	AST383	1	OXA-48	armA	rmpA,rmpA2, iucA
2022	HBH540	ST101	XST101		NDM-1
2022	HBH1348	ST101	XST101		NDM-1, OXA-48	rmtC
2022	HBH533	ST101	XST101		NDM-1, OXA-48
2022	HBH3791	ST101	XST101		NDM-1	rmtB
2022	HBH534	ST101	XST101	1	NDM-1
2022	HBH722	ST101	X”ST101		NDM-5	armA	rmpA,rmpA2
2022	HBH1066	ST101	X”ST101		NDM-5	armA	rmpA,rmpA2, iucA
2022	HBH957	ST101	X”ST101	1	NDM-5	armA	rmpA,rmpA2, iucA
2022	HBH20	ST147	DST147	1	OXA-48	rmtF
2022	HBH2368	ST147	DST147		NDM-5; OXA-48	rmtF	rmpA2, iucA
2022	HBH2460	ST147	DST147	1	NDM-5; OXA-48	rmtF	rmpA2, iucA
2022	HBH3196	ST147	DST147		NDM-5; OXA-48	rmtF	rmpA2, iucA
2022	HBH2617	ST147	DST147		NDM-5; OXA-48	rmtF
2022	HBH2932	ST147	DST147		NDM-5; OXA-48	rmtF	rmpA2, iucA
2022	HBH811	ST147	DST147		NDM-5; OXA-48	rmtF	rmpA2, iucA
2022	HBHH405	ST147	DST147		NDM-5; OXA-48	rmtF	rmpA2, iucA
2022	HBH3710	ST147	B’ST147		NDM-1		rmpA2, iucA
2022	HBH3065	ST147	B’ST147	1	NDM-1	armA	rmpA2, iucA
2022	HBH1651	ST147	B’ST147		NDM-1	armA	rmpA2
2022	HBH1200	ST29	unique	1	NDM-5	armA	rmpA,rmpA2, iucA
2022	HBH1740	IND	unique		NDM-1
2022	HBH500	IND	unique		NDM-1		rmpA,rmpA2
2022	HBH765	IND	unique		NDM-1
2022	HBH662	IND	unique		NDM-1
* IND: Indeterminate

## Sheet: Table S8
Table S8: Sequence records of the NCBI Reference Plasmids used in the study
Reference Plasmid	Accession Type	ACCESSION Number	Length (bp)	Host	Plasmid Name	Replicon type	Carbapenemase	Other resistance genes	Reference
CP018717	GenBank	CP018717.1	63589	K. pneumoniae KpGoe_152021	pKp_Goe_021-3	IncL/M	blaOXA-48	blaOXA-48	https://www.ncbi.nlm.nih.gov/nuccore/CP018717.1/
CP019078	GenBank	CP019078.1	70987	K. pneumoniae DT1	pDT1	IncL/M	blaOXA-48	blaOXA-48,blaCTX-M-14	https://pubmed.ncbi.nlm.nih.gov/28637339/
MW363916	GenBank	MW363916.1	124439	K. pneumoniae NMI1298_15	p1298F	IncFIB(pQil);IncFII(K:2)	blaNDM-1	blaCTX-M-15,aac(3)-IIe,aac(6')-Ib-cr5,blaOXA-1,blaTEM-1,catB3,ble,qnrB1,BRP(MBL),AAC(6')-Ib-cr6	https://pubmed.ncbi.nlm.nih.gov/34164678/
CP009115	GenBank	CP009115.1	118061	K. pneumoniae blaNDM-1	p2	IncFIB(pQil);IncFII(K:2)	blaNDM-1	aph(3')-VIa,aac(6')-Ib10,aadA,merC,qnrS1,aph(3')-VI,BRP(MBL),aadA1,blaCTX-M-15,aac(6')-Ib,blaTEM-1,blaOXA-9,ble	https://pubmed.ncbi.nlm.nih.gov/24798270/
CP014757	GenBank	CP014757.1	54064	K. pneumoniae AATZP	pNDM-1fa	IncFIB(pQil)	blaNDM-1	sul1,arr-3,aph(3')-VI,blaCTX-M-15,aac(6')-Ib-cr5,catB3,blaOXA-1,ble,AAC(6')-Ib-cr6,BRP(MBL),APH(3')-VIa,qacEdelta1,qnrS1	https://www.ncbi.nlm.nih.gov/nuccore/CP014757.1/
AP012055	GenBank	AP012055.1	250444	K. pneumoniae KPX	pKPX-1	IncFIB(K);IncFII(K:1)	blaNDM-1	aadA,,qacEdelta1,sul1,APH(3')-I,DfrA,catA1,arr,AAC(6')-Ib1,catB,BRP(MBL),mphR(A),mrx,mph(A)	https://pubmed.ncbi.nlm.nih.gov/23658651/
CP091814	GenBank	CP091814.1	376754	K. pneumoniae 10MC160002271	pFQ61_ST383_NDM-5	IncFIB(pNDM-Mar); IncHI1B(pNDM-MAR)	blaNDM-5	mphA,mphE,catA1,APH(3')-VIa,AAC(6')-Ib10,OXA-9,aadA,AAC(3)-Ib/AAC(6')-Ib3bifunctionalprotein,Mrx,peg-344,OXA-9,rmpD,qacEdelta1,qnrS1,rmpA,terE,mph(E),mph(A),msr(E),terC,terD,sul2,terB,aph(3')-VI,sul1,aadA1,aac(6')-Ib,armA,blaCTX-M-15,aph(3')-Ia,aph(3')-Ia,msrE,ble,dfrA5,blaTEM-1	https://www.ncbi.nlm.nih.gov/nuccore/CP091814.1/

## Sheet: Table S9
Table S9: Alignment summaries of the study plasmids to the reference plasmids
Reference plasmid: OXA48_CP018717
Name	Aligned Bases	% Ref.	Avg. Hit ID %
HBH_990_22_ST383.gb	63200	99.39	99.81
HBH_3672_20_ST2096.gb	63502	99.86	99.78
HBH_2668_14_ST987.gb	63165	99.33	99.84
HBH_261_13_ST307.gb	63499	99.86	99.86
HBH_653_13_ST2086.gb	63499	99.86	99.87
HBH_3084_13_ST23.gb	61843	97.25	99.89
HBH_134_11_ST323.gb	63347	99.62	99.89
HBH_4008_18_ST11.gb	63501	99.86	99.87
HBH_658_17_ST11.gb	63380	99.67	99.82
HBH_556_19_ST147.gb	63305	99.55	99.82
HBH_1123_14_ST147.gb	63343	99.61	99.81
HBH_545_12_ST15.gb	63500	99.86	99.82
HBH_1500_13_ST13.gb	63499	99.86	99.83
HBH_1304_11_ST13.gb	63417	99.73	99.84
HBH_2343_18_ST101.gb	63185	99.36	99.85
HBH_3230_17_ST101.gb	63318	99.57	99.84
HBH_275_16_ST101.gb	63381	99.67	99.83
HBH_4479_16_ST101.gb	63502	99.86	99.83
HBH_4442_15_ST101.gb	63501	99.86	99.82
HBH_417_14_ST101.gb	63502	99.86	99.82
HBH_2166_13_ST101.gb	63502	99.86	99.81
HBH_3284_13_ST101.gb	63335	99.6	99.81
HBH_722_12_ST101.gb	63315	99.57	99.81
HBH_3025_12_ST101.gb	63315	99.57	99.8
HBH_835_11_ST101.gb	63502	99.86	99.8
HBH_95_11_ST101.gb	63315	99.57	99.8
Reference plasmid: OXA48_CP019078
Name	Aligned Bases	% Ref.	Avg. Hit ID %
HBH_2460_22_ST147.gb	70141	98.81	99.18
HBH_20_22_ST147.gb	68187	96.06	99.56
HBH_3730_21_ST147.gb	68947	97.13	99.39
HBH_211_21_ST383.gb	69163	97.43	99.4
HBH_3269_21_ST383.gb	69209	97.5	99.33
HBH_1362_21_ST383.gb	68940	97.12	99.36
HBH_3959_20_ST383.gb	69163	97.43	99.37
HBH_3788_20_ST383.gb	69052	97.27	99.39
HBH_1789_20_ST383.gb	69048	97.27	99.4
HBH_3731_19_ST383.gb	68218	96.1	99.46
HBH_1312_19_ST383.gb	69163	97.43	99.46
HBH_487_19_ST383.gb	69234	97.53	99.42
HBH_84_15_ST101.gb	70278	99	99.46
HBH_2082_15_ST101.gb	70278	99	99.5
HBH_170_15_ST101.gb	70167	98.84	99.54
HBH_4306_14_ST101.gb	70321	99.06	99.57
Reference plasmid: NDM1_FII-FIB_MW363916
Isolate name	Aligned Bases	% Ref.	Avg. Hit ID %
HBH_227_16_ST152.gb	119780	96.26	98.69
HBH_7_18_ST219.gb	107447	86.35	99.21
HBH_2991_17_ST661.gb	119730	96.22	99.33
HBH_1334_16_ST15.gb	119806	96.28	99.38
HBH_2917_17_ST13.gb	114689	92.16	99.33
HBH_817_16_ST13.gb	114662	92.14	99.3
HBH_534_22_ST101.gb	112488	90.4	99.35
HBH_859_21_ST101.gb	113546	91.25	99.4
HBH_2343_18_ST101.gb	115599	92.9	99.43
HBH_2052_18_ST101.gb	116038	93.25	99.46
HBH_2381_19_ST147.gb	112061	90.05	99.45
HBH_1966_18_ST147.gb	123523	99.26	99.45
HBH_3234_15_ST147.gb	119021	95.65	99.45
HBH_1449_15_ST147.gb	119552	96.07	99.45
HBH_3373_15_ST147.gb	119550	96.07	99.45
HBH_3187_14_ST147.gb	123365	99.14	99.46
Reference plasmid: NDM1_FIB_CP014757
Name	Aligned Bases	% Ref.	Avg. Hit ID %
HBH_3065_22_ST147.gb	52380	96.89	99.85
HBH_556_19_ST147.gb	54005	99.89	99.92
HBH_3009_20_ST147.gb	52523	97.15	99.9
HBH_1520_21_ST147.gb	52051	96.28	99.89
HBH_110_20_ST147.gb	52621	97.33	99.91
Reference plasmid: NDM1_FII_FIB_CP009115
Name	Aligned Bases	% Ref.	Avg. Hit ID %
HBH_560_14_ST395.gb	116633	98.79	99.37
HBH_4068_16_ST395.gb	115876	98.15	99.42
HBH_2077_14_ST395.gb	116749	98.89	99.43
HBH_2648_17_ST15.gb	103206	87.42	99.53
HBH_2308_14_ST45.gb	109532	92.78	99.31
Reference plasmid: NDM1_FII_FIB_AP012055
Name	Aligned Bases	% Ref.	Avg. Hit ID %
HBH_40_17_ST11.gb	229527	91.65	99.41
HBH_4427_16_ST11.gb	229519	91.64	99.41
Reference plasmid: NDM-5_CP091814
Name	Aligned Bases	% Ref.	Avg. Hit ID %
HBH_3730_21_ST147.gb	349556	92.78	98.15
HBH_2460_22_ST147.gb	349529	92.77	98.16
HBH_957_22_ST101.gb	373490	99.13	98.3
HBH_1200_22_ST29.gb	370913	98.45	98.38
HBH_3788_20_ST383.gb	331535	88	98.34
HBH_3959_20_ST383.gb	328782	87.27	98.34
HBH_1362_21_ST383.gb	324726	86.19	98.3
HBH_211_21_ST383.gb	362236	96.15	98.29
HBH_990_22_ST383.gb	358952	95.27	98.32
HBH_3269_21_ST383.gb	344371	91.4	98.31
HBH_1789_20_ST383.gb	362883	96.32	98.3
HBH_1312_19_ST383.gb	362236	96.15	98.29
CP034201_ST383_UK.gb	376687	99.98	98.05
CP137386_ST147_UK.gb	337730	89.64	97.82

## Sheet: Table S11
Table S11: Sequence records of the NCBI Klebsiella pneumoniae isolates used in the study.
Assembly	BioSample	BioProject	MLST Scheme	MLST Number	Length	L90	Sequencing Technology	AMRFinderPlus version	AMR genotypes
GCA_000009885.1	SAMD00060934	PRJDA21069	klebsiella	23	5472672	1	na	3.12.8	blaSHV-11=COMPLETE,emrD=COMPLETE,fosA=COMPLETE,oqxA=COMPLETE,oqxB19=COMPLETE
GCA_000016305.1	SAMN02603941	PRJNA31	klebsiella	38	5694894	1	na	3.12.8	aac(6')-Ib=COMPLETE,aadA1=COMPLETE,ant(2'')-Ia=COMPLETE,aph(3'')-Ib=COMPLETE,aph(3')-Ia=COMPLETE,aph(6)-Id=COMPLETE,blaOXA=MISTRANSLATION,blaSHV-11=COMPLETE,blaSHV-12=COMPLETE,blaTEM-1=COMPLETE,catA1=COMPLETE,cmlA5=COMPLETE,dfrA4=COMPLETE,emrD=COMPLETE,fosA=COMPLETE,gyrA_S83Y=POINT,oqxA=COMPLETE,oqxB=COMPLETE,sul1=COMPLETE,sul2=COMPLETE,tet(D)=COMPLETE
GCA_000019565.1	SAMN02603449	PRJNA28471	klebsiella	146	5920257	1	na	3.12.8	blaLEN-28=COMPLETE,emrD=COMPLETE,fosA=COMPLETE,oqxA=COMPLETE,oqxB=COMPLETE,oqxR_D95E=POINT,oqxR_V113I=POINT
GCA_000025465.1	SAMN02598515	PRJNA37701	klebsiella	1220	5458505	1	na	3.12.8	blaLEN-13=COMPLETE,emrD=COMPLETE,fosA=COMPLETE,oqxA=COMPLETE,oqxB9=COMPLETE,oqxR_D95E=POINT,oqxR_V113I=POINT
GCA_000163075.1	SAMN02463808	PRJNA40049	klebsiella	848	5459739	6	na	3.12.8	blaLEN-27=COMPLETE,emrD=COMPLETE,fosA=COMPLETE,oqxA=COMPLETE,oqxB=COMPLETE,oqxR_D95E=POINT,oqxR_V113I=POINT
GCA_000163455.1	SAMN00120581	PRJNA40083	klebsiella	67	5450034	10	na	3.11.26	blaSHV-206=COMPLETE,emrD=COMPLETE,fosA=COMPLETE,oqxA=COMPLETE,oqxB=COMPLETE,tet(C)=PARTIAL_END_OF_CONTIG
GCA_000215745.1	SAMN02603581	PRJNA66537	kaerogenes	134	5280350	1	na	3.12.8	ampC=COMPLETE,emrD=COMPLETE,fosA=COMPLETE,gyrA_S83T=POINT,oqxB=COMPLETE
GCA_000240185.2	SAMN02602959	PRJNA78789	klebsiella	11	5682322	1	na	3.12.8	aac(3)-IId=PARTIAL,aadA2=COMPLETE,aph(3'')-Ib=COMPLETE,aph(6)-Id=COMPLETE,blaCTX-M-14=COMPLETE,blaKPC-2=COMPLETE,blaSHV-11=COMPLETE,blaTEM-1=COMPLETE,dfrA12=PARTIAL,dfrA50=COMPLETE,emrD=COMPLETE,floR2=COMPLETE,fosA=COMPLETE,gyrA_S83I=POINT,parC_S80I=POINT,pmrB_R256G=POINT,rmtB1=COMPLETE,sul1=PARTIAL,sul2=COMPLETE,tet(G)=COMPLETE
GCA_000220485.1	SAMN02603582	PRJNA67293	klebsiella	375	5462423	1	na	3.12.8	blaSHV-1=COMPLETE,emrD=COMPLETE,fosA=COMPLETE,oqxA10=COMPLETE,oqxB17=COMPLETE
GCA_000294365.1	SAMN02603641	PRJNA167369	klebsiella	23	5386705	1	na	3.12.8	blaSHV-11=COMPLETE,emrD=COMPLETE,fosA=COMPLETE,oqxA=COMPLETE,oqxB19=COMPLETE
GCA_000281755.1	SAMN02470063	PRJNA89609	klebsiella	3	5512347	12	454; Illumina GAIIx	3.12.8	blaSHV-1=COMPLETE,emrD=COMPLETE,fosA=COMPLETE,oqxA10=COMPLETE,oqxB19=COMPLETE
GCA_000281535.2	SAMN01057611	PRJNA73191	klebsiella	258	5766615	1	Pacific Biosciences RS II	3.12.8	aac(6')-Ib=COMPLETE,aadA2=COMPLETE,aph(3')-Ia=COMPLETE,blaKPC-3=COMPLETE,blaOXA=MISTRANSLATION,blaSHV-11=COMPLETE,blaTEM-1=COMPLETE,catA1=COMPLETE,dfrA12=COMPLETE,emrD=COMPLETE,fosA=COMPLETE,gyrA_S83I=POINT,mph(A)=COMPLETE,ompK36_D135DGD=POINT,oqxA=COMPLETE,oqxB=COMPLETE,parC_S80I=POINT,pmrB_R256G=POINT,sul1=COMPLETE
GCA_000281255.1	SAMN01057609	PRJNA73195	klebsiella	258	5724800	40	454 GS FLX	3.12.8	aac(6')-Ib=COMPLETE,aadA2=COMPLETE,aph(3')-Ia=COMPLETE,blaKPC-3=COMPLETE,blaOXA=MISTRANSLATION,blaSHV-11=COMPLETE,blaTEM-1=COMPLETE,catA1=COMPLETE,dfrA12=COMPLETE,emrD=COMPLETE,fosA=COMPLETE,gyrA_S83I=POINT,mph(A)=COMPLETE,ompK36_D135DGD=POINT,oqxA=COMPLETE,oqxB=COMPLETE,parC_S80I=POINT,pmrB_R256G=POINT,sul1=COMPLETE
GCA_000281395.1	SAMN01057606	PRJNA73199	klebsiella	258	5718058	53	454 GS FLX	3.12.8	aac(6')-Ib=COMPLETE,aadA2=COMPLETE,aph(3')-Ia=COMPLETE,blaKPC-3=COMPLETE,blaOXA=MISTRANSLATION,blaSHV-11=COMPLETE,blaTEM-1=COMPLETE,catA1=COMPLETE,dfrA12=COMPLETE,emrD=COMPLETE,fosA=COMPLETE,gyrA_S83I=POINT,mph(A)=COMPLETE,ompK36_D135DGD=POINT,oqxA=COMPLETE,oqxB=COMPLETE,parC_S80I=POINT,pmrB_R256G=POINT,sul1=COMPLETE
GCA_000281275.1	SAMN01057607	PRJNA73201	klebsiella	258	5716297	53	454 GS FLX	3.12.8	aac(6')-Ib=COMPLETE,aadA2=COMPLETE,aph(3')-Ia=COMPLETE,blaKPC-3=COMPLETE,blaOXA=MISTRANSLATION,blaSHV-11=COMPLETE,blaTEM-1=COMPLETE,catA1=COMPLETE,dfrA12=COMPLETE,emrD=COMPLETE,fosA=COMPLETE,gyrA_S83I=POINT,mph(A)=COMPLETE,ompK36_D135DGD=POINT,oqxA=COMPLETE,oqxB=COMPLETE,parC_S80I=POINT,pmrB_R256G=POINT,sul1=COMPLETE
GCA_000281295.1	SAMN01057608	PRJNA73203	klebsiella	258	5714943	44	454 GS FLX	3.12.8	aac(6')-Ib=COMPLETE,aadA2=COMPLETE,aph(3')-Ia=COMPLETE,blaKPC-3=COMPLETE,blaOXA=MISTRANSLATION,blaSHV-11=COMPLETE,blaTEM-1=COMPLETE,catA1=COMPLETE,dfrA12=COMPLETE,emrD=COMPLETE,fosA=COMPLETE,gyrA_S83I=POINT,mph(A)=COMPLETE,ompK36_D135DGD=POINT,oqxA=COMPLETE,oqxB=COMPLETE,parC_S80I=POINT,pmrB_R256G=POINT,sul1=COMPLETE
GCA_000281415.1	SAMN01057711	PRJNA73837	klebsiella	258	5723848	41	454 GS FLX	3.12.8	aac(6')-Ib=COMPLETE,aadA2=COMPLETE,aph(3')-Ia=COMPLETE,blaKPC-3=COMPLETE,blaOXA=MISTRANSLATION,blaSHV-11=COMPLETE,blaTEM-1=COMPLETE,catA1=COMPLETE,dfrA12=COMPLETE,emrD=COMPLETE,fosA=COMPLETE,gyrA_S83I=POINT,mph(A)=COMPLETE,ompK36_D135DGD=POINT,oqxA=COMPLETE,oqxB=COMPLETE,parC_S80I=POINT,pmrB_R256G=POINT,sul1=COMPLETE
GCA_000281555.1	SAMN01057612	PRJNA73839	klebsiella	258	5714705	45	454 GS FLX	3.12.8	aac(6')-Ib=COMPLETE,aadA2=COMPLETE,aph(3')-Ia=COMPLETE,blaKPC-3=COMPLETE,blaOXA=MISTRANSLATION,blaSHV-11=COMPLETE,blaTEM-1=COMPLETE,catA1=COMPLETE,dfrA12=COMPLETE,emrD=COMPLETE,fosA=COMPLETE,gyrA_S83I=POINT,mph(A)=COMPLETE,ompK36_D135DGD=POINT,oqxA=COMPLETE,oqxB=COMPLETE,parC_S80I=POINT,pmrB_R256G=POINT,sul1=COMPLETE
GCA_000281315.1	SAMN01057613	PRJNA73841	klebsiella	258	5720331	35	454 GS FLX	3.12.8	aac(6')-Ib=COMPLETE,aadA2=COMPLETE,aph(3')-Ia=COMPLETE,blaKPC-3=COMPLETE,blaOXA=MISTRANSLATION,blaSHV-11=COMPLETE,blaTEM-1=COMPLETE,catA1=COMPLETE,dfrA12=COMPLETE,emrD=COMPLETE,fosA=COMPLETE,gyrA_S83I=POINT,mph(A)=COMPLETE,ompK36_D135DGD=POINT,oqxA=COMPLETE,oqxB=COMPLETE,parC_S80I=POINT,pmrB_R256G=POINT,sul1=COMPLETE
GCA_000281435.2	SAMN01057614	PRJNA73843	klebsiella	258	5767822	1	Pacific Biosciences RS II	3.12.8	aac(6')-Ib=COMPLETE,aadA2=COMPLETE,aph(3')-Ia=COMPLETE,blaKPC-3=COMPLETE,blaOXA=MISTRANSLATION,blaSHV-11=COMPLETE,blaTEM-1=COMPLETE,catA1=COMPLETE,dfrA12=COMPLETE,emrD=COMPLETE,fosA=COMPLETE,gyrA_S83I=POINT,mph(A)=COMPLETE,ompK36_D135DGD=POINT,oqxA=COMPLETE,oqxB=COMPLETE,parC_S80I=POINT,pmrB_R256G=POINT,sul1=COMPLETE
GCA_000281575.1	SAMN01057620	PRJNA73845	klebsiella	258	5714016	46	454 GS FLX	3.12.8	aac(6')-Ib=COMPLETE,aadA2=COMPLETE,aph(3')-Ia=COMPLETE,blaKPC-3=COMPLETE,blaOXA=MISTRANSLATION,blaSHV-11=COMPLETE,blaTEM-1=COMPLETE,catA1=COMPLETE,dfrA12=COMPLETE,emrD=COMPLETE,fosA=COMPLETE,gyrA_S83I=POINT,mgrB_F35I=POINT,mph(A)=COMPLETE,ompK36_D135DGD=POINT,oqxA=COMPLETE,oqxB=COMPLETE,parC_S80I=POINT,pmrB_R256G=POINT,sul1=COMPLETE
GCA_000281335.1	SAMN01057621	PRJNA80219	klebsiella	258	5719358	44	454 GS FLX	3.12.8	aac(6')-Ib=COMPLETE,aadA2=COMPLETE,aph(3')-Ia=COMPLETE,blaKPC-3=COMPLETE,blaOXA=MISTRANSLATION,blaSHV-11=COMPLETE,blaTEM-1=COMPLETE,catA1=COMPLETE,dfrA12=COMPLETE,emrD=COMPLETE,fosA=COMPLETE,gyrA_S83I=POINT,mph(A)=COMPLETE,ompK36_D135DGD=POINT,oqxA=COMPLETE,oqxB=COMPLETE,parC_S80I=POINT,pmrB_R256G=POINT,sul1=COMPLETE
GCA_000281455.1	SAMN01057640	PRJNA80223	klebsiella	258	5723355	48	454 GS FLX	3.12.8	aac(6')-Ib=COMPLETE,aadA2=COMPLETE,aph(3')-Ia=COMPLETE,blaKPC-3=COMPLETE,blaOXA=MISTRANSLATION,blaSHV-11=COMPLETE,blaTEM-1=COMPLETE,catA1=COMPLETE,dfrA12=COMPLETE,emrD=COMPLETE,fosA=COMPLETE,gyrA_S83I=POINT,mph(A)=COMPLETE,ompK36_D135DGD=POINT,oqxA=COMPLETE,oqxB=COMPLETE,parC_S80I=POINT,pmrB_R256G=POINT,sul1=COMPLETE
GCA_000281595.1	SAMN01057641	PRJNA80227	klebsiella	258	5715478	40	454 GS FLX	3.12.8	aac(6')-Ib=COMPLETE,aadA2=COMPLETE,aph(3')-Ia=COMPLETE,blaKPC-3=COMPLETE,blaOXA=MISTRANSLATION,blaSHV-11=COMPLETE,blaTEM-1=COMPLETE,catA1=COMPLETE,dfrA12=COMPLETE,emrD=COMPLETE,fosA=COMPLETE,gyrA_S83I=POINT,mph(A)=COMPLETE,ompK36_D135DGD=POINT,oqxA=COMPLETE,oqxB=COMPLETE,parC_S80I=POINT,pmrB_R256G=POINT,sul1=COMPLETE
GCA_000281355.1	SAMN01057646	PRJNA80229	klebsiella	258	5715795	38	454 GS FLX	3.12.8	aac(6')-Ib=COMPLETE,aadA2=COMPLETE,aph(3')-Ia=COMPLETE,blaKPC-3=COMPLETE,blaOXA=MISTRANSLATION,blaSHV-11=COMPLETE,blaTEM-1=COMPLETE,catA1=COMPLETE,dfrA12=COMPLETE,emrD=COMPLETE,fosA=COMPLETE,gyrA_S83I=POINT,mph(A)=COMPLETE,ompK36_D135DGD=POINT,oqxA=COMPLETE,oqxB=COMPLETE,parC_S80I=POINT,pmrB_R256G=POINT,sul1=COMPLETE
GCA_000281475.1	SAMN01057635	PRJNA80231	klebsiella	258	5769474	42	454 GS FLX	3.12.8	aac(6')-Ib=COMPLETE,aadA2=COMPLETE,aph(3')-Ia=COMPLETE,blaKPC-3=COMPLETE,blaOXA=MISTRANSLATION,blaSHV-11=COMPLETE,blaTEM-1=COMPLETE,catA1=COMPLETE,dfrA12=COMPLETE,emrD=COMPLETE,fosA=COMPLETE,gyrA_S83I=POINT,mph(A)=COMPLETE,ompK36_D135DGD=POINT,oqxA=COMPLETE,oqxB=COMPLETE,parC_S80I=POINT,pmrB_R256G=POINT,sul1=COMPLETE
GCA_000281375.1	SAMN01057650	PRJNA80235	klebsiella	258	5724448	40	454 GS FLX	3.12.8	aac(6')-Ib=COMPLETE,aadA2=COMPLETE,aph(3')-Ia=COMPLETE,blaKPC-3=COMPLETE,blaOXA=MISTRANSLATION,blaSHV-11=COMPLETE,blaTEM-1=COMPLETE,catA1=COMPLETE,dfrA12=COMPLETE,emrD=COMPLETE,fosA=COMPLETE,gyrA_S83I=POINT,mph(A)=COMPLETE,ompK36_D135DGD=POINT,oqxA=COMPLETE,oqxB=COMPLETE,parC_S80I=POINT,pmrB_R256G=POINT,rpsJ_V57L=POINT,sul1=COMPLETE
GCA_000281495.1	SAMN01057652	PRJNA156861	klebsiella	258	5757750	52	454 GS FLX	3.12.8	aac(6')-Ib=COMPLETE,aac(6')-Ib=PARTIAL_END_OF_CONTIG,aadA2=COMPLETE,aph(3')-Ia=COMPLETE,blaKPC-3=COMPLETE,blaOXA=MISTRANSLATION,blaSHV-11=COMPLETE,blaTEM-1=COMPLETE,catA1=COMPLETE,dfrA12=COMPLETE,emrD=COMPLETE,fosA=COMPLETE,gyrA_S83I=POINT,mph(A)=COMPLETE,ompK36_D135DGD=POINT,oqxA=COMPLETE,oqxB=COMPLETE,parC_S80I=POINT,pmrB_R256G=POINT,sul1=COMPLETE
GCA_000281515.1	SAMN01057658	PRJNA156863	klebsiella	258	5749696	52	454 GS FLX	3.12.8	aac(6')-Ib=COMPLETE,aadA2=COMPLETE,aph(3')-Ia=COMPLETE,blaKPC-3=COMPLETE,blaOXA=MISTRANSLATION,blaSHV-11=COMPLETE,blaTEM-1=COMPLETE,catA1=COMPLETE,dfrA12=COMPLETE,emrD=COMPLETE,fosA=COMPLETE,gyrA_S83I=POINT,mph(A)=COMPLETE,ompK36_D135DGD=POINT,oqxA=COMPLETE,oqxB=COMPLETE,parC_S80I=POINT,pmrB_R256G=POINT,sul1=COMPLETE
GCA_000281635.1	SAMN01057657	PRJNA156865	klebsiella	258	5740386	128	454 GS FLX	3.12.8	aac(6')-Ib=COMPLETE,aadA2=COMPLETE,aph(3')-Ia=COMPLETE,blaKPC-3=COMPLETE,blaOXA=MISTRANSLATION,blaSHV-11=COMPLETE,blaTEM-1=COMPLETE,catA1=COMPLETE,dfrA12=COMPLETE,emrD=COMPLETE,fosA=COMPLETE,gyrA_S83I=POINT,mph(A)=COMPLETE,ompK36_D135DGD=POINT,oqxA=COMPLETE,oqxB=COMPLETE,parC_S80I=POINT,pmrB_R256G=POINT,sul1=COMPLETE
GCA_000300655.1	SAMN02463956	PRJNA169453	klebsiella	48	5548332	1	Illumina	3.11.26	blaSHV-11=COMPLETE,emrD=COMPLETE,fosA=COMPLETE,oqxA=COMPLETE,oqxB5=COMPLETE
GCA_000300675.1	SAMN02463957	PRJNA169454	klebsiella	14	5745996	1	Illumina	3.12.8	blaSHV-28=COMPLETE,emrD=COMPLETE,fosA=COMPLETE,oqxA=COMPLETE,oqxB=COMPLETE
GCA_000300935.1	SAMN02463958	PRJNA169455	klebsiella	48	5548082	1	Illumina	3.12.8	blaSHV-11=COMPLETE,emrD=COMPLETE,fosA=COMPLETE,oqxA=COMPLETE,oqxB5=COMPLETE
GCA_000300955.1	SAMN02463959	PRJNA169456	klebsiella	134	5821816	4	Illumina	3.12.8	aadA2=COMPLETE,aph(3')-Ia=COMPLETE,blaSHV-60=COMPLETE,dfrA12=COMPLETE,dfrA21=COMPLETE,emrD=COMPLETE,fosA=COMPLETE,mph(A)=COMPLETE,oqxA=COMPLETE,oqxB19=COMPLETE,sul1=COMPLETE
GCA_000300835.1	SAMN02469893	PRJNA172823	klebsiella	37	5466672	1	454	3.11.26	aac(3)-IVa=COMPLETE,aac(6')-Ib-cr5=COMPLETE,aadA2=COMPLETE,aph(3'')-Ib=COMPLETE,aph(3')-Ia=COMPLETE,aph(4)-Ia=COMPLETE,aph(6)-Id=COMPLETE,arr-3=COMPLETE,blaDHA-1=COMPLETE,blaOXA-1=COMPLETE,blaSHV-11=COMPLETE,bleO=PARTIAL,catA1=COMPLETE,catB3=COMPLETE,dfrA12=COMPLETE,emrD=COMPLETE,floR=COMPLETE,fosA=COMPLETE,gyrA_S83I=POINT,mph(A)=COMPLETE,oqxA=COMPLETE,oqxB=COMPLETE,parC_S80I=POINT,pmrB_R256G=POI…
GCA_000309505.2	SAMEA2272049	PRJEB59	klebsiella	512	5392844	145	na	3.12.8	aac(6')-Ib=COMPLETE,aadA2=COMPLETE,blaKPC-3=COMPLETE,blaSHV-11=COMPLETE,catA1=COMPLETE,fosA=COMPLETE,gyrA_S83I=POINT,mph(A)=COMPLETE,ompK36_D135DGD=POINT,oqxA=COMPLETE,oqxB=COMPLETE,parC_S80I=POINT,pmrB_R256G=POINT,sul1=COMPLETE
GCA_000334515.1	SAMEA3138432	PRJNA61107	kaerogenes	93	5591105	1	na	4.0.3	aac(6')-Ib3=COMPLETE,aadA1=COMPLETE,ampC=COMPLETE,blaTEM-24=COMPLETE,dfrA1=COMPLETE,emrD=COMPLETE,fosA=COMPLETE,gyrA_S83I=POINT,oqxB=COMPLETE,parC_S80I=POINT,pmrA_G53S=POINT,sul1=COMPLETE,sul2=COMPLETE
GCA_000338255.1	SAMN02471933	PRJNA183508	klebsiella	86	5368567	125	Illumina GAIIx	3.12.8	aph(3')-Ia=COMPLETE,blaSHV-1=COMPLETE,emrD=COMPLETE,fosA10=COMPLETE,oqxA11=COMPLETE,oqxB19=COMPLETE
GCA_000349285.2	SAMN02471909	PRJNA183348	klebsiella	11	5674981	27	Illumina HiSeq	3.12.8	aac(3)-IIe=COMPLETE,aac(6')-Ib=COMPLETE,aadA2=COMPLETE,aph(3'')-Ib=COMPLETE,aph(6)-Id=COMPLETE,blaCMY-6=COMPLETE,blaCTX-M-15=COMPLETE,blaNDM-1=COMPLETE,blaOXA-1=COMPLETE,blaSHV=COMPLETE,blaTEM-1=COMPLETE,ble=COMPLETE,catB3=PARTIAL_END_OF_CONTIG,dfrA14=COMPLETE,emrD=COMPLETE,fosA=COMPLETE,gyrA_S83I=POINT,mph(A)=COMPLETE,oqxA=COMPLETE,oqxB=COMPLETE,parC_S80I=POINT,pmrB_R256G=POINT,qnrB9=COMPLETE,rm…
GCA_000349245.1	SAMN02471908	PRJNA184941	klebsiella	489	5461663	23	Illumina HiSeq	3.12.8	acrR_V165I=POINT,acrR_Y114F=POINT,ant(2'')-Ia=COMPLETE,ant(3'')=HMM,aphA16=COMPLETE,blaOKP-B-6=COMPLETE,blaOXA-2=COMPLETE,blaSHV-18=COMPLETE,emrD=COMPLETE,fosA=COMPLETE,oqxA=COMPLETE,oqxB=COMPLETE,oqxR_D95E=POINT,sul1=COMPLETE
GCA_000349265.2	SAMN02471470	PRJNA184937	klebsiella	258	5657550	37	Illumina HiSeq	3.12.8	aac(6')-Ib=COMPLETE,aadA2=COMPLETE,aph(3')-Ia=COMPLETE,blaKPC-2=COMPLETE,blaOXA=MISTRANSLATION,blaSHV-11=COMPLETE,blaTEM=PARTIAL_END_OF_CONTIG,catA1=COMPLETE,dfrA12=COMPLETE,emrD=COMPLETE,fosA=COMPLETE,gyrA_S83I=POINT,mph(A)=COMPLETE,oqxA=COMPLETE,oqxB=COMPLETE,parC_S80I=POINT,pmrB_R256G=POINT,sul1=COMPLETE
GCA_000316245.2	SAMN01939167	PRJNA176123	klebsiella	258	5578970	47	Illumina HiSeq	3.12.8	aac(6')-Ib'=COMPLETE,aadA1=PARTIAL_END_OF_CONTIG,aadA2=COMPLETE,blaKPC-2=COMPLETE,blaOXA=MISTRANSLATION,blaSHV-12=COMPLETE,blaTEM=COMPLETE,catA1=COMPLETE,dfrA12=COMPLETE,emrD=COMPLETE,fosA=COMPLETE,gyrA_S83I=POINT,mph(A)=COMPLETE,ompK36_D135DGD=POINT,oqxA=COMPLETE,oqxB=COMPLETE,parC_S80I=POINT,pmrB_R256G=POINT,sul1=COMPLETE
GCA_000316265.2	SAMN01939166	PRJNA176122	klebsiella	14	6015282	55	Illumina HiSeq	3.12.8	aac(3)-IIe=COMPLETE,aac(6')-Ib=COMPLETE,aadA1=PARTIAL_END_OF_CONTIG,aph(3'')-Ib=COMPLETE,aph(3')-Ia=COMPLETE,aph(6)-Id=COMPLETE,blaOXA-9=COMPLETE,blaSCO-1=COMPLETE,blaSHV-28=COMPLETE,blaTEM-1=COMPLETE,catA1=COMPLETE,dfrA8=COMPLETE,emrD=COMPLETE,fosA=COMPLETE,oqxA=COMPLETE,oqxB=COMPLETE,sul1=COMPLETE,tet(B)=COMPLETE
GCA_000263095.1	SAMN02470950	PRJNA159951	klebsiella	1222	5431750	52	Illumina GAII	3.12.8	blaSHV-11=COMPLETE,emrD=COMPLETE,fosA=COMPLETE,oqxA=COMPLETE,oqxB25=COMPLETE
GCA_000283455.1	SAMN01090251	PRJNA170724	klebsiella	258	5707592	107	Illumina HiSeq	3.12.8	aac(6')-Ib=COMPLETE,aadA2=COMPLETE,aph(3')-Ia=COMPLETE,blaKPC-3=COMPLETE,blaOXA=MISTRANSLATION,blaSHV-11=COMPLETE,blaTEM=PARTIAL_END_OF_CONTIG,catA1=COMPLETE,dfrA12=COMPLETE,emrD=COMPLETE,fosA=COMPLETE,gyrA_S83I=POINT,mph(A)=COMPLETE,ompK36_D135DGD=POINT,oqxA=COMPLETE,oqxB=COMPLETE,parC_S80I=POINT,pmrB_R256G=POINT,sul1=COMPLETE
GCA_000219945.2	SAMN02469846	PRJNA67489	klebsiella	134	5534249	39	454	3.12.8	blaSHV-60=COMPLETE,dfrA50=COMPLETE,emrD=COMPLETE,fosA=COMPLETE,oqxA=COMPLETE,oqxB19=COMPLETE
GCA_000219965.2	SAMN02469847	PRJNA67493	klebsiella	133	5535020	37	454	3.12.8	aadA2=COMPLETE,ant(2'')-Ia=COMPLETE,aph(3')-II=HMM,blaCARB-2=COMPLETE,blaSHV-75=COMPLETE,blaTEM-10=COMPLETE,ble=HMM,catB3=COMPLETE,catB=PARTIAL_END_OF_CONTIG,cmlA1=COMPLETE,dfrA19=COMPLETE,emrD=COMPLETE,fosA=COMPLETE,gyrA_S83F=POINT,oqxA=COMPLETE,oqxB14=COMPLETE,qnrA1=COMPLETE,sul1=COMPLETE
GCA_000383335.1	SAMN02440965	PRJNA195754	kaerogenes	116	5143280	1	Unknown	3.12.8	ampC=COMPLETE,emrD=COMPLETE,fosA=COMPLETE,gyrA_S83T=POINT,oqxB=COMPLETE
GCA_000409715.1	SAMN02470961	PRJNA196563	klebsiella	1271	5292468	32	Illumina HiSeq	3.12.8	blaSHV=COMPLETE,emrD=COMPLETE,fosA=COMPLETE
GCA_000409735.1	SAMN02470962	PRJNA196568	klebsiella	1271	5292693	39	Illumina HiSeq	3.12.8	blaSHV=COMPLETE,emrD=COMPLETE,fosA=COMPLETE
GCA_000417105.1	SAMN02141969	PRJNA187281	klebsiella	258	5398963	62	Illumina PE 2x100	3.12.8	aac(6')-Ib=COMPLETE,blaKPC-2=COMPLETE,blaOXA=MISTRANSLATION,blaSHV-12=COMPLETE,crrB_Q10L=POINT,emrD=COMPLETE,fosA=COMPLETE,gyrA_S83I=POINT,ompK36_D135DGD=POINT,oqxA=COMPLETE,oqxB=COMPLETE,parC_S80I=POINT,pmrB_R256G=POINT
GCA_000417125.1	SAMN02142017	PRJNA187283	klebsiella	258	5498288	67	Illumina PE 2x100	3.12.8	aac(6')-Ib=COMPLETE,aadA2=COMPLETE,blaKPC-2=COMPLETE,blaOXA=MISTRANSLATION,blaSHV-12=COMPLETE,catA1=COMPLETE,dfrA12=COMPLETE,emrD=COMPLETE,fosA=COMPLETE,gyrA_S83I=POINT,mph(A)=COMPLETE,oqxA=COMPLETE,oqxB=COMPLETE,parC_S80I=POINT,pmrB_R256G=POINT,sul1=COMPLETE
GCA_000401195.1	SAMN02141978	PRJNA187280	klebsiella	258	5503448	68	Illumina PE 2x100	3.12.8	aac(6')-Ib=COMPLETE,aadA2=COMPLETE,blaKPC-2=COMPLETE,blaOXA=MISTRANSLATION,blaSHV-12=COMPLETE,catA1=COMPLETE,dfrA12=COMPLETE,emrD=COMPLETE,fosA=COMPLETE,gyrA_S83I=POINT,mph(A)=COMPLETE,ompK36_D135DGD=POINT,oqxA=COMPLETE,oqxB=COMPLETE,parC_S80I=POINT,pmrB_R256G=POINT,sul1=COMPLETE
GCA_000417305.1	SAMN02142026	PRJNA187285	klebsiella	258	5606925	70	Illumina PE 2x100	3.12.8	aac(3)-IVa=COMPLETE,aadA2=COMPLETE,aph(4)-Ia=COMPLETE,blaKPC-3=COMPLETE,blaOXA-9=COMPLETE,blaSHV-12=COMPLETE,dfrA12=COMPLETE,emrD=COMPLETE,fosA=COMPLETE,gyrA_D87N=POINT,gyrA_S83I=POINT,mph(A)=PARTIAL_END_OF_CONTIG,oqxA=COMPLETE,oqxB=COMPLETE,parC_S80I=POINT,pmrB_R256G=POINT,sul1=COMPLETE,sul3=PARTIAL_END_OF_CONTIG
GCA_000417325.1	SAMN02142027	PRJNA187286	klebsiella	258	5622301	64	Illumina PE 2x100	3.12.8	aac(3)-IVa=COMPLETE,aadA2=PARTIAL_END_OF_CONTIG,aph(4)-Ia=COMPLETE,blaKPC-3=COMPLETE,blaOXA-9=COMPLETE,blaSHV-12=COMPLETE,cmlA1=COMPLETE,dfrA12=COMPLETE,emrD=COMPLETE,fosA=COMPLETE,gyrA_D87N=POINT,gyrA_S83I=POINT,mph(A)=COMPLETE,oqxA=COMPLETE,oqxB=COMPLETE,parC_S80I=POINT,pmrB_R256G=POINT,sul1=COMPLETE,sul3=COMPLETE
GCA_000417345.1	SAMN02142029	PRJNA187287	klebsiella	258	5610303	66	Illumina PE 2x100	3.12.8	aac(3)-IVa=COMPLETE,aadA1=PARTIAL_END_OF_CONTIG,aadA2=COMPLETE,aph(4)-Ia=COMPLETE,blaKPC-3=COMPLETE,blaOXA-9=COMPLETE,blaSHV-12=COMPLETE,cmlA1=COMPLETE,dfrA12=COMPLETE,emrD=COMPLETE,fosA=COMPLETE,gyrA_D87N=POINT,gyrA_S83I=POINT,mph(A)=COMPLETE,oqxA=COMPLETE,oqxB=COMPLETE,parC_S80I=POINT,pmrB_R256G=POINT,sul1=COMPLETE,sul3=COMPLETE
GCA_000417485.1	SAMN02141980	PRJNA187289	klebsiella	45	5431615	55	Illumina PE 2x100	3.12.8	ant(2'')-Ia=COMPLETE,ant(3'')=HMM,aphA16=COMPLETE,blaKPC-2=COMPLETE,blaLAP-1=COMPLETE,blaOXA-2=COMPLETE,blaSHV-7=COMPLETE,blaTEM-1=COMPLETE,emrD=COMPLETE,fosA=COMPLETE,oqxA11=COMPLETE,oqxB19=COMPLETE,pmrB_R256G=POINT,qnrS1=COMPLETE
GCA_000417225.2	SAMN02141981	PRJNA187290	klebsiella	258	5710688	1	PacBio RS	3.12.8	aac(6')-Ib'=COMPLETE,aac(6')-Ib=PARTIAL,aadA1=COMPLETE,aadA2=COMPLETE,aph(3')-Ia=COMPLETE,blaKPC-3=COMPLETE,blaOXA-9=COMPLETE,blaSHV-11=COMPLETE,blaSHV-12=COMPLETE,blaTEM-1=COMPLETE,blaTEM=PARTIAL,dfrA12=COMPLETE,emrD=COMPLETE,fosA=COMPLETE,gyrA_D87N=POINT,gyrA_S83I=POINT,mph(A)=COMPLETE,oqxA=COMPLETE,oqxB=COMPLETE,parC_S80I=POINT,pmrB_R256G=POINT,sul1=COMPLETE
GCA_000417205.1	SAMN02141982	PRJNA187291	klebsiella	258	5450966	67	Illumina PE 2x100	3.12.8	aac(3)-IVa=COMPLETE,aadA1=PARTIAL_END_OF_CONTIG,aadA2=COMPLETE,aph(4)-Ia=COMPLETE,blaKPC=PARTIAL_END_OF_CONTIG,blaOXA=PARTIAL_END_OF_CONTIG,blaSHV-12=COMPLETE,emrD=COMPLETE,fosA=COMPLETE,gyrA_D87N=POINT,gyrA_S83I=POINT,ompK36_D135DGD=POINT,oqxA=COMPLETE,oqxB=COMPLETE,parC_S80I=POINT,phoQ_D438N=POINT,pmrB_R256G=POINT,sul3=COMPLETE
GCA_000417065.1	SAMN02142022	PRJNA187292	klebsiella	258	5397800	60	Illumina PE 2x100	3.12.8	aac(6')-Ib=COMPLETE,blaKPC-2=COMPLETE,blaOXA=MISTRANSLATION,blaSHV-12=COMPLETE,emrD=COMPLETE,fosA=COMPLETE,gyrA_S83I=POINT,oqxA=COMPLETE,oqxB=COMPLETE,parC_S80I=POINT,pmrB_R256G=POINT
GCA_000417045.1	SAMN02142021	PRJNA187295	klebsiella	258	5667894	71	Illumina PE 2x100	3.12.8	aac(3)-IVa=COMPLETE,aadA1=PARTIAL_END_OF_CONTIG,aadA2=COMPLETE,aph(3')-Ia=PARTIAL_END_OF_CONTIG,aph(4)-Ia=COMPLETE,blaKPC-3=COMPLETE,blaOXA-9=COMPLETE,blaSHV-12=COMPLETE,cmlA1=COMPLETE,dfrA12=COMPLETE,emrD=COMPLETE,fosA=COMPLETE,gyrA_D87N=POINT,gyrA_S83I=POINT,mph(A)=COMPLETE,oqxA=COMPLETE,oqxB=COMPLETE,parC_S80I=POINT,pmrB_R256G=POINT,sul1=COMPLETE,sul3=COMPLETE
GCA_000417265.2	SAMN02141972	PRJNA187296	klebsiella	258	5523776	1	PacBio RS	3.12.8	aac(6')-Ib=COMPLETE,blaKPC-2=COMPLETE,blaOXA=MISTRANSLATION,blaSHV-11=COMPLETE,blaSHV-12=COMPLETE,blaTEM-1=COMPLETE,emrD=COMPLETE,fosA=COMPLETE,gyrA_S83I=POINT,ompK36_D135DGD=POINT,oqxA=COMPLETE,oqxB=COMPLETE,parC_S80I=POINT,pmrB_R256G=POINT
GCA_000417545.1	SAMN02141975	PRJNA187297	klebsiella	258	5616818	67	Illumina PE 2x100	3.12.8	aac(3)-IVa=COMPLETE,aadA1=PARTIAL_END_OF_CONTIG,aadA2=COMPLETE,aph(3')-Ia=COMPLETE,aph(4)-Ia=COMPLETE,blaKPC-3=COMPLETE,blaOXA-9=COMPLETE,blaSHV-12=COMPLETE,cmlA1=COMPLETE,dfrA12=COMPLETE,emrD=COMPLETE,fosA=COMPLETE,gyrA_D87N=POINT,gyrA_S83I=POINT,mph(A)=COMPLETE,oqxA=COMPLETE,oqxB=COMPLETE,parC_S80I=POINT,pmrB_R256G=POINT,sul1=COMPLETE,sul3=COMPLETE
GCA_000417245.1	SAMN02141976	PRJNA187298	klebsiella	258	5617463	70	Illumina PE 2x100	3.12.8	aac(3)-IVa=COMPLETE,aph(4)-Ia=COMPLETE,blaKPC-3=COMPLETE,blaOXA-9=COMPLETE,blaSHV-12=COMPLETE,cmlA1=COMPLETE,dfrA12=COMPLETE,emrD=COMPLETE,fosA=COMPLETE,gyrA_D87N=POINT,gyrA_S83I=POINT,mph(A)=COMPLETE,oqxA=COMPLETE,oqxB=COMPLETE,parC_S80I=POINT,pmrB_R256G=POINT,sul1=COMPLETE,sul3=COMPLETE
GCA_000417165.1	SAMN02142000	PRJNA187299	klebsiella	258	5390751	56	Illumina PE 2x100	3.12.8	aac(6')-Ib=COMPLETE,blaKPC-2=COMPLETE,blaOXA=MISTRANSLATION,blaSHV-12=COMPLETE,emrD=COMPLETE,fosA=COMPLETE,gyrA_S83I=POINT,ompK36_D135DGD=POINT,oqxA=COMPLETE,oqxB=COMPLETE,parC_S80I=POINT,pmrB_R256G=POINT
GCA_000417185.1	SAMN02141971	PRJNA187300	klebsiella	258	5407973	62	Illumina PE 2x100	3.12.8	aac(6')-Ib=COMPLETE,blaKPC-2=COMPLETE,blaOXA=MISTRANSLATION,blaSHV-12=COMPLETE,emrD=COMPLETE,fosA=COMPLETE,gyrA_S83I=POINT,ompK36_D135DGD=POINT,oqxA=COMPLETE,oqxB=COMPLETE,parC_S80I=POINT,pmrB_R256G=POINT
GCA_000417145.1	SAMN02141985	PRJNA187301	klebsiella	258	5681241	69	Illumina PE 2x100	3.12.8	aac(3)-IVa=COMPLETE,aadA1=PARTIAL_END_OF_CONTIG,aadA2=COMPLETE,aph(3')-Ia=PARTIAL_END_OF_CONTIG,aph(4)-Ia=COMPLETE,blaKPC-3=COMPLETE,blaOXA-9=COMPLETE,blaSHV-12=COMPLETE,cmlA1=COMPLETE,dfrA12=COMPLETE,emrD=COMPLETE,fosA=COMPLETE,gyrA_D87N=POINT,gyrA_S83I=POINT,mph(A)=COMPLETE,oqxA=COMPLETE,oqxB=COMPLETE,parC_S80I=POINT,pmrB_R256G=POINT,sul1=COMPLETE,sul3=COMPLETE
GCA_000417445.1	SAMN02142023	PRJNA187284	klebsiella	258	5541667	63	Illumina PE 2x100	3.12.8	aac(3)-IVa=COMPLETE,aadA2=COMPLETE,aph(4)-Ia=COMPLETE,blaKPC-3=COMPLETE,blaOXA-9=COMPLETE,blaSHV-12=COMPLETE,cmlA1=COMPLETE,emrD=COMPLETE,fosA=COMPLETE,gyrA_D87N=POINT,gyrA_S83I=POINT,oqxA=COMPLETE,oqxB=COMPLETE,parC_S80I=POINT,pmrB_R256G=POINT,sul3=COMPLETE
GCA_000417465.1	SAMN02141974	PRJNA187310	klebsiella	15	5515994	72	Illumina PE 2x100	3.12.8	aac(3)-IIe=COMPLETE,aph(3'')-Ib=COMPLETE,aph(6)-Id=COMPLETE,blaCTX-M-15=COMPLETE,blaOXA-1=COMPLETE,blaSHV-28=COMPLETE,catB3=PARTIAL_END_OF_CONTIG,dfrA14=COMPLETE,emrD=COMPLETE,fosA=COMPLETE,gyrA_D87A=POINT,gyrA_S83F=POINT,mgrB_C28Y=POINT,oqxA=COMPLETE,oqxB=COMPLETE,parC_S80I=POINT,ramR_A19V=POINT,sul2=COMPLETE,tet(A)=COMPLETE
GCA_000417365.1	SAMN02141989	PRJNA193161	klebsiella	258	5390028	61	Illumina PE 2x100	3.12.8	aac(6')-Ib'=COMPLETE,blaKPC-2=COMPLETE,blaSHV-12=COMPLETE,emrD=COMPLETE,fosA=COMPLETE,gyrA_S83I=POINT,oqxA=COMPLETE,oqxB=COMPLETE,parC_S80I=POINT,pmrB_R256G=POINT
GCA_000417385.1	SAMN02141705	PRJNA193162	klebsiella	258	5542623	71	Illumina PE 2x100	3.12.8	aac(6')-Ib=COMPLETE,aadA2=COMPLETE,blaKPC-2=COMPLETE,blaOXA=MISTRANSLATION,blaSHV-12=COMPLETE,dfrA12=COMPLETE,emrD=COMPLETE,fosA=COMPLETE,gyrA_S83I=POINT,mph(A)=COMPLETE,ompK36_D135DGD=POINT,oqxA=COMPLETE,oqxB=COMPLETE,parC_S80I=POINT,pmrB_R256G=POINT,sul1=COMPLETE
GCA_000417405.1	SAMN02141988	PRJNA193160	klebsiella	258	5498752	70	Illumina PE 2x100	3.12.8	aac(6')-Ib=COMPLETE,aadA2=COMPLETE,blaKPC-2=COMPLETE,blaOXA=MISTRANSLATION,blaSHV=PARTIAL_END_OF_CONTIG,dfrA12=COMPLETE,emrD=COMPLETE,fosA=COMPLETE,gyrA_S83I=POINT,mph(A)=COMPLETE,ompK36_D135DGD=POINT,oqxA=COMPLETE,oqxB=COMPLETE,parC_S80I=POINT,pmrB_R256G=POINT,rpsJ_V57L=POINT,sul1=COMPLETE
GCA_000417425.1	SAMN02141990	PRJNA193163	klebsiella	258	5406392	65	Illumina PE 2x100	3.12.8	aac(6')-Ib=COMPLETE,blaKPC-2=COMPLETE,blaOXA=MISTRANSLATION,blaSHV-11=COMPLETE,blaTEM=PARTIAL_END_OF_CONTIG,emrD=COMPLETE,fosA=COMPLETE,gyrA_S83I=POINT,ompK36_D135DGD=POINT,oqxA=COMPLETE,oqxB=COMPLETE,parC_S80I=POINT,pmrB_R256G=POINT
GCA_000406425.1	SAMN02141973	PRJNA187302	klebsiella	258	5501391	68	Illumina PE 2x100	3.12.8	aac(6')-Ib=COMPLETE,aadA2=COMPLETE,blaKPC-2=COMPLETE,blaOXA=MISTRANSLATION,blaSHV-12=COMPLETE,catA1=COMPLETE,dfrA12=COMPLETE,emrD=COMPLETE,fosA=COMPLETE,gyrA_S83I=POINT,mph(A)=COMPLETE,ompK36_D135DGD=POINT,oqxA=COMPLETE,oqxB=COMPLETE,parC_S80I=POINT,pmrB_R256G=POINT,sul1=COMPLETE
GCA_000406445.1	SAMN02141984	PRJNA187303	klebsiella	258	5575547	72	Illumina PE 2x100	3.12.8	aac(3)-IVa=COMPLETE,aac(6')-Ib=COMPLETE,aadA2=COMPLETE,aph(4)-Ia=COMPLETE,blaKPC-2=COMPLETE,blaOXA=MISTRANSLATION,blaSHV-12=COMPLETE,catA1=PARTIAL_END_OF_CONTIG,cmlA1=COMPLETE,dfrA12=COMPLETE,emrD=COMPLETE,fosA=COMPLETE,gyrA_S83I=POINT,mph(A)=COMPLETE,ompK36_D135DGD=POINT,oqxA=COMPLETE,oqxB=COMPLETE,parC_S80I=POINT,pmrB_R256G=POINT,sul1=COMPLETE,sul3=COMPLETE
GCA_000406525.1	SAMN02142028	PRJNA187304	klebsiella	234	5532328	79	Illumina PE 2x100	3.12.8	aac(6')-Ib=COMPLETE,ant(2'')-Ia=COMPLETE,blaKPC-2=COMPLETE,blaOXA=MISTRANSLATION,blaSHV-11=COMPLETE,blaTEM=PARTIAL_END_OF_CONTIG,catB3=COMPLETE,dfrA19=COMPLETE,emrD=COMPLETE,fosA=COMPLETE,gyrA_S83F=POINT,oqxA10=COMPLETE,oqxB=COMPLETE,sul1=COMPLETE
GCA_000406465.1	SAMN02141968	PRJNA187305	klebsiella	258	5571683	71	Illumina PE 2x100	3.12.8	aac(3)-IVa=COMPLETE,aac(6')-Ib=COMPLETE,aadA2=COMPLETE,aph(4)-Ia=COMPLETE,blaKPC-2=COMPLETE,blaOXA=MISTRANSLATION,blaSHV-12=COMPLETE,cmlA1=COMPLETE,dfrA12=COMPLETE,emrD=COMPLETE,fosA=COMPLETE,gyrA_S83I=POINT,mph(A)=COMPLETE,ompK36_D135DGD=POINT,oqxA=COMPLETE,oqxB=COMPLETE,parC_S80I=POINT,pmrB_R256G=POINT,sul1=COMPLETE,sul3=COMPLETE
GCA_000406605.1	SAMN02141979	PRJNA187307	klebsiella	258	5396453	54	Illumina PE 2x100	3.12.8	aac(6')-Ib=COMPLETE,blaKPC-2=COMPLETE,blaOXA=MISTRANSLATION,blaSHV-12=COMPLETE,emrD=COMPLETE,fosA=COMPLETE,gyrA_S83I=POINT,ompK36_D135DGD=POINT,oqxA=COMPLETE,oqxB=COMPLETE,parC_S80I=POINT,pmrB_R256G=POINT
GCA_000406665.1	SAMN02141967	PRJNA187308	klebsiella	258	5502788	71	Illumina PE 2x100	3.12.8	aac(6')-Ib=COMPLETE,aadA2=COMPLETE,blaKPC-2=COMPLETE,blaOXA=MISTRANSLATION,blaSHV-12=COMPLETE,crrB_L94M=POINT,dfrA12=COMPLETE,emrD=COMPLETE,fosA=COMPLETE,gyrA_S83I=POINT,mph(A)=COMPLETE,ompK36_D135DGD=POINT,oqxA=COMPLETE,oqxB=COMPLETE,parC_S80I=POINT,pmrB_R256G=POINT,sul1=COMPLETE
GCA_000406685.1	SAMN02141977	PRJNA187312	klebsiella	258	5603708	76	Illumina PE 2x100	3.12.8	aac(3)-IVa=COMPLETE,aadA1=PARTIAL_END_OF_CONTIG,aadA2=COMPLETE,aph(4)-Ia=COMPLETE,blaKPC-7=COMPLETE,blaOXA-9=COMPLETE,blaSHV-12=COMPLETE,cmlA1=COMPLETE,dfrA12=COMPLETE,emrD=COMPLETE,fosA=COMPLETE,gyrA_D87N=POINT,gyrA_S83I=POINT,mph(A)=COMPLETE,oqxA=COMPLETE,oqxB=COMPLETE,parC_S80I=POINT,pmrB_R256G=POINT,sul1=COMPLETE,sul3=COMPLETE
GCA_000406705.1	SAMN02141986	PRJNA187315	klebsiella	258	5550266	79	Illumina PE 2x100	3.12.8	aac(3)-IVa=COMPLETE,aac(6')-Ib'=COMPLETE,aadA2=COMPLETE,aph(4)-Ia=PARTIAL_END_OF_CONTIG,blaKPC-2=COMPLETE,blaOXA=MISTRANSLATION,blaSHV-12=COMPLETE,blaTEM=PARTIAL_END_OF_CONTIG,catA1=COMPLETE,dfrA12=COMPLETE,emrD=COMPLETE,fosA=COMPLETE,gyrA_S83I=POINT,mph(A)=COMPLETE,ompK36_D135DGD=POINT,oqxA=COMPLETE,oqxB=COMPLETE,parC_S80I=POINT,pmrB_R256G=POINT,sul1=COMPLETE,sul3=COMPLETE
GCA_000406725.1	SAMN02142041	PRJNA187316	klebsiella	258	5476814	75	Illumina PE 2x100	3.12.8	aac(3)-IVa=COMPLETE,aadA2=COMPLETE,aph(4)-Ia=COMPLETE,blaKPC-3=COMPLETE,blaSHV-12=COMPLETE,cmlA1=COMPLETE,emrD=COMPLETE,fosA=COMPLETE,gyrA_D87N=POINT,gyrA_S83I=POINT,oqxA=COMPLETE,oqxB=COMPLETE,parC_S80I=POINT,pmrB_R256G=POINT,sul3=COMPLETE
GCA_000406825.1	SAMN02142042	PRJNA187317	klebsiella	258	5531658	68	Illumina PE 2x100	3.12.8	aac(3)-IVa=COMPLETE,aadA1=PARTIAL_END_OF_CONTIG,aph(4)-Ia=COMPLETE,blaKPC-3=COMPLETE,blaOXA-9=COMPLETE,blaSHV-11=COMPLETE,cmlA1=COMPLETE,emrD=COMPLETE,fosA=COMPLETE,gyrA_D87N=POINT,gyrA_S83I=POINT,oqxA=COMPLETE,oqxB=COMPLETE,parC_S80I=POINT,pmrB_R256G=POINT,sul3=COMPLETE
GCA_000406845.1	SAMN02142043	PRJNA187318	klebsiella	258	5354224	68	Illumina PE 2x100	3.12.8	aac(6')-Ib=COMPLETE,aadA2=COMPLETE,blaKPC-2=COMPLETE,blaSHV-12=COMPLETE,dfrA12=COMPLETE,emrD=COMPLETE,fosA=COMPLETE,gyrA_S83I=POINT,mph(A)=COMPLETE,ompK36_D135DGD=POINT,oqxA=COMPLETE,oqxB=COMPLETE,parC_S80I=POINT,pmrB_R256G=POINT,sul1=COMPLETE
GCA_000406565.1	SAMN02142049	PRJNA187320	klebsiella	258	5366546	67	Illumina PE 2x100	3.12.8	aac(6')-Ib=COMPLETE,aadA2=COMPLETE,blaKPC-2=COMPLETE,blaSHV-12=COMPLETE,dfrA12=COMPLETE,emrD=COMPLETE,fosA=COMPLETE,gyrA_S83I=POINT,mph(A)=COMPLETE,ompK36_D135DGD=POINT,oqxA=COMPLETE,oqxB=COMPLETE,parC_S80I=POINT,pmrB_R256G=POINT,sul1=COMPLETE
GCA_000406585.1	SAMN02142044	PRJNA187321	klebsiella	258	5472934	69	Illumina PE 2x100	3.12.8	aac(6')-Ib=COMPLETE,aadA2=COMPLETE,aph(3')-Ia=COMPLETE,aph(6)-Id=PARTIAL,blaKPC-2=COMPLETE,blaOXA=MISTRANSLATION,blaSHV-12=COMPLETE,catA1=COMPLETE,dfrA12=COMPLETE,emrD=COMPLETE,fosA=COMPLETE,gyrA_S83I=POINT,mph(A)=COMPLETE,ompK36_D135DGD=POINT,oqxA=COMPLETE,oqxB=COMPLETE,parC_S80I=POINT,pmrB_R256G=POINT,sul1=COMPLETE
GCA_000406625.1	SAMN02142047	PRJNA187322	klebsiella	258	5468994	72	Illumina PE 2x100	3.12.8	aac(6')-Ib=COMPLETE,aadA2=COMPLETE,aph(3')-Ia=COMPLETE,aph(6)-Id=PARTIAL,blaKPC-2=COMPLETE,blaOXA=MISTRANSLATION,blaSHV-12=COMPLETE,catA1=PARTIAL_END_OF_CONTIG,dfrA12=COMPLETE,emrD=COMPLETE,fosA=COMPLETE,gyrA_S83I=POINT,mph(A)=COMPLETE,ompK36_D135DGD=POINT,oqxA=COMPLETE,oqxB=COMPLETE,parC_S80I=POINT,pmrB_R256G=POINT,sul1=COMPLETE
GCA_000406545.1	SAMN02142050	PRJNA187323	klebsiella	258	5624526	76	Illumina PE 2x100	3.12.8	aac(3)-IVa=COMPLETE,aadA1=PARTIAL_END_OF_CONTIG,aadA2=COMPLETE,aph(4)-Ia=COMPLETE,blaKPC-3=COMPLETE,blaOXA-9=COMPLETE,blaSHV-11=COMPLETE,cmlA1=COMPLETE,dfrA12=COMPLETE,emrD=COMPLETE,fosA=COMPLETE,gyrA_D87N=POINT,gyrA_S83I=POINT,mph(A)=COMPLETE,oqxA=COMPLETE,oqxB=COMPLETE,parC_S80I=POINT,pmrB_R256G=POINT,sul1=COMPLETE,sul3=COMPLETE
GCA_000406645.1	SAMN02142051	PRJNA187324	klebsiella	258	5473881	80	Illumina PE 2x100	3.12.8	aac(6')-Ib=COMPLETE,aadA2=COMPLETE,aph(3')-Ia=COMPLETE,aph(6)-Id=PARTIAL,blaKPC-2=COMPLETE,blaOXA=MISTRANSLATION,blaSHV-12=COMPLETE,catA1=PARTIAL_END_OF_CONTIG,dfrA12=COMPLETE,emrD=COMPLETE,fosA=COMPLETE,gyrA_S83I=POINT,mph(A)=COMPLETE,ompK36_D135DGD=POINT,oqxA=COMPLETE,oqxB=COMPLETE,parC_S80I=POINT,pmrB_R256G=POINT,sul1=COMPLETE
GCA_000406505.1	SAMN02141966	PRJNA187326	klebsiella	1272	5718845	98	Illumina PE 2x100	3.12.8	blaKPC-3=COMPLETE,blaSHV-11=COMPLETE,emrD=COMPLETE,fosA5=COMPLETE,oqxA=COMPLETE,oqxB5=COMPLETE
GCA_000406485.1	SAMN02141991	PRJNA193164	klebsiella	258	5389421	65	Illumina PE 2x100	3.12.8	aac(6')-Ib=COMPLETE,blaKPC-2=COMPLETE,blaOXA=MISTRANSLATION,blaSHV-12=COMPLETE,emrD=COMPLETE,fosA=COMPLETE,gyrA_S83I=POINT,oqxA=COMPLETE,oqxB=COMPLETE,parC_S80I=POINT,pmrB_R256G=POINT
GCA_000406745.1	SAMN02141992	PRJNA193165	klebsiella	258	5488293	71	Illumina PE 2x100	3.12.8	aac(6')-Ib=COMPLETE,aadA2=COMPLETE,blaKPC-2=COMPLETE,blaOXA=MISTRANSLATION,blaSHV-12=COMPLETE,blaTEM=PARTIAL_END_OF_CONTIG,catA1=COMPLETE,dfrA12=COMPLETE,emrD=COMPLETE,fosA=COMPLETE,gyrA_S83I=POINT,mph(A)=COMPLETE,oqxA=COMPLETE,oqxB=COMPLETE,parC_S80I=POINT,pmrB_R256G=POINT,sul1=COMPLETE
GCA_000406765.2	SAMN02141993	PRJNA193167	klebsiella	258	5547643	1	PacBio RS	3.12.8	aac(6')-Ib'=COMPLETE,aac(6')-Ib=PARTIAL,blaKPC-2=COMPLETE,blaSHV-11=COMPLETE,blaSHV-12=COMPLETE,blaSHV=PARTIAL,emrD=COMPLETE,fosA=COMPLETE,gyrA_S83I=POINT,oqxA=COMPLETE,oqxB=COMPLETE,parC_S80I=POINT,pmrB_R256G=POINT
GCA_000406865.1	SAMN02141994	PRJNA193168	klebsiella	258	5558834	75	Illumina PE 2x100	3.12.8	aac(3)-IVa=COMPLETE,aadA2=COMPLETE,aph(4)-Ia=COMPLETE,blaKPC-3=COMPLETE,blaSHV-12=COMPLETE,cmlA1=COMPLETE,dfrA12=COMPLETE,emrD=COMPLETE,fosA=COMPLETE,gyrA_D87N=POINT,gyrA_S83I=POINT,mph(A)=COMPLETE,oqxA=COMPLETE,oqxB=COMPLETE,parC_S80I=POINT,pmrB_R256G=POINT,sul1=COMPLETE,sul3=COMPLETE
GCA_000406885.1	SAMN02141995	PRJNA193169	klebsiella	258	5398867	61	Illumina PE 2x100	3.12.8	aac(6')-Ib=COMPLETE,blaKPC-2=COMPLETE,blaSHV-12=COMPLETE,emrD=COMPLETE,fosA=COMPLETE,gyrA_S83I=POINT,oqxA=COMPLETE,oqxB=COMPLETE,parC_S80I=POINT,pmrB_R256G=POINT
GCA_000406405.1	SAMN02142015	PRJNA187279	klebsiella	258	5490156	66	Illumina PE 2x100	3.12.8	aac(3)-IVa=COMPLETE,aadA2=PARTIAL_END_OF_CONTIG,aph(4)-Ia=COMPLETE,blaKPC-3=COMPLETE,blaOXA-9=COMPLETE,blaSHV-12=COMPLETE,cmlA1=COMPLETE,emrD=COMPLETE,fosA=COMPLETE,gyrA_D87N=POINT,gyrA_S83I=POINT,oqxA=COMPLETE,oqxB=COMPLETE,parC_S80I=POINT,pmrB_R256G=POINT,sul3=COMPLETE
GCA_000406385.1	SAMN02141983	PRJNA187325	klebsiella	1272	5672685	94	Illumina PE 2x100	3.12.8	aadA5=COMPLETE,ant(2'')-Ia=COMPLETE,blaKPC-3=COMPLETE,blaOXA-2=COMPLETE,blaSHV-11=COMPLETE,blaTEM=PARTIAL_END_OF_CONTIG,emrD=COMPLETE,fosA5=COMPLETE,oqxA=COMPLETE,oqxB5=COMPLETE,sul1=COMPLETE
GCA_000409065.1	SAMN02141996	PRJNA187288	klebsiella	258	5555255	61	Illumina PE 2x100	3.12.8	aadA2=COMPLETE,blaKPC-3=COMPLETE,blaOXA-9=COMPLETE,blaSHV-12=COMPLETE,dfrA12=COMPLETE,emrD=COMPLETE,fosA=COMPLETE,gyrA_D87N=POINT,gyrA_S83I=POINT,mph(A)=COMPLETE,ompK36_T136TDT=POINT,oqxA=COMPLETE,oqxB=COMPLETE,parC_S80I=POINT,pmrB_R256G=POINT,sul1=COMPLETE
GCA_000409085.1	SAMN02142018	PRJNA187293	klebsiella	258	5620362	69	Illumina PE 2x100	3.12.8	aac(3)-IVa=COMPLETE,aadA1=PARTIAL_END_OF_CONTIG,aadA2=COMPLETE,aph(3')-Ia=PARTIAL_END_OF_CONTIG,aph(4)-Ia=COMPLETE,blaKPC-3=COMPLETE,blaOXA-9=COMPLETE,blaSHV-12=COMPLETE,cmlA1=COMPLETE,dfrA12=COMPLETE,emrD=COMPLETE,fosA=COMPLETE,gyrA_D87N=POINT,gyrA_S83I=POINT,mph(A)=COMPLETE,oqxA=COMPLETE,oqxB=COMPLETE,parC_S80I=POINT,pmrB_R256G=POINT,sul1=COMPLETE,sul3=COMPLETE
GCA_000409105.1	SAMN02142001	PRJNA187314	klebsiella	258	5621477	71	Illumina PE 2x100	3.12.8	aac(3)-IVa=COMPLETE,aadA1=PARTIAL_END_OF_CONTIG,aadA2=COMPLETE,aph(3')-Ia=PARTIAL_END_OF_CONTIG,aph(4)-Ia=COMPLETE,blaKPC-3=COMPLETE,blaOXA-9=COMPLETE,blaSHV-12=COMPLETE,cmlA1=COMPLETE,dfrA12=COMPLETE,emrD=COMPLETE,fosA=COMPLETE,gyrA_D87N=POINT,gyrA_S83I=POINT,mph(A)=COMPLETE,oqxA=COMPLETE,oqxB=COMPLETE,parC_S80I=POINT,pmrB_R256G=POINT,sul1=COMPLETE,sul3=COMPLETE
GCA_000409125.1	SAMN02142020	PRJNA187309	klebsiella	15	5671251	85	Illumina PE 2x100	3.12.8	aac(3)-IIe=COMPLETE,aac(6')-Ib-cr5=COMPLETE,aph(3'')-Ib=COMPLETE,aph(6)-Id=COMPLETE,blaCTX-M-15=COMPLETE,blaKPC-2=COMPLETE,blaOXA-1=COMPLETE,blaOXA-9=COMPLETE,blaSHV-28=COMPLETE,catB3=PARTIAL_END_OF_CONTIG,dfrA14=COMPLETE,emrD=COMPLETE,fosA=COMPLETE,gyrA_D87A=POINT,gyrA_S83F=POINT,ompK36_Q313STOP=POINT,oqxA=COMPLETE,oqxB=COMPLETE,parC_S80I=POINT,ramR_A19V=POINT,sul2=COMPLETE,tet(A)=COMPLETE
GCA_000408965.1	SAMN02141987	PRJNA187282	klebsiella	258	5502006	67	Illumina PE 2x100	3.12.8	aac(6')-Ib=COMPLETE,aadA2=COMPLETE,blaKPC-2=COMPLETE,blaOXA=MISTRANSLATION,blaSHV-12=COMPLETE,dfrA12=COMPLETE,emrD=COMPLETE,fosA=COMPLETE,gyrA_S83I=POINT,mph(A)=COMPLETE,ompK36_D135DGD=POINT,oqxA=COMPLETE,oqxB=COMPLETE,parC_S80I=POINT,pmrB_R256G=POINT,sul1=COMPLETE
GCA_000408985.1	SAMN02142019	PRJNA187306	klebsiella	258	5424339	64	Illumina PE 2x100	3.12.8	aac(6')-Ib=COMPLETE,aadA2=COMPLETE,blaSHV-12=COMPLETE,dfrA12=COMPLETE,emrD=COMPLETE,fosA=COMPLETE,gyrA_S83I=POINT,mph(A)=COMPLETE,ompK36_D135DGD=POINT,oqxA=COMPLETE,oqxB=COMPLETE,parC_S80I=POINT,pmrB_R256G=POINT,sul1=COMPLETE
GCA_000409005.1	SAMN02142016	PRJNA187311	klebsiella	258	5620790	75	Illumina PE 2x100	3.12.8	aac(3)-IVa=COMPLETE,aadA1=PARTIAL_END_OF_CONTIG,aadA2=COMPLETE,aph(4)-Ia=COMPLETE,blaKPC-3=COMPLETE,blaOXA-9=COMPLETE,blaSHV-12=COMPLETE,cmlA1=COMPLETE,dfrA12=COMPLETE,emrD=COMPLETE,fosA=COMPLETE,gyrA_D87N=POINT,gyrA_S83I=POINT,mph(A)=COMPLETE,oqxA=COMPLETE,oqxB=COMPLETE,parC_S80I=POINT,pmrB_R256G=POINT,sul1=COMPLETE,sul3=COMPLETE
GCA_000409025.1	SAMN02142048	PRJNA187319	klebsiella	258	5355272	64	Illumina PE 2x100	3.12.8	aac(6')-Ib=COMPLETE,aadA2=COMPLETE,blaKPC-2=COMPLETE,blaSHV-12=COMPLETE,dfrA12=COMPLETE,emrD=COMPLETE,fosA=COMPLETE,gyrA_S83I=POINT,mph(A)=COMPLETE,ompK36_D135DGD=POINT,oqxA=COMPLETE,oqxB=COMPLETE,parC_S80I=POINT,pmrB_R256G=POINT,sul1=COMPLETE
GCA_000409045.1	SAMN02141970	PRJNA187313	klebsiella	258	5421295	63	Illumina PE 2x100	3.12.8	aac(6')-Ib=COMPLETE,blaKPC-2=COMPLETE,blaOXA=MISTRANSLATION,blaSHV-12=COMPLETE,emrD=COMPLETE,fosA=COMPLETE,gyrA_S83I=POINT,ompK36_D135DGD=POINT,oqxA=COMPLETE,oqxB=COMPLETE,parC_S80I=POINT,pmrB_R256G=POINT
GCA_000441835.1	SAMN02469374	PRJNA209228	klebsiella	48	5801744	1	Illumina HiSeq	3.12.8	aadA1=COMPLETE,aadA2=COMPLETE,ant(2'')-Ia=COMPLETE,aph(3')-Ia=COMPLETE,blaSHV-11=COMPLETE,blaTEM-1=COMPLETE,catA1=COMPLETE,cmlA1=COMPLETE,emrD=COMPLETE,fosA=COMPLETE,oqxA=COMPLETE,oqxB5=COMPLETE,sul1=COMPLETE,tet(B)=COMPLETE
GCA_000441855.1	SAMN02469375	PRJNA209227	klebsiella	48	6068157	1	Illumina HiSeq	3.12.8	aadA1=COMPLETE,aadA2=COMPLETE,ant(2'')-Ia=COMPLETE,blaSHV=PARTIAL,blaTEM-1=COMPLETE,blaTEM=PARTIAL,catA1=COMPLETE,cmlA1=COMPLETE,emrD=COMPLETE,fosA=COMPLETE,oqxA=COMPLETE,oqxB5=COMPLETE,sul1=COMPLETE,tet(B)=COMPLETE
GCA_000439165.1	SAMN02469602	PRJNA206542	klebsiella	258	5661622	43	Illumina MiSeq	3.12.8	aac(6')-Ib=COMPLETE,aadA2=COMPLETE,aph(3')-Ia=COMPLETE,blaKPC-2=COMPLETE,blaOXA=MISTRANSLATION,blaSHV-11=COMPLETE,blaTEM=PARTIAL_END_OF_CONTIG,catA1=COMPLETE,dfrA12=COMPLETE,emrD=COMPLETE,fosA=COMPLETE,gyrA_S83I=POINT,mph(A)=COMPLETE,oqxA=COMPLETE,oqxB=COMPLETE,parC_S80I=POINT,pmrB_R256G=POINT,sul1=COMPLETE
GCA_000439185.1	SAMN02469600	PRJNA207005	klebsiella	258	5756360	90	Illumina MiSeq	3.12.8	aac(3)-IVa=COMPLETE,aac(6')-Ib=COMPLETE,aadA1=PARTIAL_END_OF_CONTIG,aadA2=COMPLETE,ant(2'')-Ia=COMPLETE,aph(3')-II=HMM,aph(3')-Ia=COMPLETE,aph(4)-Ia=COMPLETE,blaCARB-2=COMPLETE,blaFOX-5=COMPLETE,blaKPC-2=COMPLETE,blaOXA=MISTRANSLATION,blaSHV=PARTIAL_END_OF_CONTIG,blaTEM=PARTIAL_END_OF_CONTIG,ble=HMM,catA1=COMPLETE,catB11=COMPLETE,catB3=COMPLETE,cmlA1=COMPLETE,dfrA12=COMPLETE,dfrA19=COMPLETE,emrD=…
GCA_000465975.2	SAMN02470575	PRJNA212238	klebsiella	29	5375667	1	PacBio; Illumina	3.12.8	blaSHV-187=COMPLETE,emrD=COMPLETE,fosA=COMPLETE,oqxA=COMPLETE,oqxB25=COMPLETE
GCA_000474635.1	SAMN02470628	PRJNA214029	klebsiella	15	5650292	18	Illumina HiSeq	3.12.8	aac(3)-IId=COMPLETE,aac(6')-Ib=COMPLETE,aadA1=COMPLETE,aph(3'')-Ib=COMPLETE,aph(3')-Ia=COMPLETE,aph(6)-Id=COMPLETE,arr-2=COMPLETE,blaNDM-1=COMPLETE,blaOXA=MISTRANSLATION,blaSHV-12=COMPLETE,blaSHV=COMPLETE,blaTEM-1=COMPLETE,ble=COMPLETE,catB=COMPLETE,dfrA14=COMPLETE,emrD=COMPLETE,fosA=COMPLETE,gyrA_D87A=POINT,gyrA_S83F=POINT,mph(A)=COMPLETE,oqxA=COMPLETE,oqxB=COMPLETE,parC_S80I=POINT,qnrB1=COMPLET…
GCA_000474865.1	SAMN02138644	PRJNA202025	klebsiella	258	5738068	1	PacBio	3.12.8	aac(3)-IVa=COMPLETE,aac(6')-Ib=COMPLETE,aadA1=COMPLETE,aadA2=COMPLETE,aph(4)-Ia=COMPLETE,blaKPC-2=COMPLETE,blaSHV-11=COMPLETE,blaSHV-12=COMPLETE,catA1=COMPLETE,cmlA1=COMPLETE,crrB_G183V=POINT,dfrA12=COMPLETE,emrD=COMPLETE,fosA=COMPLETE,gyrA_S83I=POINT,mph(A)=COMPLETE,oqxA=COMPLETE,oqxB=COMPLETE,parC_S80I=POINT,pmrB_R256G=POINT,sul1=COMPLETE,sul3=PARTIAL
GCA_000474905.1	SAMN02138639	PRJNA202020	klebsiella	258	5751366	1	PacBio	3.12.8	aac(3)-IVa=COMPLETE,aac(6')-Ib=COMPLETE,aac(6')-Ib=PARTIAL,aadA1=COMPLETE,aadA2=COMPLETE,aph(3')-Ia=COMPLETE,aph(4)-Ia=COMPLETE,blaKPC-3=COMPLETE,blaKPC=PARTIAL,blaSHV-11=COMPLETE,blaSHV-12=COMPLETE,blaTEM-1=COMPLETE,blaTEM=PARTIAL,catA1=COMPLETE,cmlA1=COMPLETE,dfrA12=COMPLETE,emrD=COMPLETE,fosA=COMPLETE,gyrA_D87G=POINT,gyrA_S83I=POINT,mph(A)=COMPLETE,oqxA=COMPLETE,oqxB=COMPLETE,parC_S80I=POINT,p…
GCA_000474885.1	SAMN02138635	PRJNA202016	klebsiella	258	5794564	1	PacBio	3.12.8	aac(6')-Ib=PARTIAL_END_OF_CONTIG,aph(3'')-Ib=COMPLETE,aph(6)-Id=COMPLETE,blaKPC-3=COMPLETE,blaSHV-11=COMPLETE,blaTEM-1=COMPLETE,blaTEM=PARTIAL,dfrA14=COMPLETE,emrD=COMPLETE,fosA=COMPLETE,gyrA_S83I=POINT,oqxA=COMPLETE,oqxB=COMPLETE,parC_S80I=POINT,pmrB_R256G=POINT,sul2=COMPLETE
GCA_000474015.1	SAMN02603668	PRJNA177782	klebsiella	86	5166857	1	Illumina; Sanger	3.12.8	blaSHV-1=COMPLETE,emrD=COMPLETE,fosA=COMPLETE,oqxA11=COMPLETE,oqxB19=COMPLETE
GCA_000492515.1	SAMN02138613	PRJNA201991	klebsiella	1198	5385809	4	Illumina	3.12.8	blaSHV-11=COMPLETE,dfrA1=COMPLETE,emrD=COMPLETE,floR=COMPLETE,fosA=COMPLETE,oqxA=COMPLETE,oqxB=COMPLETE,pmrB_R256G=POINT,sul1=COMPLETE,tet(A)=COMPLETE
GCA_000492755.1	SAMN02138588	PRJNA201963	klebsiella	1436	5456417	2	Illumina	3.12.8	blaSHV-80=COMPLETE,emrD=COMPLETE,fosA7=MISTRANSLATION,fosA=COMPLETE,oqxA=COMPLETE,oqxB25=COMPLETE
GCA_000492835.1	SAMN02138580	PRJNA201955	klebsiella	1434	5379986	2	Illumina	3.12.8	blaLEN-13=COMPLETE,emrD=COMPLETE,fosA=COMPLETE,oqxA=COMPLETE,oqxB15=COMPLETE,oqxR_D95E=POINT,oqxR_V113I=POINT
GCA_000492935.1	SAMN02138570	PRJNA201945	klebsiella	37	5543494	2	Illumina	3.12.8	blaSHV-11=COMPLETE,emrD=COMPLETE,fosA=COMPLETE,oqxA=COMPLETE,oqxB=COMPLETE,pmrB_R256G=POINT
GCA_000493135.1	SAMN02138558	PRJNA201933	klebsiella	20	5372895	2	Illumina	3.12.8	blaSHV-1=COMPLETE,emrD=COMPLETE,fosA10=COMPLETE,oqxA=COMPLETE,oqxB32=COMPLETE
GCA_000492195.1	SAMN02138672	PRJNA202053	klebsiella	37	5702446	2	Illumina	3.12.8	aadA2=COMPLETE,ant(2'')-Ia=COMPLETE,blaSHV-12=COMPLETE,blaTEM-1=COMPLETE,catB3=COMPLETE,dfrA19=COMPLETE,dfrA50=COMPLETE,emrD=COMPLETE,fosA=COMPLETE,gyrA_D87N=POINT,gyrA_S83F=POINT,oqxA=COMPLETE,oqxB=COMPLETE,parC_S80I=POINT,pmrB_R256G=POINT,sul1=COMPLETE
GCA_000492215.1	SAMN02138671	PRJNA202052	klebsiella	34	5554601	3	Illumina	3.12.8	blaSHV-26=COMPLETE,emrD=COMPLETE,fosA=COMPLETE,oqxA10=COMPLETE,oqxB19=COMPLETE
GCA_000492295.1	SAMN02138667	PRJNA202048	klebsiella	661	5208603	1	Illumina	3.12.8	blaSHV-27=COMPLETE,emrD=COMPLETE,fosA=COMPLETE,oqxA10=COMPLETE,oqxB=COMPLETE
GCA_000492315.1	SAMN02138655	PRJNA202036	klebsiella	186	5440026	2	Illumina	3.12.8	blaSHV-1=COMPLETE,emrD=COMPLETE,fosA=COMPLETE,oqxA=COMPLETE,oqxB=COMPLETE
GCA_000492335.1	SAMN02138654	PRJNA202035	klebsiella	1430	5381634	1	Illumina	3.12.8	blaSHV-26=COMPLETE,emrD=COMPLETE,oqxA=COMPLETE,oqxB14=COMPLETE
GCA_000492355.1	SAMN02138653	PRJNA202034	klebsiella	111	5490411	2	Illumina	3.12.8	aadA1=COMPLETE,blaSHV-11=COMPLETE,dfrA1=COMPLETE,emrD=COMPLETE,fosA=COMPLETE,oqxA=COMPLETE,oqxB=COMPLETE,sul1=COMPLETE
GCA_000492375.1	SAMN02138652	PRJNA202033	klebsiella	1189	5445034	2	Illumina	3.12.8	bla=HMM,blaSHV-11=COMPLETE,emrD=COMPLETE,fosA=COMPLETE,oqxA=COMPLETE,oqxB=COMPLETE
GCA_000492395.1	SAMN02138651	PRJNA202032	klebsiella	37	5481480	2	Illumina	3.12.8	blaSHV-11=COMPLETE,dfrA50=COMPLETE,emrD=COMPLETE,fosA=COMPLETE,gyrA_D87N=POINT,gyrA_S83F=POINT,oqxA=MISTRANSLATION,oqxB=COMPLETE,parC_S80I=POINT,pmrB_R256G=POINT
GCA_000492415.1	SAMN02138619	PRJNA202000	klebsiella	1437	5539132	1	Illumina	3.12.8	aac(6')-Ib=COMPLETE,acrR_V165I=POINT,acrR_Y114F=POINT,aph(3'')-Ib=COMPLETE,aph(6)-Id=COMPLETE,blaOKP-A-17=COMPLETE,catA2=COMPLETE,dfrA14=COMPLETE,emrD=COMPLETE,fosA=COMPLETE,oqxA=COMPLETE,oqxB=COMPLETE,sul2=COMPLETE
GCA_000492475.1	SAMN02138615	PRJNA201994	klebsiella	596	5380268	1	Illumina	3.12.8	blaLEN-16=COMPLETE,emrD=COMPLETE,fosA=COMPLETE,oqxA=COMPLETE,oqxB=COMPLETE,oqxR_D95E=POINT,oqxR_V113I=POINT
GCA_000492535.1	SAMN02138612	PRJNA201990	klebsiella	17	5494872	2	Illumina	3.12.8	blaSHV-11=COMPLETE,emrD=COMPLETE,fosA=COMPLETE,oqxA=COMPLETE,oqxB25=COMPLETE
GCA_000492555.1	SAMN02138611	PRJNA201989	klebsiella	86	5476412	2	Illumina	3.12.8	blaSHV-1=COMPLETE,emrD=COMPLETE,fosA10=COMPLETE,gyrA_S83F=POINT,oqxA11=COMPLETE,oqxB19=COMPLETE
GCA_000492595.1	SAMN02138609	PRJNA201987	klebsiella	14	5548439	2	Illumina	3.12.8	aadA1=COMPLETE,blaSHV_C-112A=POINT,dfrA1=COMPLETE,emrD=COMPLETE,fosA=COMPLETE,oqxA=COMPLETE,oqxB=COMPLETE,sul1=COMPLETE,tet(D)=COMPLETE
GCA_000492635.1	SAMN02138607	PRJNA201985	klebsiella	37	5346109	2	Illumina	3.12.8	blaSHV-11=COMPLETE,emrD=COMPLETE,fosA=COMPLETE,oqxA=COMPLETE,oqxB=COMPLETE,pmrB_R256G=POINT,ramR_A19V=POINT
GCA_000492695.1	SAMN02138595	PRJNA201970	klebsiella	1431	5533585	2	Illumina	3.12.8	blaSHV-1=COMPLETE,emrD=COMPLETE,fosA7=PARTIAL,fosA=COMPLETE,oqxA=COMPLETE,oqxB19=COMPLETE
GCA_000492735.1	SAMN02138593	PRJNA201968	klebsiella	133	5557105	2	Illumina	3.11.26	blaSHV-75=COMPLETE,emrD=COMPLETE,fosA=COMPLETE,oqxA=COMPLETE,oqxB14=COMPLETE
GCA_000492775.1	SAMN02138586	PRJNA201961	klebsiella	14	5675312	2	Illumina	3.12.8	aadA1=COMPLETE,blaSHV-1=COMPLETE,dfrA1=COMPLETE,emrD=COMPLETE,fosA=COMPLETE,oqxA=COMPLETE,oqxB=COMPLETE,sul1=COMPLETE
GCA_000492795.1	SAMN02138584	PRJNA201959	klebsiella	1435	5241816	1	Illumina	3.12.8	acrR_V165I=POINT,acrR_Y114F=POINT,blaOKP-B-23=COMPLETE,emrD=COMPLETE,fosA=COMPLETE,oqxA=COMPLETE,oqxB=COMPLETE,oqxR_D95E=POINT
GCA_000492875.1	SAMN02138576	PRJNA201951	klebsiella	466	5564061	2	Illumina	3.12.8	blaSHV-33=COMPLETE,emrD=COMPLETE,fosA=COMPLETE,oqxA3=COMPLETE,oqxB19=COMPLETE
GCA_000492915.1	SAMN02138572	PRJNA201947	klebsiella	111	5611275	2	Illumina	3.12.8	blaSHV=MISTRANSLATION,emrD=COMPLETE,fosA=COMPLETE,oqxA=COMPLETE,oqxB19=COMPLETE
GCA_000493075.1	SAMN02138561	PRJNA201936	klebsiella	111	5542584	1	Illumina	3.12.8	blaSHV-11=COMPLETE,emrD=COMPLETE,fosA=COMPLETE,oqxA=COMPLETE,oqxB19=COMPLETE
GCA_000493095.1	SAMN02138560	PRJNA201935	klebsiella	1433	5667878	2	Illumina	3.12.8	blaLEN-2=COMPLETE,emrD=COMPLETE,fosA=COMPLETE,oqxA=COMPLETE,oqxB=COMPLETE,oqxR_D95E=POINT,oqxR_V113I=POINT
GCA_000493115.1	SAMN02138559	PRJNA201934	klebsiella	1432	5245972	1	Illumina	3.12.8	blaSHV-211=COMPLETE,emrD=COMPLETE,fosA=COMPLETE,oqxA=COMPLETE,oqxB9=COMPLETE
GCA_000493155.1	SAMN02138557	PRJNA201932	klebsiella	134	5524731	4	Illumina	3.12.8	blaSHV-60=COMPLETE,dfrA50=COMPLETE,emrD=COMPLETE,fosA=COMPLETE,oqxA=COMPLETE,oqxB19=COMPLETE
GCA_000495875.1	SAMN02314416	PRJNA214751	klebsiella	258	5876346	60	Illumina HiSeq	3.12.8	aac(6')-Ib=COMPLETE,aadA2=COMPLETE,aph(3')-Ia=COMPLETE,blaKPC-3=COMPLETE,blaOXA=MISTRANSLATION,blaSHV-11=COMPLETE,blaTEM=PARTIAL_END_OF_CONTIG,catA1=COMPLETE,dfrA12=COMPLETE,emrD=COMPLETE,fosA=COMPLETE,gyrA_S83I=POINT,mph(A)=COMPLETE,oqxA=COMPLETE,oqxB=COMPLETE,parC_S80I=POINT,pmrB_R256G=POINT,sul1=COMPLETE
GCA_000495895.2	SAMN02314415	PRJNA214752	klebsiella	258	5833422	54	Illumina HiSeq	3.12.8	aac(6')-Ib=COMPLETE,aadA2=COMPLETE,aph(3')-Ia=COMPLETE,blaKPC-3=COMPLETE,blaOXA=MISTRANSLATION,blaSHV-11=COMPLETE,blaTEM-1=COMPLETE,catA1=COMPLETE,dfrA12=COMPLETE,emrD=COMPLETE,fosA=COMPLETE,gyrA_S83I=POINT,mph(A)=COMPLETE,oqxA=COMPLETE,oqxB=COMPLETE,parC_S80I=POINT,pmrB_R256G=POINT,sul1=COMPLETE
GCA_000485755.1	SAMN02436803	PRJNA183829	klebsiella	405	5637545	103	Illumina	3.12.8	aac(3)-IIe=COMPLETE,aac(6')-Ib-cr5=COMPLETE,aph(3'')-Ib=COMPLETE,aph(6)-Id=COMPLETE,blaOXA-1=COMPLETE,blaSHV-76=COMPLETE,blaTEM-1=COMPLETE,catB3=PARTIAL_END_OF_CONTIG,dfrA14=COMPLETE,emrD=COMPLETE,fosA7=MISTRANSLATION,fosA=COMPLETE,oqxA=COMPLETE,oqxB14=COMPLETE,qnrB1=COMPLETE,sul2=COMPLETE
GCA_000498775.2	SAMN02470232	PRJNA215775	klebsiella	336	5627144	12	Illumina	3.12.8	aac(6')-Ib-cr5=COMPLETE,aph(3'')-Ib=COMPLETE,aph(3')-Ia=COMPLETE,aph(6)-Id=COMPLETE,blaCTX-M-15=COMPLETE,blaOXA-1=COMPLETE,blaSHV-11=COMPLETE,blaTEM-1=COMPLETE,catB3=PARTIAL,dfrA14=COMPLETE,emrD=COMPLETE,fosA=COMPLETE,oqxA=COMPLETE,oqxB25=COMPLETE,qnrB1=COMPLETE,sul2=COMPLETE
GCA_000255975.2	SAMN02469356	PRJNA89611	klebsiella	48	5791462	1	Illumina HiSeq	3.11.26	aadA1=COMPLETE,aadA2=COMPLETE,ant(2'')-Ia=COMPLETE,aph(3')-Ia=COMPLETE,blaSHV=PARTIAL,blaTEM-1=COMPLETE,catA1=COMPLETE,cmlA1=COMPLETE,emrD=COMPLETE,fosA=COMPLETE,oqxA=COMPLETE,oqxB5=COMPLETE,sul1=COMPLETE,tet(B)=COMPLETE
GCA_000499865.1	SAMN02469895	PRJNA217858	klebsiella	37	5376460	32	454	3.12.8	aac(3)-IVa=COMPLETE,aac(6')-Ib-cr5=COMPLETE,aadA2=COMPLETE,aph(3'')-Ib=COMPLETE,aph(3')-Ia=COMPLETE,aph(4)-Ia=COMPLETE,aph(6)-Id=COMPLETE,arr-3=COMPLETE,blaDHA-1=COMPLETE,blaOXA-1=COMPLETE,blaSHV-11=COMPLETE,bleO=PARTIAL,catA1=COMPLETE,catB3=COMPLETE,dfrA12=COMPLETE,emrD=COMPLETE,floR=COMPLETE,fosA=COMPLETE,gyrA_S83I=POINT,mph(A)=COMPLETE,oqxA=COMPLETE,oqxB=COMPLETE,parC_S80I=POINT,pmrB_R256G=POI…
GCA_000499885.1	SAMN02469894	PRJNA217857	klebsiella	37	5392397	72	454	3.12.8	aac(3)-IVa=PARTIAL_END_OF_CONTIG,aac(6')-Ib-cr5=COMPLETE,aadA2=COMPLETE,aph(3'')-Ib=COMPLETE,aph(3')-Ia=COMPLETE,aph(4)-Ia=COMPLETE,aph(6)-Id=COMPLETE,arr-3=COMPLETE,blaDHA-1=COMPLETE,blaOXA-1=COMPLETE,blaSHV-11=COMPLETE,bleO=PARTIAL,catA1=COMPLETE,catB3=COMPLETE,dfrA12=COMPLETE,emrD=COMPLETE,floR=COMPLETE,fosA=COMPLETE,gyrA_S83I=POINT,mph(A)=COMPLETE,oqxA=COMPLETE,oqxB=COMPLETE,parC_S80I=POINT,p…
GCA_000512165.1	SAMN02641520	PRJNA78291	klebsiella	442	5739888	1	na	3.12.8	aac(6')-Ib'=COMPLETE,aadA1=COMPLETE,aadA2=COMPLETE,blaCTX-M-2=COMPLETE,blaKPC-2=COMPLETE,blaOXA-9=COMPLETE,blaSHV-110=COMPLETE,blaSHV-12=COMPLETE,blaTEM-1=COMPLETE,cmlA4=COMPLETE,dfrA15=COMPLETE,emrD=COMPLETE,fosA=COMPLETE,gyrA_D87N=POINT,gyrA_S83F=POINT,ompK36_D135DGD=POINT,oqxA=COMPLETE,oqxB19=COMPLETE,parC_S80I=POINT,rmtG=COMPLETE,sat2=COMPLETE,sul1=COMPLETE,sul2=COMPLETE
GCA_000521985.1	SAMN02138661	PRJNA202042	klebsiella	502	5340028	1	Illumina	3.12.8	blaSHV-62=COMPLETE,emrD=COMPLETE,fosA=COMPLETE
GCA_000529645.1	SAMEA3138861	PRJEB4361	klebsiella	86	5499281	1	na	3.12.8	blaSHV-1=COMPLETE,emrD=COMPLETE,fosA10=COMPLETE,oqxA11=COMPLETE,oqxB19=COMPLETE
GCA_000529705.1	SAMEA3138863	PRJEB4360	klebsiella	380	5432495	1	na	3.12.8	blaSHV-207=COMPLETE,emrD=COMPLETE,fosA=COMPLETE,oqxA=COMPLETE,oqxB=COMPLETE
GCA_000529775.1	SAMEA3138865	PRJEB4362	klebsiella	375	5486528	1	na	3.12.8	blaSHV-1=COMPLETE,emrD=COMPLETE,fosA=COMPLETE,oqxA10=COMPLETE,oqxB17=COMPLETE
GCA_000534075.1	SAMN02356628	PRJNA219300	kaerogenes	93	5267597	2	Illumina	3.12.8	ampC=COMPLETE,emrD=COMPLETE,fosA=COMPLETE,gyrA_S83T=POINT,oqxB=COMPLETE
GCA_000534095.1	SAMN02356627	PRJNA219299	kaerogenes	93	5266348	1	Illumina	3.12.8	ampC=COMPLETE,emrD=COMPLETE,fosA=COMPLETE,gyrA_S83I=POINT,oqxB=COMPLETE
GCA_000534115.1	SAMN02356626	PRJNA219298	kaerogenes	93	5349573	4	Illumina	3.12.8	ampC=COMPLETE,emrD=COMPLETE,fosA=COMPLETE,gyrA_S83T=POINT,oqxB=COMPLETE
GCA_000534135.1	SAMN02356625	PRJNA219297	kaerogenes	4	5361838	1	Illumina	3.12.8	emrD=COMPLETE,fosA=COMPLETE,gyrA_S83T=POINT,oqxB=COMPLETE
GCA_000534235.1	SAMN02356608	PRJNA219278	kaerogenes	4	5407983	1	Illumina	3.12.8	ampC=COMPLETE,emrD=COMPLETE,fosA=COMPLETE,gyrA_S83T=POINT,oqxB=COMPLETE
GCA_000534255.1	SAMN02356607	PRJNA219277	kaerogenes	4	5408999	1	Illumina	3.12.8	ampC=COMPLETE,emrD=COMPLETE,fosA=COMPLETE,gyrA_S83T=POINT,oqxB=COMPLETE
GCA_000534315.1	SAMN02356596	PRJNA219266	kaerogenes	93	5331287	2	Illumina	3.12.8	ampC=COMPLETE,emrD=COMPLETE,fosA=COMPLETE,gyrA_S83T=POINT,oqxB=COMPLETE
GCA_000534335.1	SAMN02356595	PRJNA219265	kaerogenes	93	5443807	1	Illumina	3.12.8	aac(3)-IId=COMPLETE,aadA5=COMPLETE,ampC=COMPLETE,aph(3'')-Ib=COMPLETE,aph(6)-Id=COMPLETE,blaTEM-1=COMPLETE,dfrA17=COMPLETE,emrD=COMPLETE,fosA=COMPLETE,gyrA_S83T=POINT,mph(A)=COMPLETE,oqxB=COMPLETE,sul1=COMPLETE,sul2=COMPLETE,tet(A)=COMPLETE
GCA_000565135.1	SAMN02952957	PRJNA230238	klebsiella	2357	5959983	24	Illumina MiSeq	3.12.8	aac(6')-Ib-cr5=COMPLETE,aadA2=COMPLETE,aph(3')-Ia=COMPLETE,blaCTX-M-14=COMPLETE,blaCTX-M-15=COMPLETE,blaEC=PARTIAL_END_OF_CONTIG,blaKPC-2=COMPLETE,blaOXA-1=COMPLETE,blaSHV-11=COMPLETE,catB3=PARTIAL_END_OF_CONTIG,dfrA12=COMPLETE,emrD=COMPLETE,fosA=COMPLETE,gyrA_S83I=POINT,mph(A)=COMPLETE,oqxA=COMPLETE,oqxB20=COMPLETE,parC_S80I=POINT,qnrS1=COMPLETE,sul1=COMPLETE,tet(A)=COMPLETE
GCA_000364385.3	SAMN02152539	PRJNA183901	klebsiella	11	5781501	1	PacBio; Illumina	3.12.8	aac(3)-IIe=COMPLETE,aac(6')-Ib-cr5=COMPLETE,aac(6')-Ib3=COMPLETE,aac(6')-Ib=COMPLETE,aadA2=COMPLETE,aph(3'')-Ib=COMPLETE,aph(6)-Id=COMPLETE,blaCMY-6=COMPLETE,blaCTX-M-15=COMPLETE,blaNDM-1=COMPLETE,blaOXA-1=COMPLETE,blaSHV-11=COMPLETE,blaSHV=COMPLETE,blaTEM-1=COMPLETE,ble=COMPLETE,catB3=PARTIAL,dfrA14=COMPLETE,emrD=COMPLETE,fosA=COMPLETE,gyrA_S83I=POINT,mph(A)=COMPLETE,oqxA=COMPLETE,oqxB=COMPLETE,…
GCA_000566725.1	SAMN02356624	PRJNA219296	klebsiella	258	5839394	2	Illumina	3.12.8	aadA1=PARTIAL_END_OF_CONTIG,aph(3'')-Ib=COMPLETE,aph(6)-Id=COMPLETE,blaOXA-9=COMPLETE,blaSHV=PARTIAL,blaTEM-1=COMPLETE,crrB_L94M=POINT,dfrA14=COMPLETE,emrD=COMPLETE,fosA=COMPLETE,gyrA_D87Y=POINT,gyrA_S83I=POINT,mph(A)=COMPLETE,parC_S80I=POINT,pmrB_R256G=POINT,sul2=COMPLETE
GCA_000566745.1	SAMN02356623	PRJNA219295	klebsiella	258	5848773	1	Illumina	3.12.8	aac(6')-Ib'=COMPLETE,aadA1=COMPLETE,aph(3'')-Ib=COMPLETE,aph(6)-Id=COMPLETE,blaOXA-9=COMPLETE,blaSHV-12=COMPLETE,blaTEM-1=COMPLETE,crrB_L94M=POINT,dfrA14=COMPLETE,emrD=COMPLETE,fosA=COMPLETE,gyrA_D87Y=POINT,gyrA_S83I=POINT,mph(A)=COMPLETE,parC_S80I=POINT,pmrB_R256G=POINT,sul2=COMPLETE
GCA_000566765.1	SAMN02356622	PRJNA219294	klebsiella	86	5491268	2	Illumina	3.12.8	blaSHV-1=COMPLETE,emrD=COMPLETE,fosA10=COMPLETE,oqxA11=COMPLETE,oqxB19=COMPLETE
GCA_000566785.1	SAMN02356621	PRJNA219293	klebsiella	258	5740955	1	Illumina	3.11.26	aph(3')-Ia=COMPLETE,blaKPC-3=COMPLETE,blaSHV-12=COMPLETE,blaSHV=PARTIAL,dfrA14=COMPLETE,emrD=COMPLETE,fosA=COMPLETE,gyrA_D87Y=POINT,gyrA_S83I=POINT,mph(A)=COMPLETE,parC_S80I=POINT,pmrB_R256G=POINT
GCA_000566805.1	SAMN02356618	PRJNA219289	klebsiella	258	5764416	3	Illumina	3.11.26	aph(3')-Ia=COMPLETE,blaSHV-12=COMPLETE,dfrA14=COMPLETE,emrD=COMPLETE,fosA=COMPLETE,gyrA_D87Y=POINT,gyrA_S83I=POINT,parC_S80I=POINT,pmrB_R256G=POINT
GCA_000566825.1	SAMN02356617	PRJNA219287	klebsiella	258	5769212	2	Illumina	3.11.26	aadA1=PARTIAL_END_OF_CONTIG,aph(3'')-Ib=COMPLETE,aph(6)-Id=COMPLETE,blaKPC-3=COMPLETE,blaOXA-9=COMPLETE,blaSHV-12=COMPLETE,blaTEM=PARTIAL,dfrA14=COMPLETE,emrD=COMPLETE,fosA=COMPLETE,gyrA_D87Y=POINT,gyrA_S83I=POINT,mph(A)=COMPLETE,parC_S80I=POINT,pmrB_R256G=POINT,sul2=COMPLETE
GCA_000566845.1	SAMN02356614	PRJNA219284	klebsiella	1444	5608827	2	Illumina	3.12.8	blaSHV-26=COMPLETE,emrD=COMPLETE,fosA=MISTRANSLATION,oqxA10=COMPLETE,oqxB19=COMPLETE
GCA_000566865.1	SAMN02356613	PRJNA219283	klebsiella	258	5805349	1	Illumina	3.12.8	aadA2=COMPLETE,aph(3'')-Ib=COMPLETE,aph(6)-Id=COMPLETE,blaKPC-3=COMPLETE,blaOXA-9=COMPLETE,blaSHV-12=COMPLETE,blaTEM-1=COMPLETE,catA1=COMPLETE,dfrA12=COMPLETE,dfrA14=COMPLETE,emrD=COMPLETE,fosA=COMPLETE,gyrA_S83I=POINT,mph(A)=COMPLETE,oqxA=COMPLETE,oqxB=COMPLETE,parC_S80I=POINT,pmrB_R256G=POINT,sul1=COMPLETE,sul2=COMPLETE
GCA_000566905.1	SAMN02356605	PRJNA219275	klebsiella	873	5542027	3	Illumina	3.12.8	aac(3)-IId=COMPLETE,aph(3'')-Ib=COMPLETE,aph(6)-Id=COMPLETE,blaCTX-M-14=COMPLETE,blaLAP-2=COMPLETE,blaSHV-27=COMPLETE,dfrA14=COMPLETE,emrD=COMPLETE,fosA=COMPLETE,qnrS1=COMPLETE,sul2=COMPLETE,tet(D)=COMPLETE
GCA_000566925.1	SAMN02356602	PRJNA219272	klebsiella	258	5660076	3	Illumina	3.12.8	aac(3)-IVa=COMPLETE,aac(6')-Ib=COMPLETE,aadA2=COMPLETE,aph(4)-Ia=COMPLETE,blaSHV-12=COMPLETE,catA1=COMPLETE,dfrA12=COMPLETE,emrD=COMPLETE,fosA=COMPLETE,gyrA_S83I=POINT,mph(A)=COMPLETE,oqxA=COMPLETE,oqxB=COMPLETE,parC_S80I=POINT,pmrB_R256G=POINT,sul1=COMPLETE,sul3=COMPLETE
GCA_000566945.1	SAMN02356601	PRJNA219271	klebsiella	258	5322430	1	Illumina	3.11.26	aac(6')-Ib=COMPLETE,aph(3'')-Ib=COMPLETE,aph(6)-Id=COMPLETE,blaKPC-2=COMPLETE,blaOXA=MISTRANSLATION,blaSHV-11=COMPLETE,emrD=COMPLETE,fosA=COMPLETE,gyrA_S83I=POINT,ompK36_D135DGD=POINT,oqxA=COMPLETE,oqxB=COMPLETE,parC_S80I=POINT,pmrB_R256G=POINT,sul2=COMPLETE
GCA_000566965.1	SAMN02356600	PRJNA219270	klebsiella	3832	5536625	4	Illumina	3.12.8	blaSHV-11=COMPLETE,emrD=COMPLETE,fosA5=COMPLETE,oqxA=COMPLETE,oqxB5=COMPLETE
GCA_000566985.1	SAMN02356599	PRJNA219269	klebsiella	258	5426764	2	Illumina	3.12.8	aac(6')-Ib=COMPLETE,blaKPC-2=COMPLETE,blaOXA=MISTRANSLATION,blaSHV-11=COMPLETE,blaTEM-1=COMPLETE,emrD=COMPLETE,fosA=COMPLETE,gyrA_S83I=POINT,ompK36_D135DGD=POINT,parC_S80I=POINT,pmrB_R256G=POINT
GCA_000567005.1	SAMN02356598	PRJNA219268	klebsiella	641	6035862	4	Illumina	3.12.8	blaLEN-16=COMPLETE,emrD=COMPLETE,fosA=COMPLETE,oqxA=COMPLETE,oqxB9=COMPLETE,oqxR_D95E=POINT,oqxR_V113I=POINT
GCA_000567025.1	SAMN02356594	PRJNA219262	klebsiella	258	5725037	5	Illumina	3.12.8	aac(3)-IVa=COMPLETE,aac(6')-Ib=COMPLETE,aadA15=PARTIAL,aadA2=COMPLETE,aph(4)-Ia=COMPLETE,blaKPC-2=COMPLETE,blaSHV-12=COMPLETE,catA1=COMPLETE,cmlA1=COMPLETE,crrB_G183V=POINT,dfrA12=COMPLETE,emrD=COMPLETE,fosA=COMPLETE,gyrA_S83I=POINT,mph(A)=COMPLETE,oqxA=COMPLETE,oqxB=COMPLETE,parC_S80I=POINT,pmrB_R256G=POINT,sul1=COMPLETE,sul3=COMPLETE
GCA_000567045.1	SAMN02356593	PRJNA219261	klebsiella	37	5612799	2	Illumina	3.12.8	aadA2=COMPLETE,ant(2'')-Ia=COMPLETE,blaSHV-11=COMPLETE,blaTEM-1=COMPLETE,catB3=COMPLETE,dfrA19=COMPLETE,dfrA50=COMPLETE,emrD=COMPLETE,fosA=COMPLETE,gyrA_D87N=POINT,gyrA_S83F=POINT,oqxA=COMPLETE,oqxB=COMPLETE,parC_S80I=POINT,pmrB_R256G=POINT,sul1=COMPLETE
GCA_000567065.1	SAMN02356592	PRJNA219260	klebsiella	3615	5328565	3	Illumina	3.12.8	blaSHV-1=COMPLETE,emrD=COMPLETE,fosA7=PARTIAL,fosA=COMPLETE,ompK35_E132K=POINT,oqxA=COMPLETE,oqxB=COMPLETE
GCA_000567085.1	SAMN02356591	PRJNA219259	klebsiella	36	5492149	1	Illumina	3.12.8	blaSHV-11=COMPLETE,blaTEM-1=COMPLETE,dfrA26=COMPLETE,emrD=COMPLETE,fosA5=COMPLETE,oqxA=COMPLETE,oqxB5=COMPLETE,sul2=COMPLETE
GCA_000567105.1	SAMN02356587	PRJNA219255	klebsiella	37	5460834	1	Illumina	3.12.8	blaSHV-11=COMPLETE,emrD=COMPLETE,fosA=COMPLETE,oqxA=COMPLETE,oqxB=COMPLETE,pmrB_R256G=POINT
GCA_000567125.1	SAMN02356586	PRJNA219254	klebsiella	540	5337242	4	Illumina	3.12.8	aph(3'')-Ib=COMPLETE,aph(6)-Id=COMPLETE,blaSHV-42=COMPLETE,dfrA14=COMPLETE,emrD=COMPLETE,fosA=COMPLETE,oqxA=COMPLETE,oqxB=COMPLETE,ramR_A19V=POINT,sul2=COMPLETE
GCA_000567145.1	SAMN02356585	PRJNA219253	klebsiella	3614	5292407	1	Illumina	3.12.8	blaSHV=COMPLETE,emrD=COMPLETE,fosA=COMPLETE,oqxA=COMPLETE,oqxB5=COMPLETE
GCA_000567165.1	SAMN02356584	PRJNA219252	klebsiella	37	5624154	1	Illumina	3.12.8	aadA2=COMPLETE,ant(2'')-Ia=COMPLETE,blaSHV-11=COMPLETE,blaTEM-1=COMPLETE,catB3=COMPLETE,dfrA19=COMPLETE,dfrA50=COMPLETE,emrD=COMPLETE,fosA=COMPLETE,gyrA_D87N=POINT,gyrA_S83F=POINT,oqxA=COMPLETE,oqxB=COMPLETE,parC_S80I=POINT,pmrB_R256G=POINT,sul1=COMPLETE
GCA_000567225.2	SAMN02138666	PRJNA202047	klebsiella	17	5399523	1	Illumina	3.12.8	aac(6')-Ib3=COMPLETE,aadA1=COMPLETE,blaOXA-663=COMPLETE,blaSHV-11=COMPLETE,emrD=COMPLETE,floR=COMPLETE,fosA=COMPLETE,mgrB_Q30STOP=POINT,oqxA=COMPLETE,oqxB=COMPLETE,qnrB4=COMPLETE,sul2=COMPLETE,tet(D)=COMPLETE
GCA_000567245.1	SAMN02138665	PRJNA202046	klebsiella	258	5716391	1	Illumina	3.12.8	aac(3)-IVa=COMPLETE,aac(6')-Ib=COMPLETE,aadA15=PARTIAL,aadA2=COMPLETE,aph(4)-Ia=COMPLETE,blaKPC-2=COMPLETE,blaSHV-11=COMPLETE,blaSHV-12=COMPLETE,catA1=COMPLETE,cmlA1=COMPLETE,crrB_G183V=POINT,dfrA12=COMPLETE,emrD=COMPLETE,fosA=COMPLETE,gyrA_S83I=POINT,mph(A)=COMPLETE,oqxA=COMPLETE,oqxB=COMPLETE,parC_S80I=POINT,pmrB_R256G=POINT,sul1=COMPLETE,sul3=COMPLETE
GCA_000567265.1	SAMN02138662	PRJNA202043	klebsiella	258	5767522	3	Illumina	3.12.8	aac(3)-IVa=COMPLETE,aadA1=COMPLETE,aadA2=COMPLETE,aph(4)-Ia=COMPLETE,blaKPC-3=COMPLETE,blaSHV-12=COMPLETE,catA1=COMPLETE,cmlA1=COMPLETE,dfrA14=COMPLETE,emrD=COMPLETE,fosA=COMPLETE,gyrA_D87G=POINT,gyrA_S83I=POINT,oqxA=COMPLETE,oqxB=COMPLETE,parC_S80I=POINT,pmrB_R256G=POINT,qnrS1=COMPLETE,sul3=COMPLETE
GCA_000567285.1	SAMN02138645	PRJNA202026	klebsiella	37	5722263	5	Illumina	3.12.8	aadA2=COMPLETE,ant(2'')-Ia=COMPLETE,blaSHV-12=COMPLETE,blaTEM-1=COMPLETE,catB3=COMPLETE,dfrA19=COMPLETE,dfrA50=COMPLETE,emrD=COMPLETE,fosA=COMPLETE,gyrA_D87N=POINT,gyrA_S83F=POINT,oqxA=COMPLETE,oqxB=COMPLETE,parC_S80I=POINT,pmrB_R256G=POINT,sul1=COMPLETE
GCA_000567305.1	SAMN02138642	PRJNA202023	klebsiella	258	5649762	4	Illumina	3.12.8	aac(3)-IVa=COMPLETE,aadA15=PARTIAL,aadA2=COMPLETE,aph(4)-Ia=COMPLETE,blaKPC-2=COMPLETE,blaSHV-11=COMPLETE,catA1=COMPLETE,cmlA1=COMPLETE,crrB_G183V=POINT,dfrA12=COMPLETE,emrD=COMPLETE,fosA=COMPLETE,gyrA_S83I=POINT,mph(A)=COMPLETE,oqxA=COMPLETE,oqxB=COMPLETE,parC_S80I=POINT,pmrB_R256G=POINT,sul1=COMPLETE,sul3=COMPLETE
GCA_000567325.1	SAMN02138637	PRJNA202018	klebsiella	258	5895678	3	Illumina	3.12.8	aac(6')-Ib'=PARTIAL_END_OF_CONTIG,aadA1=COMPLETE,aadA2=COMPLETE,blaKPC-3=COMPLETE,blaOXA=PARTIAL,blaSHV-11=COMPLETE,blaTEM-1=COMPLETE,catA1=COMPLETE,dfrA12=COMPLETE,emrD=COMPLETE,fosA=COMPLETE,gyrA_S83I=POINT,mph(A)=COMPLETE,oqxA=COMPLETE,oqxB=COMPLETE,parC_S80I=POINT,pmrB_R256G=POINT,qnrB19=COMPLETE,sul1=COMPLETE
GCA_000567345.1	SAMN02138636	PRJNA202017	klebsiella	258	5764642	2	Illumina	3.12.8	aac(3)-IVa=COMPLETE,aadA1=COMPLETE,aadA2=COMPLETE,aph(3')-Ia=COMPLETE,aph(4)-Ia=COMPLETE,blaKPC-3=COMPLETE,blaSHV-11=COMPLETE,catA1=COMPLETE,cmlA1=COMPLETE,dfrA12=COMPLETE,emrD=COMPLETE,fosA=COMPLETE,gyrA_D87G=POINT,gyrA_S83I=POINT,mph(A)=COMPLETE,oqxA=COMPLETE,oqxB=COMPLETE,parC_S80I=POINT,pmrB_R256G=POINT,sul1=COMPLETE,sul3=COMPLETE
GCA_000567365.1	SAMN02138634	PRJNA202015	klebsiella	258	5918259	2	Illumina	3.12.8	aac(6')-Ib=COMPLETE,aadA2=COMPLETE,aph(3'')-Ib=COMPLETE,aph(3')-Ia=COMPLETE,aph(6)-Id=COMPLETE,blaKPC-3=COMPLETE,blaSHV-12=COMPLETE,blaTEM-1=COMPLETE,catA1=COMPLETE,dfrA12=COMPLETE,dfrA14=COMPLETE,emrD=COMPLETE,fosA=COMPLETE,gyrA_S83I=POINT,mph(A)=COMPLETE,oqxA=COMPLETE,oqxB=COMPLETE,parC_S80I=POINT,pmrB_R256G=POINT,sul1=COMPLETE,sul2=COMPLETE
GCA_000567385.1	SAMN02138633	PRJNA202014	klebsiella	258	5814145	1	Illumina	3.12.8	aph(3'')-Ib=COMPLETE,aph(6)-Id=COMPLETE,blaKPC-3=COMPLETE,blaSHV-11=COMPLETE,blaTEM-1=COMPLETE,blaTEM=PARTIAL,dfrA14=COMPLETE,emrD=COMPLETE,fosA=COMPLETE,gyrA_S83I=POINT,oqxA=COMPLETE,oqxB=COMPLETE,parC_S80I=POINT,pmrB_R256G=POINT,sul2=COMPLETE
GCA_000567405.1	SAMN02138632	PRJNA202013	klebsiella	14	5569072	7	Illumina	3.12.8	aac(3)-Ib=COMPLETE,aph(3'')-Ib=COMPLETE,aph(3')-Ia=COMPLETE,aph(6)-Id=COMPLETE,blaKPC-4=COMPLETE,blaSHV-28=COMPLETE,blaTEM-1=COMPLETE,dfrA14=COMPLETE,emrD=COMPLETE,fosA=COMPLETE,oqxA=COMPLETE,oqxB=COMPLETE,sul1=COMPLETE
GCA_000567425.1	SAMN02138628	PRJNA202009	klebsiella	258	5717555	3	Illumina	3.12.8	blaKPC-3=COMPLETE,blaSHV-12=COMPLETE,blaTEM-1=COMPLETE,catA1=COMPLETE,emrD=COMPLETE,fosA=COMPLETE,gyrA_D87N=POINT,gyrA_S83I=POINT,oqxA=COMPLETE,oqxB=COMPLETE,parC_S80I=POINT,pmrB_R256G=POINT
GCA_000567465.1	SAMN02138624	PRJNA202005	klebsiella	258	5558341	4	Illumina	3.12.8	aac(3)-IVa=COMPLETE,aac(6')-Ib=PARTIAL_END_OF_CONTIG,aadA1=COMPLETE,aadA2=COMPLETE,aph(4)-Ia=COMPLETE,blaKPC-3=COMPLETE,blaSHV-11=COMPLETE,blaTEM-1=COMPLETE,cmlA1=COMPLETE,emrD=COMPLETE,fosA=COMPLETE,gyrA_D87G=POINT,gyrA_S83I=POINT,oqxA=COMPLETE,oqxB=COMPLETE,parC_S80I=POINT,pmrB_R256G=POINT,sul3=COMPLETE
GCA_000567485.1	SAMN02138621	PRJNA202002	klebsiella	258	5493372	2	Illumina	3.12.8	aac(6')-Ib=PARTIAL,blaKPC-3=COMPLETE,blaSHV-12=COMPLETE,blaTEM-1=COMPLETE,blaTEM=PARTIAL,emrD=COMPLETE,fosA=COMPLETE,gyrA_D87G=POINT,gyrA_S83I=POINT,oqxA=COMPLETE,oqxB=COMPLETE,parC_S80I=POINT,pmrB_R256G=POINT
GCA_000567505.1	SAMN02138620	PRJNA202001	klebsiella	258	5696002	2	Illumina	3.12.8	aadA2=COMPLETE,aph(3')-Ia=COMPLETE,blaKPC-3=COMPLETE,blaSHV=COMPLETE,catA1=COMPLETE,crrB_S195N=POINT,dfrA12=COMPLETE,emrD=COMPLETE,fosA=COMPLETE,gyrA_S83I=POINT,mph(A)=COMPLETE,oqxA=COMPLETE,oqxB=COMPLETE,parC_S80I=POINT,pmrB_R256G=POINT,qnrS1=COMPLETE,sul1=COMPLETE
GCA_000567525.1	SAMN02138606	PRJNA201984	klebsiella	258	5748995	2	Illumina	3.11.26	aac(6')-Ib=COMPLETE,blaKPC-3=COMPLETE,blaSHV-11=COMPLETE,blaTEM-1=COMPLETE,catA1=COMPLETE,emrD=COMPLETE,fosA=COMPLETE,gyrA_D87N=POINT,gyrA_S83I=POINT,ompK36_D135DD=POINT,oqxA=COMPLETE,oqxB=COMPLETE,parC_S80I=POINT,pmrB_R256G=POINT
GCA_000567545.1	SAMN02138603	PRJNA201978	klebsiella	258	5636784	1	Illumina	3.12.8	aadA2=COMPLETE,aph(3')-Ia=COMPLETE,blaSHV-11=COMPLETE,catA1=COMPLETE,dfrA12=COMPLETE,emrD=COMPLETE,fosA=COMPLETE,gyrA_S83I=POINT,mph(A)=COMPLETE,oqxA=COMPLETE,oqxB=COMPLETE,parC_S80I=POINT,pmrB_R256G=POINT,sul1=COMPLETE
GCA_000567565.1	SAMN02138599	PRJNA201974	klebsiella	258	5724554	1	Illumina	3.12.8	blaKPC-3=COMPLETE,blaSHV-12=COMPLETE,blaTEM-1=COMPLETE,blaTEM=PARTIAL,blaTEM=PARTIAL_END_OF_CONTIG,catA1=COMPLETE,emrD=COMPLETE,fosA=COMPLETE,gyrA_D87N=POINT,gyrA_S83I=POINT,oqxA=COMPLETE,oqxB=COMPLETE,parC_S80I=POINT,pmrB_R256G=POINT
GCA_000567585.1	SAMN02138591	PRJNA201966	klebsiella	258	5554069	1	Illumina	3.12.8	aac(3)-IVa=COMPLETE,aac(6')-Ib=COMPLETE,aadA1=COMPLETE,aadA2=COMPLETE,aph(3')-Ia=COMPLETE,aph(4)-Ia=COMPLETE,blaKPC-2=COMPLETE,blaOXA=MISTRANSLATION,blaSHV-11=COMPLETE,blaTEM-1=COMPLETE,catA1=COMPLETE,cmlA1=COMPLETE,dfrA12=COMPLETE,emrD=COMPLETE,fosA=COMPLETE,gyrA_S83I=POINT,mph(A)=COMPLETE,ompK36_D135DGD=POINT,oqxA=COMPLETE,oqxB=COMPLETE,parC_S80I=POINT,pmrB_R256G=POINT,sul1=COMPLETE,sul3=COMPLE…
GCA_000567605.1	SAMN02138590	PRJNA201965	klebsiella	113	5515353	6	Illumina	3.12.8	aac(3)-Ib=COMPLETE,aph(3')-Ia=COMPLETE,blaKPC-4=COMPLETE,blaSHV-1=COMPLETE,blaTEM-1=COMPLETE,dfrA14=COMPLETE,emrD=COMPLETE,fosA=COMPLETE,oqxA=COMPLETE,oqxB19=COMPLETE,sul1=COMPLETE
GCA_000567625.1	SAMN02138589	PRJNA201964	klebsiella	101	5583740	1	Illumina	3.12.8	aac(3)-IIe=COMPLETE,aac(6')-Ib-cr5=COMPLETE,aac(6')-Ib=COMPLETE,aadA1=COMPLETE,blaCTX-M-15=COMPLETE,blaOXA-1=COMPLETE,blaOXA-48=COMPLETE,blaOXA-9=COMPLETE,blaSHV-1=COMPLETE,blaTEM-1=COMPLETE,catB3=PARTIAL,dfrA14=COMPLETE,emrD=COMPLETE,fosA=COMPLETE,gyrA_D87N=POINT,gyrA_S83Y=POINT,ompK36_D135DGD=POINT,oqxA=COMPLETE,oqxB20=COMPLETE,parC_S80I=POINT
GCA_000567645.1	SAMN02138587	PRJNA201962	klebsiella	37	5598651	2	Illumina	3.12.8	ant(2'')-Ia=COMPLETE,blaSHV-5=COMPLETE,blaSHV_C-112A=POINT,catA1=COMPLETE,catB3=COMPLETE,emrD=COMPLETE,fosA=COMPLETE,gyrA_D87G=POINT,gyrA_S83F=POINT,parC_S80I=POINT,pmrB_R256G=POINT,sul1=COMPLETE
GCA_000567665.1	SAMN02138585	PRJNA201960	klebsiella	1084	5594250	2	Illumina	3.12.8	aac(3)-IVa=COMPLETE,aadA1=COMPLETE,aadA2=COMPLETE,aph(3')-Ia=COMPLETE,aph(4)-Ia=COMPLETE,blaKPC-2=COMPLETE,blaOXA=MISTRANSLATION,blaSHV-11=COMPLETE,blaTEM-1=COMPLETE,blaTEM=PARTIAL,catA1=COMPLETE,cmlA1=COMPLETE,dfrA12=COMPLETE,emrD=COMPLETE,fosA=COMPLETE,gyrA_S83I=POINT,mph(A)=COMPLETE,oqxA=COMPLETE,oqxB=COMPLETE,parC_S80I=POINT,pmrB_R256G=POINT,sul1=COMPLETE,sul3=COMPLETE
GCA_000567685.1	SAMN02138583	PRJNA201958	klebsiella	307	5447116	1	Illumina	3.12.8	aac(3)-IIe=COMPLETE,aac(6')-Ib-cr5=COMPLETE,aph(3'')-Ib=COMPLETE,aph(6)-Id=COMPLETE,blaCTX-M-15=COMPLETE,blaOXA-1=COMPLETE,blaSHV-28=COMPLETE,blaTEM-1=COMPLETE,catB3=PARTIAL,dfrA14=COMPLETE,emrD=COMPLETE,fosA=COMPLETE,gyrA_S83I=POINT,ompK36_Q313STOP=POINT,oqxA=COMPLETE,oqxB19=COMPLETE,parC_S80I=POINT,qnrB1=COMPLETE,sul2=COMPLETE,tet(A)=COMPLETE
GCA_000567725.1	SAMN02138579	PRJNA201954	klebsiella	1583	5734362	2	Illumina	3.12.8	aac(6')-Ib'=COMPLETE,aadA1=COMPLETE,blaKPC-3=COMPLETE,blaOXA-9=COMPLETE,blaSHV-27=COMPLETE,blaTEM-1=COMPLETE,emrD=COMPLETE,fosA=COMPLETE,oqxA=COMPLETE,oqxB19=COMPLETE
GCA_000567745.1	SAMN02138575	PRJNA201950	klebsiella	392	5470167	1	Illumina	3.12.8	aac(3)-IIe=COMPLETE,aac(6')-Ib-cr5=COMPLETE,aph(3'')-Ib=COMPLETE,aph(6)-Id=COMPLETE,blaCTX-M-15=COMPLETE,blaOXA-1=COMPLETE,blaSHV-11=COMPLETE,blaTEM-1=COMPLETE,catB3=PARTIAL,dfrA14=COMPLETE,emrD=COMPLETE,fosA=COMPLETE,gyrA_S83I=POINT,oqxA=COMPLETE,oqxB=COMPLETE,parC_S80I=POINT,pmrB_R256G=POINT,qnrB1=COMPLETE,sul2=COMPLETE,tet(A)=COMPLETE
GCA_000567765.2	SAMN02138571	PRJNA201946	klebsiella	258	5740715	2	PacBio	3.11.26	aac(3)-IVa=PARTIAL_END_OF_CONTIG,aac(6')-Ib=COMPLETE,aac(6')-Ib=PARTIAL,aadA1=COMPLETE,aadA2=COMPLETE,blaSHV-11=COMPLETE,blaSHV-5=COMPLETE,blaTEM-1=COMPLETE,cmlA1=COMPLETE,emrD=COMPLETE,fosA=COMPLETE,gyrA_S83I=POINT,mph(A)=COMPLETE,oqxA=COMPLETE,oqxB=COMPLETE,parC_S80I=POINT,pmrB_R256G=POINT,sul1=COMPLETE,sul3=COMPLETE,tet(D)=COMPLETE
GCA_000567785.1	SAMN02138569	PRJNA201944	klebsiella	258	5602765	5	Illumina	3.12.8	aac(3)-IVa=COMPLETE,aac(6')-Ib=COMPLETE,aadA1=COMPLETE,aadA2=COMPLETE,aph(4)-Ia=COMPLETE,blaKPC-2=COMPLETE,blaSHV-11=COMPLETE,cmlA1=COMPLETE,emrD=COMPLETE,fosA=COMPLETE,gyrA_S83I=POINT,mph(A)=COMPLETE,oqxA=COMPLETE,oqxB=COMPLETE,parC_S80I=POINT,pmrB_R256G=POINT,sul1=COMPLETE,sul3=COMPLETE
GCA_000567825.1	SAMN02138627	PRJNA202008	klebsiella	258	5729170	4	Illumina	3.12.8	blaKPC-3=COMPLETE,blaSHV-12=COMPLETE,blaTEM-1=COMPLETE,blaTEM=PARTIAL,catA1=COMPLETE,emrD=COMPLETE,fosA=COMPLETE,gyrA_D87N=POINT,gyrA_S83I=POINT,oqxA=COMPLETE,oqxB=COMPLETE,parC_S80I=POINT,pmrB_R256G=POINT
GCA_000567845.1	SAMN02138618	PRJNA201999	klebsiella	258	5324281	2	Illumina	3.12.8	aac(6')-Ib=COMPLETE,aph(3'')-Ib=COMPLETE,aph(3'')-Ib=PARTIAL,aph(6)-Id=COMPLETE,blaKPC-2=COMPLETE,blaOXA=MISTRANSLATION,blaSHV-11=COMPLETE,blaTEM=PARTIAL,emrD=COMPLETE,fosA=COMPLETE,gyrA_S83I=POINT,ompK36_D135DGD=POINT,oqxA=COMPLETE,oqxB=COMPLETE,parC_S80I=POINT,pmrB_R256G=POINT,sul2=COMPLETE
GCA_000567445.1	SAMN02138625	PRJNA202006	klebsiella	258	5798554	1	Illumina	3.12.8	aac(3)-IVa=COMPLETE,aac(6')-Ib=COMPLETE,aadA1=COMPLETE,aadA2=COMPLETE,aph(3')-Ia=COMPLETE,aph(4)-Ia=COMPLETE,blaKPC-3=COMPLETE,blaSHV-12=COMPLETE,blaTEM-1=COMPLETE,catA1=COMPLETE,cmlA1=COMPLETE,dfrA12=COMPLETE,emrD=COMPLETE,fosA=COMPLETE,gyrA_D87G=POINT,gyrA_S83I=POINT,mph(A)=COMPLETE,oqxA=COMPLETE,oqxB=COMPLETE,parC_S80I=POINT,pmrB_R256G=POINT,sul1=COMPLETE,sul3=COMPLETE
GCA_000566885.1	SAMN02356606	PRJNA219276	klebsiella	3833	5352253	2	Illumina	3.12.8	blaSHV=COMPLETE,emrD=COMPLETE,fosA=COMPLETE,ompK35_E132K=POINT,oqxA=COMPLETE,oqxB=COMPLETE
GCA_000444855.2	SAMN02570520	PRJNA211612	klebsiella	1377	5121641	58	Illumina MiSeq	3.12.8	blaSHV-12=COMPLETE,emrD=COMPLETE,ere(A)=PARTIAL,fosA=COMPLETE,ompK35_E132K=POINT,oqxA=COMPLETE,oqxB20=COMPLETE
GCA_000585875.1	SAMN02951923	PRJNA188682	klebsiella	512	5674889	29	454	3.12.8	aac(6')-Ib=COMPLETE,aadA2=PARTIAL_END_OF_CONTIG,aph(3')-Ia=COMPLETE,blaKPC-3=COMPLETE,blaOXA=MISTRANSLATION,blaSHV-11=COMPLETE,blaTEM-1=COMPLETE,catA1=COMPLETE,dfrA12=COMPLETE,emrD=COMPLETE,fosA=COMPLETE,gyrA_S83I=POINT,mph(A)=COMPLETE,ompK36_D135DGD=POINT,oqxA=COMPLETE,oqxB=COMPLETE,parC_S80I=POINT,pmrB_R256G=POINT,sul1=COMPLETE
GCA_000585895.1	SAMN02951924	PRJNA189402	klebsiella	512	5670962	31	454	3.12.8	aac(6')-Ib=COMPLETE,aadA2=PARTIAL_END_OF_CONTIG,aph(3')-Ia=COMPLETE,blaKPC-3=COMPLETE,blaOXA=MISTRANSLATION,blaSHV-11=COMPLETE,blaTEM-1=COMPLETE,catA1=COMPLETE,dfrA12=COMPLETE,emrD=COMPLETE,fosA=COMPLETE,gyrA_S83I=POINT,mph(A)=COMPLETE,ompK36_D135DGD=POINT,oqxA=COMPLETE,oqxB=COMPLETE,parC_S80I=POINT,pmrB_R256G=POINT,rpsJ_V57L=POINT,sul1=COMPLETE
GCA_000585915.1	SAMN02951926	PRJNA189405	klebsiella	512	5661930	36	454	3.12.8	aac(6')-Ib=COMPLETE,aadA2=PARTIAL_END_OF_CONTIG,aph(3')-Ia=COMPLETE,blaKPC-3=COMPLETE,blaOXA=MISTRANSLATION,blaSHV-11=COMPLETE,blaTEM-1=COMPLETE,catA1=COMPLETE,dfrA12=COMPLETE,emrD=COMPLETE,fosA=COMPLETE,gyrA_S83I=POINT,mph(A)=COMPLETE,ompK36_D135DGD=POINT,oqxA=COMPLETE,oqxB=COMPLETE,parC_S80I=POINT,pmrB_R256G=POINT,sul1=COMPLETE
GCA_000585935.1	SAMN02951925	PRJNA189401	klebsiella	512	5670852	34	454	3.12.8	aac(6')-Ib=COMPLETE,aadA2=PARTIAL_END_OF_CONTIG,aph(3')-Ia=COMPLETE,blaKPC-3=COMPLETE,blaOXA=MISTRANSLATION,blaSHV-11=COMPLETE,blaTEM-1=COMPLETE,catA1=COMPLETE,dfrA12=COMPLETE,emrD=COMPLETE,fosA=COMPLETE,gyrA_S83I=POINT,mph(A)=COMPLETE,ompK36_D135DGD=POINT,oqxA=COMPLETE,oqxB=COMPLETE,parC_S80I=POINT,pmrB_R256G=POINT,sul1=COMPLETE
GCA_000585955.1	SAMN02951927	PRJNA189404	klebsiella	512	5655076	36	454	3.12.8	aac(6')-Ib=COMPLETE,aadA2=PARTIAL_END_OF_CONTIG,aph(3')-Ia=COMPLETE,blaKPC-3=COMPLETE,blaOXA=MISTRANSLATION,blaSHV-11=COMPLETE,blaTEM-1=COMPLETE,catA1=COMPLETE,dfrA12=COMPLETE,emrD=COMPLETE,fosA=COMPLETE,gyrA_S83I=POINT,mph(A)=COMPLETE,ompK36_D135DGD=POINT,oqxA=COMPLETE,oqxB=COMPLETE,parC_S80I=POINT,pmrB_R256G=POINT,sul1=COMPLETE
GCA_000597905.1	SAMN03081501	PRJNA226699	klebsiella	258	5417216	1	na	3.12.8	aac(6')-Ib=COMPLETE,blaKPC-3=COMPLETE,blaSHV-11=COMPLETE,blaTEM=PARTIAL,emrD=COMPLETE,fosA=COMPLETE,gyrA_D87N=POINT,gyrA_S83I=POINT,oqxA=COMPLETE,oqxB=COMPLETE,parC_S80I=POINT,pmrB_R256G=POINT
GCA_000599905.1	SAMN02666510	PRJNA194110	klebsiella	258	5894762	1	Illumina HiSeq; PacBio	3.12.8	aac(3)-IVa=COMPLETE,aadA1=COMPLETE,aadA1=PARTIAL_END_OF_CONTIG,aadA2=COMPLETE,aph(4)-Ia=COMPLETE,blaKPC-3=COMPLETE,blaOXA-9=COMPLETE,blaSHV-12=COMPLETE,blaTEM-1=COMPLETE,cmlA1=COMPLETE,emrD=COMPLETE,fosA=COMPLETE,gyrA_D87N=POINT,gyrA_S83I=POINT,oqxA=COMPLETE,oqxB=COMPLETE,parC_S80I=POINT,pmrB_R256G=POINT,sul3=COMPLETE
GCA_000599925.1	SAMN02666509	PRJNA194107	klebsiella	258	5677714	1	Illumina HiSeq; PacBio	3.12.8	aac(6')-Ib=COMPLETE,aadA2=COMPLETE,blaKPC-2=COMPLETE,blaOXA=MISTRANSLATION,blaSHV-11=COMPLETE,blaSHV-12=COMPLETE,blaTEM-1=COMPLETE,catA1=COMPLETE,dfrA12=COMPLETE,emrD=COMPLETE,fosA=COMPLETE,gyrA_S83I=POINT,mph(A)=COMPLETE,ompK36_D135DGD=POINT,oqxA=COMPLETE,oqxB=COMPLETE,parC_S80I=POINT,pmrB_R256G=POINT,rpsJ_V57L=POINT,sul1=COMPLETE
GCA_000613225.1	SAMEA3138998	PRJEB5159	klebsiella	1215	5109717	24	na	3.12.8	acrR_V165I=POINT,acrR_Y114F=POINT,blaOKP-B-1=COMPLETE,emrD=COMPLETE,fosA=COMPLETE,oqxA=COMPLETE,oqxB=COMPLETE,oqxR_D95E=POINT
GCA_000612905.1	SAMEA3138982	PRJEB5158	klebsiella	1118	5387733	247	na	3.12.8	aadA1=COMPLETE,acrR_V165I=POINT,acrR_Y114F=POINT,blaOKP-A-2=COMPLETE,emrD=COMPLETE,fosA=COMPLETE,oqxA=COMPLETE,oqxB=COMPLETE,sul1=COMPLETE
GCA_000633735.1	SAMN02581362	PRJNA234229	klebsiella	258	5591059	45	Illumina	3.12.8	aph(3'')-Ib=COMPLETE,aph(6)-Id=COMPLETE,blaKPC-3=COMPLETE,blaSHV=COMPLETE,dfrA14=COMPLETE,emrD=COMPLETE,fosA=COMPLETE,gyrA_S83I=POINT,oqxA=COMPLETE,oqxB=COMPLETE,parC_S80I=POINT,pmrB_R256G=POINT,sul1=COMPLETE,sul2=COMPLETE
GCA_000633755.1	SAMN02581349	PRJNA234216	klebsiella	258	5561247	50	Illumina	3.12.8	aph(3'')-Ib=COMPLETE,aph(3')-Ia=COMPLETE,aph(6)-Id=COMPLETE,blaKPC-3=COMPLETE,blaSHV=COMPLETE,catA1=COMPLETE,dfrA12=COMPLETE,dfrA14=COMPLETE,emrD=COMPLETE,fosA=COMPLETE,gyrA_S83I=POINT,mph(A)=COMPLETE,oqxA=COMPLETE,oqxB=COMPLETE,parC_S80I=POINT,pmrB_R256G=POINT,sul1=COMPLETE,sul2=COMPLETE
GCA_000633775.1	SAMN02581344	PRJNA234211	klebsiella	258	5788008	58	Illumina	3.12.8	aadA1=PARTIAL_END_OF_CONTIG,aadA2=COMPLETE,aph(3'')-Ib=COMPLETE,aph(3')-Ia=COMPLETE,aph(6)-Id=COMPLETE,blaKPC-3=COMPLETE,blaOXA-9=COMPLETE,blaSHV-12=COMPLETE,catA1=COMPLETE,dfrA14=COMPLETE,emrD=COMPLETE,fosA=COMPLETE,gyrA_S83I=POINT,mph(A)=COMPLETE,oqxA=COMPLETE,oqxB=COMPLETE,parC_S80I=POINT,pmrB_R256G=POINT,sul1=COMPLETE,sul2=COMPLETE
GCA_000688155.1	SAMN02581395	PRJNA234262	klebsiella	15	5753353	55	Illumina	3.12.8	aac(3)-IIg=COMPLETE,aac(6')-IIc=COMPLETE,arr=COMPLETE,blaCTX-M-15=COMPLETE,emrD=COMPLETE,ere(A)=PARTIAL,floR=COMPLETE,fosA=COMPLETE,gyrA_D87A=POINT,gyrA_S83F=POINT,oqxA=COMPLETE,oqxB=COMPLETE,parC_S80I=POINT,qnrB4=COMPLETE,ramR_A19V=POINT,sul2=COMPLETE,tet(A)=COMPLETE,tet(D)=COMPLETE
GCA_000688175.1	SAMN02581270	PRJNA234137	klebsiella	17	5417553	52	Illumina	3.12.8	blaSHV-11=COMPLETE,emrD=COMPLETE,fosA=COMPLETE,oqxA=COMPLETE,oqxB25=COMPLETE
GCA_000688195.1	SAMN02581266	PRJNA234133	klebsiella	3834	5155975	33	Illumina	3.12.8	blaSHV-1=COMPLETE,emrD=COMPLETE,fosA10=COMPLETE,oqxA=COMPLETE,oqxB19=COMPLETE
GCA_000688215.1	SAMN02581248	PRJNA234115	klebsiella	15	5757699	58	Illumina	3.12.8	blaCTX-M-15=COMPLETE,emrD=COMPLETE,floR=COMPLETE,fosA=COMPLETE,gyrA_D87A=POINT,gyrA_S83F=POINT,oqxA=COMPLETE,oqxB=COMPLETE,parC_S80I=POINT,qnrB4=COMPLETE,ramR_A19V=POINT,sul2=COMPLETE,tet(A)=COMPLETE,tet(D)=COMPLETE
GCA_000688535.1	SAMN02581323	PRJNA234190	klebsiella	45	5565484	46	Illumina	3.12.8	blaSHV-1=COMPLETE,emrD=COMPLETE,fosA=COMPLETE,oqxA11=COMPLETE,oqxB19=COMPLETE,pmrB_R256G=POINT,tet(D)=COMPLETE
GCA_000688555.1	SAMN02581318	PRJNA234185	klebsiella	258	5714328	65	Illumina	3.12.8	aadA1=PARTIAL_END_OF_CONTIG,aadA2=COMPLETE,aph(3'')-Ib=COMPLETE,aph(3')-Ia=COMPLETE,aph(6)-Id=COMPLETE,blaKPC-3=COMPLETE,blaOXA-9=COMPLETE,blaSHV=PARTIAL_END_OF_CONTIG,dfrA14=COMPLETE,emrD=COMPLETE,fosA=COMPLETE,gyrA_S83I=POINT,oqxA=COMPLETE,oqxB=COMPLETE,parC_S80I=POINT,pmrB_R256G=POINT,sul1=COMPLETE,sul2=COMPLETE
GCA_000688635.1	SAMN02581310	PRJNA234177	klebsiella	258	5626000	58	Illumina	3.12.8	aph(3')-Ia=COMPLETE,blaKPC-3=COMPLETE,blaSHV-11=COMPLETE,emrD=COMPLETE,fosA=COMPLETE,gyrA_S83I=POINT,mph(A)=COMPLETE,oqxA=COMPLETE,oqxB=COMPLETE,parC_S80I=POINT,pmrB_R256G=POINT
GCA_000692155.1	SAMN02581393	PRJNA234260	kaerogenes	69	5323323	5	Illumina	3.12.8	ampC=COMPLETE,emrD=COMPLETE,fosA=COMPLETE,gyrA_S83T=POINT,oqxB=COMPLETE
GCA_000692175.1	SAMN02581394	PRJNA234261	kaerogenes	128	5299010	2	Illumina	3.12.8	ampC=COMPLETE,emrD=COMPLETE,fosA=COMPLETE,gyrA_S83T=POINT,oqxB=COMPLETE
GCA_000692195.1	SAMN02581250	PRJNA234117	kaerogenes	93	5309279	5	Illumina	3.12.8	ampC=COMPLETE,emrD=COMPLETE,fosA=COMPLETE,gyrA_S83T=POINT,oqxB=COMPLETE
GCA_000692215.1	SAMN02581251	PRJNA234118	kaerogenes	93	5311507	2	Illumina	3.12.8	ampC=COMPLETE,emrD=COMPLETE,fosA=COMPLETE,gyrA_S83T=POINT,oqxB=COMPLETE
GCA_000692915.1	SAMN02138643	PRJNA202024	klebsiella	258	5748565	3	Illumina	3.12.8	aac(3)-IVa=COMPLETE,aac(6')-Ib=COMPLETE,aadA1=COMPLETE,aadA2=COMPLETE,aph(4)-Ia=COMPLETE,blaKPC-2=COMPLETE,blaSHV-11=COMPLETE,blaSHV-12=COMPLETE,catA1=COMPLETE,cmlA1=COMPLETE,crrB_G183V=POINT,dfrA12=COMPLETE,emrD=COMPLETE,fosA=COMPLETE,gyrA_S83I=POINT,mph(A)=COMPLETE,oqxA=COMPLETE,oqxB=COMPLETE,parC_S80I=POINT,pmrB_R256G=POINT,sul1=COMPLETE,sul3=COMPLETE
GCA_000692935.1	SAMN02581275	PRJNA234142	klebsiella	258	5533311	5	Illumina	3.12.8	aadA2=COMPLETE,blaKPC-3=COMPLETE,blaSHV-11=COMPLETE,blaTEM=PARTIAL,catA1=COMPLETE,dfrA12=COMPLETE,emrD=COMPLETE,fosA=COMPLETE,gyrA_D87N=POINT,gyrA_S83I=POINT,oqxA=COMPLETE,oqxB=COMPLETE,parC_S80I=POINT,pmrB_R256G=POINT,sul1=COMPLETE
GCA_000692955.1	SAMN02581276	PRJNA234143	klebsiella	105	5371046	3	Illumina	3.12.8	blaSHV-1=COMPLETE,emrD=COMPLETE,fosA=COMPLETE,oqxA=COMPLETE,oqxB=COMPLETE
GCA_000692975.1	SAMN02581281	PRJNA234148	klebsiella	258	5778469	2	Illumina	3.12.8	aac(6')-Ib=COMPLETE,aadA2=COMPLETE,aph(3')-Ia=COMPLETE,blaKPC-2=COMPLETE,blaOXA=MISTRANSLATION,blaSHV-11=COMPLETE,blaTEM-1=COMPLETE,catA1=COMPLETE,dfrA12=COMPLETE,emrD=COMPLETE,fosA=COMPLETE,gyrA_S83I=POINT,mph(A)=COMPLETE,oqxA=COMPLETE,oqxB=COMPLETE,parC_S80I=POINT,pmrB_R256G=POINT,sul1=COMPLETE
GCA_000692995.1	SAMN02581282	PRJNA234149	klebsiella	3923	5580642	4	Illumina	3.12.8	blaLEN-9=COMPLETE,emrD=COMPLETE,fosA=COMPLETE,oqxA=COMPLETE,oqxB9=COMPLETE,oqxR_D95E=POINT,oqxR_V113I=POINT
GCA_000693015.1	SAMN02581289	PRJNA234156	klebsiella	258	5792118	5	Illumina	3.12.8	aac(6')-Ib=COMPLETE,aadA2=COMPLETE,aph(3')-Ia=COMPLETE,blaKPC-2=COMPLETE,blaOXA=MISTRANSLATION,blaSHV-11=COMPLETE,blaTEM-1=COMPLETE,catA1=COMPLETE,dfrA12=COMPLETE,emrD=COMPLETE,fosA=COMPLETE,gyrA_S83I=POINT,mph(A)=COMPLETE,oqxA=COMPLETE,oqxB=COMPLETE,parC_S80I=POINT,pmrB_R256G=POINT,sul1=COMPLETE
GCA_000693035.1	SAMN02581290	PRJNA234157	klebsiella	17	5541587	4	Illumina	3.12.8	blaSHV-11=COMPLETE,emrD=COMPLETE,fosA=COMPLETE,oqxA=COMPLETE,oqxB32=COMPLETE
GCA_000693055.1	SAMN02581255	PRJNA234122	klebsiella	258	6025799	2	Illumina	3.12.8	aac(6')-33=COMPLETE,aac(6')-Ib=COMPLETE,aadA2=COMPLETE,ant(2'')-Ia=COMPLETE,aph(3')-Ia=COMPLETE,blaKPC-2=COMPLETE,blaSHV-11=COMPLETE,blaTEM-1=COMPLETE,dfrA12=COMPLETE,emrD=COMPLETE,floR=COMPLETE,fosA=COMPLETE,gyrA_S83I=POINT,mph(A)=COMPLETE,oqxA=COMPLETE,oqxB=COMPLETE,parC_S80I=POINT,pmrB_R256G=POINT,sul1=COMPLETE,sul2=COMPLETE
GCA_000693075.1	SAMN02581256	PRJNA234123	klebsiella	592	5245729	3	Illumina	3.12.8	blaSHV-26=COMPLETE,emrD=COMPLETE,fosA=COMPLETE,oqxA10=COMPLETE,oqxB=COMPLETE
GCA_000693095.1	SAMN02581301	PRJNA234168	klebsiella	258	6028658	2	Illumina	3.12.8	aac(6')-Ib=COMPLETE,aadA2=COMPLETE,blaKPC-3=COMPLETE,blaSHV-12=COMPLETE,blaTEM-1=COMPLETE,catA1=COMPLETE,dfrA12=COMPLETE,emrD=COMPLETE,fosA=COMPLETE,gyrA_S83I=POINT,mph(A)=COMPLETE,oqxA=COMPLETE,oqxB=COMPLETE,parC_S80I=POINT,pmrB_R256G=POINT,sul1=COMPLETE
GCA_000693115.1	SAMN02581302	PRJNA234169	klebsiella	17	5527748	5	Illumina	3.12.8	blaSHV-11=COMPLETE,emrD=COMPLETE,fosA=COMPLETE,oqxA=COMPLETE,oqxB=COMPLETE
GCA_000693155.1	SAMN02581305	PRJNA234172	klebsiella	258	5981023	2	Illumina	3.12.8	aac(6')-Ib=PARTIAL_END_OF_CONTIG,aadA1=PARTIAL_END_OF_CONTIG,aadA2=COMPLETE,aph(3'')-Ib=COMPLETE,aph(3')-Ia=COMPLETE,aph(6)-Id=COMPLETE,blaKPC-3=COMPLETE,blaOXA-9=COMPLETE,blaSHV-12=COMPLETE,blaTEM-1=COMPLETE,catA1=COMPLETE,dfrA14=COMPLETE,emrD=COMPLETE,fosA=COMPLETE,gyrA_S83I=POINT,mph(A)=COMPLETE,oqxA=COMPLETE,oqxB=COMPLETE,parC_S80I=POINT,pmrB_R256G=POINT,sul1=COMPLETE,sul2=COMPLETE
GCA_000693195.1	SAMN02581308	PRJNA234175	klebsiella	258	5957785	3	Illumina	3.12.8	aadA1=PARTIAL_END_OF_CONTIG,aadA2=COMPLETE,aph(3'')-Ib=COMPLETE,aph(3')-Ia=COMPLETE,aph(6)-Id=COMPLETE,blaKPC-3=COMPLETE,blaOXA-9=COMPLETE,blaSHV-12=COMPLETE,blaTEM-1=COMPLETE,catA1=COMPLETE,dfrA12=COMPLETE,dfrA14=COMPLETE,emrD=COMPLETE,fosA=COMPLETE,gyrA_S83I=POINT,mph(A)=COMPLETE,oqxA=COMPLETE,oqxB=COMPLETE,parC_S80I=POINT,pmrB_R256G=POINT,sul1=COMPLETE,sul2=COMPLETE
GCA_000693235.1	SAMN02581311	PRJNA234178	klebsiella	258	5884755	2	Illumina	3.12.8	aac(6')-Ib'=COMPLETE,aac(6')-Ib=COMPLETE,aadA2=COMPLETE,aph(3'')-Ib=COMPLETE,aph(3')-Ia=COMPLETE,aph(6)-Id=COMPLETE,blaKPC-3=COMPLETE,blaOXA-9=COMPLETE,blaSHV-12=COMPLETE,blaTEM=PARTIAL,catA1=COMPLETE,dfrA14=COMPLETE,emrD=COMPLETE,fosA=COMPLETE,gyrA_S83I=POINT,mph(A)=COMPLETE,oqxA=COMPLETE,oqxB=COMPLETE,parC_S80I=POINT,pmrB_R256G=POINT,sul1=COMPLETE,sul2=COMPLETE
GCA_000693255.1	SAMN02581313	PRJNA234180	klebsiella	258	5670442	2	Illumina	3.12.8	aac(6')-Ib=PARTIAL_END_OF_CONTIG,aadA1=PARTIAL_END_OF_CONTIG,aph(3'')-Ib=COMPLETE,aph(6)-Id=COMPLETE,blaKPC-3=COMPLETE,blaOXA-9=COMPLETE,blaSHV-12=COMPLETE,blaTEM-1=COMPLETE,dfrA14=COMPLETE,emrD=COMPLETE,fosA=COMPLETE,gyrA_S83I=POINT,mgrB_G37S=POINT,oqxA=COMPLETE,oqxB=COMPLETE,parC_S80I=POINT,pmrB_R256G=POINT,sul1=COMPLETE,sul2=COMPLETE
GCA_000693315.1	SAMN02581316	PRJNA234183	klebsiella	258	5913964	3	Illumina	3.12.8	aadA1=PARTIAL_END_OF_CONTIG,aadA2=COMPLETE,aph(3'')-Ib=COMPLETE,aph(6)-Id=COMPLETE,blaKPC-3=COMPLETE,blaOXA-9=COMPLETE,blaSHV-12=COMPLETE,blaTEM-1=COMPLETE,dfrA14=COMPLETE,emrD=COMPLETE,fosA=COMPLETE,gyrA_S83I=POINT,mgrB_G37S=POINT,oqxA=COMPLETE,oqxB=COMPLETE,parC_S80I=POINT,pmrB_R256G=POINT,sul1=COMPLETE,sul2=COMPLETE
GCA_000693355.1	SAMN02581320	PRJNA234187	klebsiella	258	5657543	4	Illumina	3.12.8	aadA1=PARTIAL_END_OF_CONTIG,aph(3'')-Ib=COMPLETE,aph(6)-Id=COMPLETE,blaKPC-3=COMPLETE,blaOXA-9=COMPLETE,blaSHV-12=COMPLETE,blaTEM-1=COMPLETE,dfrA14=COMPLETE,emrD=COMPLETE,fosA=COMPLETE,gyrA_S83I=POINT,mgrB_G37S=POINT,oqxA=COMPLETE,oqxB=COMPLETE,parC_S80I=POINT,pmrB_R256G=POINT,sul1=COMPLETE,sul2=COMPLETE
GCA_000693395.1	SAMN02581322	PRJNA234189	klebsiella	258	5470146	4	Illumina	3.12.8	aadA1=PARTIAL_END_OF_CONTIG,aph(3'')-Ib=COMPLETE,aph(6)-Id=COMPLETE,blaKPC-3=COMPLETE,blaOXA-9=COMPLETE,blaSHV-11=COMPLETE,emrD=COMPLETE,fosA=COMPLETE,gyrA_S83I=POINT,oqxA=COMPLETE,oqxB=COMPLETE,parC_S80I=POINT,pmrB_R256G=POINT,sul1=COMPLETE,sul2=COMPLETE
GCA_000693435.1	SAMN02581325	PRJNA234192	klebsiella	258	5888406	3	Illumina	3.12.8	aac(6')-Ib=PARTIAL_END_OF_CONTIG,aph(3'')-Ib=COMPLETE,aph(6)-Id=COMPLETE,blaKPC-3=COMPLETE,blaOXA-9=COMPLETE,blaSHV-12=COMPLETE,blaTEM-1=COMPLETE,catA1=COMPLETE,dfrA14=COMPLETE,emrD=COMPLETE,fosA=COMPLETE,gyrA_S83I=POINT,mph(A)=COMPLETE,oqxA=COMPLETE,oqxB=COMPLETE,parC_S80I=POINT,pmrB_R256G=POINT,sul1=COMPLETE,sul2=COMPLETE
GCA_000693455.1	SAMN02581326	PRJNA234193	klebsiella	11	5492360	2	Illumina	3.12.8	aac(3)-IIe=COMPLETE,aac(6')-Ib-cr5=COMPLETE,aadA1=COMPLETE,blaCTX-M-15=COMPLETE,blaKPC-2=COMPLETE,blaOXA-1=COMPLETE,blaOXA-9=COMPLETE,blaSHV-11=COMPLETE,blaSHV-12=COMPLETE,blaTEM-1=COMPLETE,catA2=COMPLETE,catB3=PARTIAL_END_OF_CONTIG,emrD=COMPLETE,fosA=COMPLETE,gyrA_D87Y=POINT,gyrA_S83I=POINT,oqxA=COMPLETE,oqxB=COMPLETE,parC_S80I=POINT,pmrB_R256G=POINT,tet(A)=COMPLETE
GCA_000693535.1	SAMN02581330	PRJNA234197	klebsiella	258	5954679	4	Illumina	3.12.8	aac(6')-Ib=COMPLETE,aadA12=COMPLETE,aadA1=PARTIAL_END_OF_CONTIG,aph(3'')-Ib=COMPLETE,aph(3'')-Ib=PARTIAL,aph(3')-Ia=COMPLETE,aph(6)-Id=COMPLETE,blaKPC-3=COMPLETE,blaOXA-9=COMPLETE,blaSHV-11=COMPLETE,blaSHV-12=COMPLETE,blaTEM-1=COMPLETE,catA1=COMPLETE,emrD=COMPLETE,fosA=COMPLETE,gyrA_S83I=POINT,mph(A)=COMPLETE,oqxA=COMPLETE,oqxB=COMPLETE,parC_S80I=POINT,pmrB_R256G=POINT,sul1=COMPLETE,sul2=COMPLETE
GCA_000693575.1	SAMN02581332	PRJNA234199	klebsiella	258	5920953	1	Illumina	3.12.8	aac(6')-Ib'=COMPLETE,aadA15=COMPLETE,aadA1=COMPLETE,aph(3'')-Ib=COMPLETE,aph(3')-Ia=COMPLETE,aph(6)-Id=COMPLETE,blaKPC-3=COMPLETE,blaOXA-9=COMPLETE,blaSHV-12=COMPLETE,blaTEM=PARTIAL,catA1=COMPLETE,dfrA14=COMPLETE,emrD=COMPLETE,fosA=COMPLETE,gyrA_S83I=POINT,mph(A)=COMPLETE,oqxA=COMPLETE,oqxB=COMPLETE,parC_S80I=POINT,pmrB_R256G=POINT,sul1=COMPLETE,sul2=COMPLETE
GCA_000693595.1	SAMN02581333	PRJNA234200	klebsiella	258	5778254	2	Illumina	3.12.8	aadA2=COMPLETE,aph(3')-Ia=COMPLETE,blaKPC-2=COMPLETE,blaSHV-12=COMPLETE,catA1=COMPLETE,dfrA12=COMPLETE,emrD=COMPLETE,fosA=COMPLETE,gyrA_S83I=POINT,mph(A)=COMPLETE,ompK36_D135DGD=POINT,oqxA=COMPLETE,oqxB=COMPLETE,parC_S80I=POINT,pmrB_R256G=POINT,sul1=COMPLETE
GCA_000693615.1	SAMN02581334	PRJNA234201	klebsiella	258	5881749	2	Illumina	3.12.8	aph(3'')-Ib=COMPLETE,aph(3')-Ia=COMPLETE,aph(6)-Id=COMPLETE,blaKPC-3=COMPLETE,blaOXA-9=COMPLETE,blaSHV-12=COMPLETE,blaTEM-1=COMPLETE,catA1=COMPLETE,dfrA14=COMPLETE,emrD=COMPLETE,fosA=COMPLETE,gyrA_S83I=POINT,mph(A)=COMPLETE,oqxA=COMPLETE,oqxB=COMPLETE,parC_S80I=POINT,pmrB_R256G=POINT,sul1=COMPLETE,sul2=COMPLETE
GCA_000693635.1	SAMN02581335	PRJNA234202	klebsiella	258	5915916	5	Illumina	3.12.8	aac(6')-Ib=PARTIAL_END_OF_CONTIG,aph(3'')-Ib=COMPLETE,aph(3')-Ia=COMPLETE,aph(6)-Id=COMPLETE,blaKPC-3=COMPLETE,blaOXA-9=COMPLETE,blaSHV-12=COMPLETE,blaTEM-1=COMPLETE,catA1=COMPLETE,dfrA12=COMPLETE,dfrA14=COMPLETE,emrD=COMPLETE,fosA=COMPLETE,gyrA_S83I=POINT,mgrB_G37S=POINT,mph(A)=COMPLETE,oqxA=COMPLETE,oqxB=COMPLETE,parC_S80I=POINT,pmrB_R256G=POINT,sul1=COMPLETE,sul2=COMPLETE
GCA_000693655.1	SAMN02581336	PRJNA234203	klebsiella	258	5970294	1	Illumina	3.12.8	aac(6')-Ib=COMPLETE,aadA1=COMPLETE,aadA2=COMPLETE,aph(3'')-Ib=COMPLETE,aph(3')-Ia=COMPLETE,aph(6)-Id=COMPLETE,blaKPC-3=COMPLETE,blaOXA-9=COMPLETE,blaSHV-11=COMPLETE,blaSHV-12=COMPLETE,blaTEM-1=COMPLETE,catA1=COMPLETE,dfrA14=COMPLETE,emrD=COMPLETE,fosA=COMPLETE,gyrA_S83I=POINT,mph(A)=COMPLETE,oqxA=COMPLETE,oqxB=COMPLETE,parC_S80I=POINT,pmrB_R256G=POINT,sul1=COMPLETE,sul2=COMPLETE
GCA_000693695.1	SAMN02581338	PRJNA234205	klebsiella	258	5872498	2	Illumina	3.12.8	aac(6')-Ib=COMPLETE,aadA1=COMPLETE,aadA2=COMPLETE,aph(3'')-Ib=COMPLETE,aph(3')-Ia=COMPLETE,aph(6)-Id=COMPLETE,blaKPC-3=COMPLETE,blaOXA-9=COMPLETE,blaSHV-12=COMPLETE,blaTEM-1=COMPLETE,catA1=COMPLETE,emrD=COMPLETE,fosA=COMPLETE,gyrA_S83I=POINT,mph(A)=COMPLETE,oqxA=COMPLETE,oqxB=COMPLETE,parC_S80I=POINT,pmrB_R256G=POINT,sul1=COMPLETE,sul2=COMPLETE
GCA_000693715.1	SAMN02581339	PRJNA234206	klebsiella	258	5901948	3	Illumina	3.12.8	aac(6')-Ib=COMPLETE,aac(6')-Ib=PARTIAL_END_OF_CONTIG,aadA22=COMPLETE,aph(3'')-Ib=COMPLETE,aph(3')-Ia=COMPLETE,aph(6)-Id=COMPLETE,blaKPC-3=COMPLETE,blaOXA-9=COMPLETE,blaSHV-12=COMPLETE,blaTEM-1=COMPLETE,catA1=COMPLETE,dfrA14=COMPLETE,emrD=COMPLETE,fosA=COMPLETE,gyrA_S83I=POINT,mph(A)=COMPLETE,oqxA=COMPLETE,oqxB=COMPLETE,parC_S80I=POINT,pmrB_R256G=POINT,sul1=COMPLETE,sul2=COMPLETE
GCA_000693735.1	SAMN02581340	PRJNA234207	klebsiella	258	5864265	4	Illumina	3.12.8	aac(6')-Ib'=COMPLETE,aph(3'')-Ib=COMPLETE,aph(3')-Ia=COMPLETE,aph(6)-Id=COMPLETE,blaKPC-3=COMPLETE,blaSHV-12=COMPLETE,blaTEM-1=COMPLETE,catA1=COMPLETE,dfrA14=COMPLETE,emrD=COMPLETE,fosA=COMPLETE,gyrA_S83I=POINT,mph(A)=COMPLETE,oqxA=COMPLETE,oqxB=COMPLETE,parC_S80I=POINT,pmrB_R256G=POINT,sul1=COMPLETE,sul2=COMPLETE
GCA_000693755.1	SAMN02581341	PRJNA234208	klebsiella	258	5895476	2	Illumina	3.12.8	aac(6')-Ib=PARTIAL_END_OF_CONTIG,aadA1=PARTIAL_END_OF_CONTIG,aadA2=COMPLETE,aph(3'')-Ib=COMPLETE,aph(3')-Ia=COMPLETE,aph(6)-Id=COMPLETE,blaKPC-3=COMPLETE,blaOXA-9=COMPLETE,blaSHV-12=COMPLETE,blaTEM-1=COMPLETE,catA1=COMPLETE,dfrA14=COMPLETE,emrD=COMPLETE,fosA=COMPLETE,gyrA_S83I=POINT,mph(A)=COMPLETE,oqxA=COMPLETE,oqxB=COMPLETE,parC_S80I=POINT,pmrB_R256G=POINT,sul1=COMPLETE,sul2=COMPLETE
GCA_000693775.1	SAMN02581342	PRJNA234209	klebsiella	258	5846936	4	Illumina	3.12.8	aac(6')-Ib'=COMPLETE,aadA1=COMPLETE,aadA2=COMPLETE,aph(3'')-Ib=COMPLETE,aph(6)-Id=COMPLETE,blaKPC-3=COMPLETE,blaOXA-9=COMPLETE,blaSHV-12=COMPLETE,blaTEM=PARTIAL,emrD=COMPLETE,fosA=COMPLETE,gyrA_S83I=POINT,oqxA=COMPLETE,oqxB=COMPLETE,parC_S80I=POINT,phoP_D191Y=POINT,pmrB_R256G=POINT,sul1=COMPLETE,sul2=COMPLETE
GCA_000693795.1	SAMN02581343	PRJNA234210	klebsiella	258	5888464	2	Illumina	3.12.8	aadA1=PARTIAL,aph(3'')-Ib=COMPLETE,aph(3')-Ia=COMPLETE,aph(6)-Id=COMPLETE,blaKPC-3=COMPLETE,blaOXA-9=COMPLETE,blaSHV-12=COMPLETE,blaTEM-1=COMPLETE,catA1=COMPLETE,dfrA14=COMPLETE,emrD=COMPLETE,fosA=COMPLETE,gyrA_S83I=POINT,mph(A)=COMPLETE,oqxA=COMPLETE,oqxB=COMPLETE,parC_S80I=POINT,pmrB_R256G=POINT,sul1=COMPLETE,sul2=COMPLETE
GCA_000693835.1	SAMN02581346	PRJNA234213	klebsiella	258	5857464	3	Illumina	3.12.8	aac(6')-Ib=COMPLETE,aac(6')-Ib=PARTIAL_END_OF_CONTIG,aadA1=COMPLETE,aph(3'')-Ib=COMPLETE,aph(3')-Ia=COMPLETE,aph(6)-Id=COMPLETE,blaKPC-3=COMPLETE,blaOXA-9=COMPLETE,blaSHV-12=COMPLETE,blaTEM-1=COMPLETE,catA1=COMPLETE,dfrA12=COMPLETE,dfrA14=COMPLETE,emrD=COMPLETE,fosA=COMPLETE,gyrA_S83I=POINT,mph(A)=COMPLETE,oqxA=COMPLETE,oqxB=COMPLETE,parC_S80I=POINT,pmrB_R256G=POINT,sul1=COMPLETE,sul2=COMPLETE
GCA_000693855.1	SAMN02581347	PRJNA234214	klebsiella	258	5893107	3	Illumina	3.12.8	aac(6')-Ib=COMPLETE,aadA1=COMPLETE,aadA2=COMPLETE,aph(3'')-Ib=COMPLETE,aph(6)-Id=COMPLETE,blaKPC-3=COMPLETE,blaOXA-9=COMPLETE,blaSHV-12=COMPLETE,blaTEM-1=COMPLETE,dfrA14=COMPLETE,emrD=COMPLETE,fosA=COMPLETE,gyrA_S83I=POINT,mgrB_G37S=POINT,oqxA=COMPLETE,oqxB=COMPLETE,parC_S80I=POINT,pmrB_R256G=POINT,sul1=COMPLETE,sul2=COMPLETE
GCA_000693875.1	SAMN02581348	PRJNA234215	klebsiella	258	5897352	2	Illumina	3.12.8	aac(6')-Ib'=COMPLETE,aadA15=COMPLETE,aadA1=PARTIAL,aph(3'')-Ib=COMPLETE,aph(6)-Id=COMPLETE,blaKPC-3=COMPLETE,blaOXA-9=COMPLETE,blaSHV-12=COMPLETE,blaTEM-1=COMPLETE,dfrA14=COMPLETE,emrD=COMPLETE,fosA=COMPLETE,gyrA_S83I=POINT,oqxA=COMPLETE,oqxB=COMPLETE,parC_S80I=POINT,pmrB_R256G=POINT,sul1=COMPLETE,sul2=COMPLETE
GCA_000693895.1	SAMN02581350	PRJNA234217	klebsiella	25	5725950	1	Illumina	3.12.8	aac(3)-IId=COMPLETE,blaKPC-3=COMPLETE,blaSHV-1=COMPLETE,blaSHV_C-112A=POINT,blaTEM-1=COMPLETE,catA2=COMPLETE,dfrA14=COMPLETE,emrD=COMPLETE,fosA=COMPLETE,gyrA_D87Y=POINT,oqxA=COMPLETE,oqxB19=COMPLETE,qnrS1=COMPLETE,tet(D)=COMPLETE
GCA_000694015.1	SAMN02581356	PRJNA234223	klebsiella	258	5911130	1	Illumina	3.12.8	aadA1=COMPLETE,aadA2=COMPLETE,aph(3'')-Ib=COMPLETE,aph(6)-Id=COMPLETE,blaKPC-3=COMPLETE,blaOXA-9=COMPLETE,blaSHV-12=COMPLETE,blaSHV=PARTIAL,blaTEM=PARTIAL,dfrA14=COMPLETE,emrD=COMPLETE,fosA=COMPLETE,gyrA_S83I=POINT,mgrB_G37S=POINT,oqxA=COMPLETE,oqxB=COMPLETE,parC_S80I=POINT,pmrB_R256G=POINT,sul1=COMPLETE,sul2=COMPLETE
GCA_000694035.1	SAMN02581357	PRJNA234224	klebsiella	258	5966225	1	Illumina	3.12.8	aac(6')-Ib=COMPLETE,aadA1=COMPLETE,aph(3'')-Ib=COMPLETE,aph(6)-Id=COMPLETE,blaKPC-3=COMPLETE,blaOXA-9=COMPLETE,blaSHV-11=COMPLETE,blaTEM-1=COMPLETE,catA1=COMPLETE,dfrA14=COMPLETE,emrD=COMPLETE,fosA=COMPLETE,gyrA_S83I=POINT,oqxA=COMPLETE,oqxB=COMPLETE,parC_S80I=POINT,pmrB_R256G=POINT,sul2=COMPLETE
GCA_000694075.1	SAMN02581359	PRJNA234226	klebsiella	258	5909541	4	Illumina	3.12.8	aac(6')-Ib=PARTIAL_END_OF_CONTIG,aadA1=PARTIAL_END_OF_CONTIG,aadA2=COMPLETE,aph(3'')-Ib=COMPLETE,aph(6)-Id=COMPLETE,blaKPC-3=COMPLETE,blaOXA-9=COMPLETE,blaSHV-12=COMPLETE,blaTEM-1=COMPLETE,catA1=COMPLETE,dfrA14=COMPLETE,emrD=COMPLETE,fosA=COMPLETE,gyrA_S83I=POINT,oqxA=COMPLETE,oqxB=COMPLETE,parC_S80I=POINT,pmrB_R256G=POINT,sul1=COMPLETE,sul2=COMPLETE
GCA_000694115.1	SAMN02581361	PRJNA234228	klebsiella	258	5805778	1	Illumina	3.12.8	aadA1=PARTIAL_END_OF_CONTIG,aadA2=COMPLETE,aph(3'')-Ib=COMPLETE,aph(3')-Ia=COMPLETE,aph(6)-Id=COMPLETE,blaKPC-3=COMPLETE,blaOXA-9=COMPLETE,blaSHV-12=COMPLETE,blaTEM-1=COMPLETE,catA1=COMPLETE,dfrA14=COMPLETE,emrD=COMPLETE,fosA=COMPLETE,gyrA_S83I=POINT,mph(A)=COMPLETE,oqxA=COMPLETE,oqxB=COMPLETE,parC_S80I=POINT,pmrB_R256G=POINT,sul1=COMPLETE,sul2=COMPLETE
GCA_000694135.1	SAMN02581363	PRJNA234230	klebsiella	258	5692767	3	Illumina	3.12.8	aadA1=PARTIAL_END_OF_CONTIG,aadA2=COMPLETE,aph(3'')-Ib=COMPLETE,aph(6)-Id=COMPLETE,blaKPC-3=COMPLETE,blaOXA-9=COMPLETE,blaSHV-12=COMPLETE,blaTEM-1=COMPLETE,dfrA14=COMPLETE,emrD=COMPLETE,fosA=COMPLETE,gyrA_S83I=POINT,oqxA=COMPLETE,oqxB=COMPLETE,parC_S80I=POINT,pmrB_R256G=POINT,sul1=COMPLETE,sul2=COMPLETE
GCA_000694175.1	SAMN02581365	PRJNA234232	klebsiella	258	5688222	2	Illumina	3.12.8	aac(6')-Ib'=COMPLETE,aadA1=PARTIAL_END_OF_CONTIG,aadA2=COMPLETE,aph(3'')-Ib=COMPLETE,aph(6)-Id=COMPLETE,blaKPC-3=COMPLETE,blaOXA-9=COMPLETE,blaSHV-12=COMPLETE,blaTEM-1=COMPLETE,dfrA14=COMPLETE,emrD=COMPLETE,fosA=COMPLETE,gyrA_S83I=POINT,oqxA=COMPLETE,oqxB=COMPLETE,parC_S80I=POINT,pmrB_R256G=POINT,sul1=COMPLETE,sul2=COMPLETE
GCA_000694195.1	SAMN02581366	PRJNA234233	klebsiella	258	5874094	2	Illumina	3.12.8	aac(6')-Ib'=COMPLETE,aac(6')-Ib=COMPLETE,aadA1=COMPLETE,aadA2=COMPLETE,aph(3'')-Ib=COMPLETE,aph(3')-Ia=COMPLETE,aph(6)-Id=COMPLETE,blaKPC-3=COMPLETE,blaOXA-9=COMPLETE,blaSHV-11=COMPLETE,blaSHV-12=COMPLETE,blaTEM-1=COMPLETE,catA1=COMPLETE,dfrA14=COMPLETE,emrD=COMPLETE,fosA=COMPLETE,gyrA_S83I=POINT,mph(A)=COMPLETE,oqxA=COMPLETE,oqxB=COMPLETE,parC_S80I=POINT,pmrB_R256G=POINT,sul1=COMPLETE,sul2=COMPL…
GCA_000694235.1	SAMN02581368	PRJNA234235	klebsiella	14	5429946	3	Illumina	3.12.8	aac(6')-Ib-cr5=COMPLETE,ant(2'')-Ia=COMPLETE,aph(3'')-Ib=COMPLETE,aph(6)-Id=COMPLETE,blaCTX-M-15=COMPLETE,blaOXA-1=COMPLETE,blaSHV-7=COMPLETE,blaTEM-1=COMPLETE,catB3=PARTIAL,dfrA14=COMPLETE,emrD=COMPLETE,fosA=COMPLETE,gyrA_D87G=POINT,oqxA=COMPLETE,oqxB=COMPLETE,qnrB1=COMPLETE,qnrS1=COMPLETE,sul2=COMPLETE,tet(A)=COMPLETE
GCA_000694295.1	SAMN02581373	PRJNA234240	klebsiella	258	5884050	3	Illumina	3.12.8	aadA1=PARTIAL_END_OF_CONTIG,aadA2=COMPLETE,aph(3'')-Ib=COMPLETE,aph(3')-Ia=COMPLETE,aph(6)-Id=COMPLETE,blaKPC-3=COMPLETE,blaOXA-9=COMPLETE,blaSHV-12=COMPLETE,blaTEM-1=COMPLETE,catA1=COMPLETE,dfrA14=COMPLETE,emrD=COMPLETE,fosA=COMPLETE,gyrA_S83I=POINT,mph(A)=COMPLETE,oqxA=COMPLETE,oqxB=COMPLETE,parC_S80I=POINT,pmrB_R256G=POINT,sul1=COMPLETE,sul2=COMPLETE
GCA_000694315.1	SAMN02581374	PRJNA234241	klebsiella	258	5721001	1	Illumina	3.12.8	aac(6')-Ib=COMPLETE,aadA1=COMPLETE,aadA2=COMPLETE,aph(3'')-Ib=COMPLETE,aph(6)-Id=COMPLETE,blaKPC-3=COMPLETE,blaOXA-9=COMPLETE,blaSHV-12=COMPLETE,blaTEM=COMPLETE,dfrA14=COMPLETE,emrD=COMPLETE,fosA=COMPLETE,gyrA_S83I=POINT,oqxA=COMPLETE,oqxB=COMPLETE,parC_S80I=POINT,pmrB_R256G=POINT,sul1=COMPLETE,sul2=COMPLETE
GCA_000694435.1	SAMN02581383	PRJNA234250	klebsiella	258	5772276	2	Illumina	3.12.8	aac(6')-Ib=COMPLETE,aadA2=COMPLETE,aph(3')-Ia=COMPLETE,blaKPC-2=COMPLETE,blaOXA=MISTRANSLATION,blaSHV-11=COMPLETE,blaSHV-12=COMPLETE,blaTEM-1=COMPLETE,catA1=COMPLETE,dfrA12=COMPLETE,emrD=COMPLETE,fosA=COMPLETE,gyrA_S83I=POINT,mph(A)=COMPLETE,oqxA=COMPLETE,oqxB=COMPLETE,parC_S80I=POINT,pmrB_R256G=POINT,sul1=COMPLETE
GCA_000694455.1	SAMN02581384	PRJNA234251	klebsiella	70	5515917	9	Illumina	3.12.8	blaSHV-32=COMPLETE,emrD=COMPLETE,fosA=COMPLETE,ompK35_E132K=POINT,oqxA10=COMPLETE,oqxB19=COMPLETE
GCA_000694475.2	SAMN02581391	PRJNA234258	klebsiella	258	5714481	2	PacBio	3.12.8	aac(3)-IId=COMPLETE,aac(6')-Ib=COMPLETE,aadA1=COMPLETE,aadA2=COMPLETE,blaCTX-M-15=COMPLETE,blaOXA=MISTRANSLATION,blaSHV-11=COMPLETE,blaSHV-12=COMPLETE,blaTEM-1=COMPLETE,crrB_S195N=POINT,dfrA12=COMPLETE,emrD=COMPLETE,fosA=COMPLETE,gyrA_S83I=POINT,mph(A)=COMPLETE,oqxA=COMPLETE,oqxB=COMPLETE,parC_S80I=POINT,pmrB_R256G=POINT,sul1=COMPLETE
GCA_000694495.1	SAMN02581392	PRJNA234259	klebsiella	17	5513012	5	Illumina	3.12.8	blaSHV_C-112A=POINT,emrD=COMPLETE,fosA=COMPLETE,oqxA=COMPLETE,oqxB25=COMPLETE,sul1=COMPLETE,tet(D)=COMPLETE
GCA_000694515.1	SAMN02581396	PRJNA234263	klebsiella	35	5407649	1	Illumina	3.12.8	blaSHV-33=COMPLETE,dfrA50=COMPLETE,emrD=COMPLETE,fosA=COMPLETE,gyrA_D87G=POINT,oqxA3=COMPLETE,oqxB=COMPLETE
GCA_000694535.1	SAMN02581397	PRJNA234264	klebsiella	15	5884979	4	Illumina	3.12.8	aac(3)-IIg=COMPLETE,aac(6')-IIc=COMPLETE,aadA1=COMPLETE,arr-2=COMPLETE,arr=COMPLETE,blaCTX-M-15=COMPLETE,blaOXA-10=COMPLETE,blaSHV-5=COMPLETE,cmlA5=COMPLETE,dfrA14=PARTIAL,dfrA15=COMPLETE,emrD=COMPLETE,ere(A)=PARTIAL,floR=COMPLETE,fosA=COMPLETE,gyrA_D87A=POINT,gyrA_S83F=POINT,oqxA=COMPLETE,oqxB=COMPLETE,parC_S80I=POINT,qnrB4=COMPLETE,ramR_A19V=POINT,sul1=COMPLETE,sul2=COMPLETE,tet(A)=COMPLETE,tet…
GCA_000694575.1	SAMN02581240	PRJNA234107	klebsiella	258	5699116	10	Illumina	3.12.8	aac(6')-Ib=COMPLETE,aadA2=COMPLETE,aph(3')-Ia=COMPLETE,blaKPC-2=COMPLETE,blaOXA=MISTRANSLATION,blaSHV-11=COMPLETE,blaTEM-1=COMPLETE,catA1=COMPLETE,dfrA12=COMPLETE,emrD=COMPLETE,fosA=COMPLETE,gyrA_S83I=POINT,mph(A)=COMPLETE,oqxA=COMPLETE,oqxB=COMPLETE,parC_S80I=POINT,pmrB_R256G=POINT,sul1=COMPLETE
GCA_000694595.1	SAMN02581241	PRJNA234108	klebsiella	3946	5521224	3	Illumina	3.12.8	blaLEN=COMPLETE,dfrA50=COMPLETE,emrD=COMPLETE,fosA=COMPLETE,oqxA=COMPLETE,oqxB=COMPLETE,oqxR_D95E=POINT,oqxR_V113I=POINT
GCA_000694615.1	SAMN02581242	PRJNA234109	klebsiella	11	5776546	2	Illumina	3.12.8	aac(6')-Ib=COMPLETE,aph(3'')-Ib=COMPLETE,aph(6)-Id=COMPLETE,blaCTX-M-15=COMPLETE,blaNDM-1=COMPLETE,blaOXA-1=COMPLETE,blaSHV-11=COMPLETE,ble=COMPLETE,catA2=COMPLETE,catB3=PARTIAL,dfrA14=COMPLETE,emrD=COMPLETE,fosA=COMPLETE,gyrA_D87A=POINT,gyrA_S83F=POINT,mph(A)=COMPLETE,oqxA=COMPLETE,oqxB=COMPLETE,parC_S80I=POINT,pmrB_R256G=POINT,qnrB9=COMPLETE,sul2=COMPLETE,tet(A)=COMPLETE
GCA_000694635.1	SAMN02581243	PRJNA234110	klebsiella	20	5691956	5	Illumina	3.12.8	aph(3'')-Ib=COMPLETE,aph(6)-Id=COMPLETE,blaSHV-187=COMPLETE,blaTEM-1=COMPLETE,catA1=COMPLETE,emrD=COMPLETE,fosA10=COMPLETE,oqxA=COMPLETE,oqxB32=COMPLETE,sul2=COMPLETE,tet(D)=COMPLETE
GCA_000694655.1	SAMN02581244	PRJNA234111	klebsiella	258	5630033	4	Illumina	3.12.8	aadA1=COMPLETE,aadA2=COMPLETE,arr-2=COMPLETE,blaKPC-2=COMPLETE,blaOXA-10=COMPLETE,blaOXA=MISTRANSLATION,blaSHV-12=COMPLETE,blaTEM-1=COMPLETE,cmlA5=COMPLETE,dfrA14=COMPLETE,emrD=COMPLETE,floR=COMPLETE,fosA=COMPLETE,gyrA_S83I=POINT,oqxA=COMPLETE,oqxB=COMPLETE,parC_S80I=POINT,pmrB_R256G=POINT,sul1=COMPLETE,sul2=COMPLETE
GCA_000694675.1	SAMN02581245	PRJNA234112	klebsiella	37	5508939	3	Illumina	3.12.8	aac(3)-IId=COMPLETE,aph(3'')-Ib=COMPLETE,aph(6)-Id=COMPLETE,blaSHV-11=COMPLETE,blaTEM-1=COMPLETE,emrD=COMPLETE,floR=COMPLETE,fosA=COMPLETE,gyrA_S83I=POINT,oqxA=COMPLETE,oqxB=COMPLETE,parC_S80I=POINT,pmrB_R256G=POINT,ramR_A19V=POINT,sul2=COMPLETE,tet(A)=COMPLETE
GCA_000694695.1	SAMN02581246	PRJNA234113	klebsiella	258	5505715	3	Illumina	3.12.8	aac(6')-Ib=COMPLETE,aadA1=PARTIAL,aadA1=PARTIAL_END_OF_CONTIG,blaKPC-3=COMPLETE,blaOXA=PARTIAL,blaSHV-11=COMPLETE,blaSHV-12=COMPLETE,blaTEM-1=COMPLETE,emrD=COMPLETE,fosA=COMPLETE,gyrA_S83I=POINT,oqxA=COMPLETE,oqxB=COMPLETE,parC_S80I=POINT,pmrB_R256G=POINT,qnrB19=COMPLETE
GCA_000694715.1	SAMN02581247	PRJNA234114	klebsiella	76	5588955	4	Illumina	3.12.8	blaSHV-1=COMPLETE,emrD=COMPLETE,fosA=COMPLETE,oqxA=COMPLETE,oqxB=COMPLETE
GCA_000694755.1	SAMN02581252	PRJNA234119	klebsiella	258	5764917	4	Illumina	3.12.8	aac(6')-Ib=COMPLETE,aac(6')-Ib=PARTIAL_END_OF_CONTIG,aadA2=COMPLETE,blaKPC-2=COMPLETE,blaOXA=MISTRANSLATION,catA1=COMPLETE,dfrA12=COMPLETE,emrD=COMPLETE,fosA=COMPLETE,gyrA_S83I=POINT,mph(A)=COMPLETE,oqxA=COMPLETE,oqxB=COMPLETE,parC_S80I=POINT,pmrB_R256G=POINT,sul1=COMPLETE
GCA_000694775.1	SAMN02581253	PRJNA234120	klebsiella	3947	5775155	4	Illumina	3.12.8	blaLEN-9=COMPLETE,emrD=COMPLETE,fosA=COMPLETE,oqxA=COMPLETE,oqxB9=COMPLETE,oqxR_D95E=POINT,oqxR_V113I=POINT
GCA_000694795.1	SAMN02581261	PRJNA234128	klebsiella	258	5758538	1	Illumina	3.12.8	aac(6')-Ib'=COMPLETE,aadA1=COMPLETE,aph(3'')-Ib=COMPLETE,aph(3')-Ia=COMPLETE,aph(6)-Id=COMPLETE,blaKPC-3=COMPLETE,blaOXA-9=COMPLETE,blaSHV-11=COMPLETE,blaSHV-12=COMPLETE,blaTEM-1=COMPLETE,crrB_L94M=POINT,dfrA14=COMPLETE,emrD=COMPLETE,fosA=COMPLETE,gyrA_D87Y=POINT,gyrA_S83I=POINT,mph(A)=COMPLETE,parC_S80I=POINT,pmrB_R256G=POINT,sul2=COMPLETE
GCA_000694815.1	SAMN02581262	PRJNA234129	klebsiella	678	5386058	1	Illumina	3.12.8	blaSHV-41=COMPLETE,emrD=COMPLETE,fosA=COMPLETE,oqxA10=COMPLETE,oqxB=COMPLETE
GCA_000694835.1	SAMN02581265	PRJNA234132	klebsiella	258	5439853	2	Illumina	3.12.8	aac(6')-Ib=COMPLETE,aadA1=COMPLETE,blaKPC-2=COMPLETE,blaOXA=MISTRANSLATION,blaSHV-11=COMPLETE,blaTEM-1=COMPLETE,dfrA1=COMPLETE,emrD=COMPLETE,fosA=COMPLETE,gyrA_S83I=POINT,oqxA=COMPLETE,oqxB=COMPLETE,parC_S80I=POINT,pmrB_R256G=POINT,sat2=COMPLETE,sul2=COMPLETE,tet(B)=COMPLETE
GCA_000694855.1	SAMN02581267	PRJNA234134	klebsiella	258	5637138	7	Illumina	3.12.8	aac(6')-Ib=COMPLETE,aadA2=COMPLETE,blaKPC-2=COMPLETE,blaOXA=MISTRANSLATION,blaSHV-12=COMPLETE,blaTEM-1=COMPLETE,dfrA12=COMPLETE,emrD=COMPLETE,fosA=COMPLETE,gyrA_S83I=POINT,mph(A)=COMPLETE,oqxA=MISTRANSLATION,oqxB=COMPLETE,parC_S80I=POINT,pmrB_R256G=POINT,sul1=COMPLETE
GCA_000694875.1	SAMN02581268	PRJNA234135	klebsiella	34	5427428	3	Illumina	3.12.8	blaSHV-26=COMPLETE,emrD=COMPLETE,fosA=COMPLETE,oqxA10=COMPLETE,oqxB19=COMPLETE
GCA_000694895.1	SAMN02581269	PRJNA234136	klebsiella	258	5583254	1	Illumina	3.12.8	aac(6')-Ib=COMPLETE,aph(3'')-Ib=COMPLETE,aph(3')-Ia=COMPLETE,aph(6)-Id=COMPLETE,blaCMY-2=COMPLETE,blaKPC-2=COMPLETE,blaOXA=MISTRANSLATION,blaSHV-11=COMPLETE,blaTEM-1=COMPLETE,dfrA1=COMPLETE,emrD=COMPLETE,floR=COMPLETE,fosA=COMPLETE,gyrA_S83I=POINT,ompK36_D135DGD=POINT,oqxA=COMPLETE,oqxB=COMPLETE,parC_S80I=POINT,pmrB_R256G=POINT,sul1=COMPLETE,sul2=COMPLETE,tet(A)=COMPLETE
GCA_000694915.1	SAMN02581273	PRJNA234140	klebsiella	258	5745637	2	Illumina	3.12.8	aac(6')-Ib=COMPLETE,aadA1=PARTIAL_END_OF_CONTIG,aph(3'')-Ib=PARTIAL,aph(6)-Id=PARTIAL,blaKPC-3=COMPLETE,blaOXA-9=COMPLETE,blaSHV-11=COMPLETE,blaTEM-1=COMPLETE,catA1=COMPLETE,dfrA14=COMPLETE,emrD=COMPLETE,fosA=COMPLETE,gyrA_D87N=POINT,gyrA_S83I=POINT,oqxA=COMPLETE,oqxB=COMPLETE,parC_S80I=POINT,pmrB_R256G=POINT,sul2=COMPLETE
GCA_000694935.1	SAMN02581274	PRJNA234141	klebsiella	37	5422293	4	Illumina	3.12.8	blaSHV-11=COMPLETE,emrD=COMPLETE,fosA=COMPLETE,oqxA=COMPLETE,oqxB=COMPLETE,pmrB_R256G=POINT
GCA_000695285.2	SAMN02384893	PRJNA225494	klebsiella	512	5771436	53	Illumina	3.12.8	aac(6')-Ib=COMPLETE,aadA2=COMPLETE,aph(3')-Ia=COMPLETE,blaKPC-3=COMPLETE,blaSHV-11=COMPLETE,catA1=COMPLETE,dfrA12=COMPLETE,emrD=COMPLETE,fosA=COMPLETE,gyrA_S83I=POINT,mph(A)=COMPLETE,ompK36_D135DGD=POINT,oqxA=COMPLETE,oqxB=COMPLETE,parC_S80I=POINT,pmrB_R256G=POINT,sul1=COMPLETE
GCA_000695305.2	SAMN02384894	PRJNA225495	klebsiella	512	5814346	50	Illumina	3.12.8	aac(6')-Ib=PARTIAL_END_OF_CONTIG,aadA2=COMPLETE,aph(3')-Ia=COMPLETE,blaKPC-3=COMPLETE,blaSHV-11=COMPLETE,catA1=COMPLETE,dfrA12=COMPLETE,emrD=COMPLETE,fosA=COMPLETE,gyrA_S83I=POINT,mph(A)=COMPLETE,ompK36_D135DGD=POINT,oqxA=COMPLETE,oqxB=COMPLETE,parC_S80I=POINT,pmrB_L82R=POINT,pmrB_R256G=POINT,sul1=COMPLETE
GCA_000695935.1	SAMN02713685	PRJNA198783	klebsiella	34	6132443	2	Pacific Biosciences RS II	3.12.8	aac(3)-Ia=COMPLETE,aac(6')-Ib3=COMPLETE,ant(2'')-Ia=COMPLETE,aph(3')-II=HMM,blaFOX-5=COMPLETE,blaKPC-2=COMPLETE,blaSHV-12=COMPLETE,blaSHV-26=COMPLETE,blaSHV-5=COMPLETE,blaSHV_C-112A=POINT,blaTEM-1=COMPLETE,ble=HMM,catA1=COMPLETE,dfrA14=COMPLETE,emrD=COMPLETE,fosA=COMPLETE,mph(E)=COMPLETE,msr(E)=COMPLETE,qnrB19=COMPLETE,sul1=COMPLETE
GCA_000694415.1	SAMN02581382	PRJNA234249	klebsiella	258	5913958	1	Illumina	3.12.8	aac(6')-Ib=COMPLETE,aadA1=PARTIAL_END_OF_CONTIG,aadA2=COMPLETE,aph(3'')-Ib=COMPLETE,aph(6)-Id=COMPLETE,blaKPC-3=COMPLETE,blaOXA-9=COMPLETE,blaSHV=PARTIAL,blaTEM-1=COMPLETE,dfrA14=COMPLETE,emrD=COMPLETE,fosA=COMPLETE,gyrA_S83I=POINT,mgrB_G37S=POINT,oqxA=COMPLETE,oqxB=COMPLETE,parC_S80I=POINT,pmrB_L82R=POINT,pmrB_R256G=POINT,rpsJ_V57L=POINT,sul1=COMPLETE,sul2=COMPLETE
GCA_000694395.1	SAMN02581378	PRJNA234245	klebsiella	258	5933514	3	Illumina	3.12.8	aac(6')-Ib=COMPLETE,aadA1=COMPLETE,aadA2=COMPLETE,aph(3'')-Ib=COMPLETE,aph(3')-Ia=COMPLETE,aph(6)-Id=COMPLETE,blaKPC-3=COMPLETE,blaOXA-9=COMPLETE,blaSHV-11=COMPLETE,blaSHV-12=COMPLETE,blaTEM-1=COMPLETE,catA1=COMPLETE,dfrA12=COMPLETE,dfrA14=COMPLETE,emrD=COMPLETE,fosA=COMPLETE,gyrA_S83I=POINT,mph(A)=COMPLETE,oqxA=COMPLETE,oqxB=COMPLETE,parC_S80I=POINT,pmrB_R256G=POINT,sul1=COMPLETE,sul2=COMPLETE
GCA_000694375.1	SAMN02581377	PRJNA234244	klebsiella	258	5901544	1	Illumina	3.12.8	aac(6')-Ib'=COMPLETE,aac(6')-Ib=COMPLETE,aph(3'')-Ib=PARTIAL_END_OF_CONTIG,aph(3')-Ia=COMPLETE,aph(6)-Id=COMPLETE,blaKPC-3=COMPLETE,blaSHV-12=COMPLETE,blaTEM-1=COMPLETE,catA1=COMPLETE,emrD=COMPLETE,fosA=COMPLETE,gyrA_S83I=POINT,mph(A)=COMPLETE,oqxA=COMPLETE,oqxB=COMPLETE,parC_S80I=POINT,pmrB_R256G=POINT,sul1=COMPLETE
GCA_000694355.1	SAMN02581376	PRJNA234243	klebsiella	258	5936104	6	Illumina	3.12.8	aac(6')-Ib'=COMPLETE,aac(6')-Ib=COMPLETE,aadA1=COMPLETE,aadA2=COMPLETE,aph(3'')-Ib=COMPLETE,aph(3')-Ia=COMPLETE,aph(6)-Id=COMPLETE,blaKPC-3=COMPLETE,blaOXA-9=COMPLETE,blaSHV-12=COMPLETE,blaSHV=PARTIAL,blaTEM-1=COMPLETE,catA1=COMPLETE,crrB_L94M=POINT,dfrA12=COMPLETE,dfrA14=COMPLETE,emrD=COMPLETE,fosA=COMPLETE,gyrA_S83I=POINT,mgrB_G37S=POINT,mph(A)=COMPLETE,oqxA=COMPLETE,oqxB=COMPLETE,parC_S80I=POI…
GCA_000694255.1	SAMN02581369	PRJNA234236	klebsiella	258	5819712	2	Illumina	3.12.8	aac(6')-Ib'=COMPLETE,aac(6')-Ib=COMPLETE,aadA1=COMPLETE,aadA1=PARTIAL,aadA22=PARTIAL,aph(3'')-Ib=COMPLETE,aph(3')-Ia=COMPLETE,aph(6)-Id=COMPLETE,blaKPC-3=COMPLETE,blaOXA-9=COMPLETE,blaSHV-11=COMPLETE,blaSHV-12=COMPLETE,blaTEM-1=COMPLETE,catA1=COMPLETE,dfrA14=COMPLETE,emrD=COMPLETE,fosA=COMPLETE,gyrA_S83I=POINT,mph(A)=COMPLETE,oqxA=COMPLETE,oqxB=COMPLETE,parC_S80I=POINT,pmrB_R256G=POINT,sul1=COMPL…
GCA_000694335.1	SAMN02581375	PRJNA234242	klebsiella	258	5879178	3	Illumina	3.12.8	aac(6')-Ib=COMPLETE,aadA1=PARTIAL_END_OF_CONTIG,aadA2=COMPLETE,aph(3'')-Ib=COMPLETE,aph(3')-Ia=COMPLETE,aph(6)-Id=COMPLETE,blaKPC-3=COMPLETE,blaOXA-9=COMPLETE,blaSHV-12=COMPLETE,blaTEM-1=COMPLETE,catA1=COMPLETE,dfrA14=COMPLETE,emrD=COMPLETE,fosA=COMPLETE,gyrA_S83I=POINT,mph(A)=COMPLETE,oqxA=COMPLETE,oqxB=COMPLETE,parC_S80I=POINT,pmrB_R256G=POINT,sul1=COMPLETE,sul2=COMPLETE
GCA_000694275.1	SAMN02581372	PRJNA234239	klebsiella	258	5965328	3	Illumina	3.12.8	aac(6')-Ib=COMPLETE,aadA1=PARTIAL_END_OF_CONTIG,aph(3'')-Ib=COMPLETE,aph(3')-Ia=COMPLETE,aph(6)-Id=COMPLETE,blaKPC-3=COMPLETE,blaOXA-9=COMPLETE,blaSHV-12=COMPLETE,blaTEM-1=COMPLETE,catA1=COMPLETE,dfrA12=COMPLETE,dfrA14=COMPLETE,emrD=COMPLETE,fosA=COMPLETE,gyrA_S83I=POINT,mgrB_G37S=POINT,mph(A)=COMPLETE,oqxA=COMPLETE,oqxB=COMPLETE,parC_S80I=POINT,pmrB_R256G=POINT,sul1=COMPLETE,sul2=COMPLETE
GCA_000694215.1	SAMN02581367	PRJNA234234	klebsiella	258	5751544	4	Illumina	3.12.8	aac(6')-Ib=COMPLETE,aadA1=PARTIAL_END_OF_CONTIG,aadA2=COMPLETE,aph(3'')-Ib=COMPLETE,aph(3')-Ia=COMPLETE,aph(6)-Id=COMPLETE,blaKPC-3=COMPLETE,blaOXA-9=COMPLETE,blaSHV-12=COMPLETE,blaTEM-1=COMPLETE,catA1=COMPLETE,dfrA14=COMPLETE,emrD=COMPLETE,fosA=COMPLETE,gyrA_S83I=POINT,mph(A)=COMPLETE,oqxA=COMPLETE,oqxB=COMPLETE,parC_S80I=POINT,pmrB_R256G=POINT,sul1=COMPLETE,sul2=COMPLETE
GCA_000694155.1	SAMN02581364	PRJNA234231	klebsiella	258	5879012	2	Illumina	3.12.8	aac(6')-Ib=COMPLETE,aac(6')-Ib=PARTIAL_END_OF_CONTIG,aadA1=COMPLETE,aph(3'')-Ib=COMPLETE,aph(3')-Ia=COMPLETE,aph(6)-Id=COMPLETE,blaKPC-3=COMPLETE,blaOXA-9=COMPLETE,blaSHV-12=COMPLETE,blaTEM-1=COMPLETE,catA1=COMPLETE,dfrA14=COMPLETE,emrD=COMPLETE,fosA=COMPLETE,gyrA_S83I=POINT,mph(A)=COMPLETE,oqxA=COMPLETE,oqxB=COMPLETE,parC_S80I=POINT,pmrB_R256G=POINT,sul1=COMPLETE,sul2=COMPLETE
GCA_000693955.1	SAMN02581353	PRJNA234220	klebsiella	258	5723637	3	Illumina	3.12.8	aac(6')-Ib=PARTIAL_END_OF_CONTIG,aadA1=PARTIAL,aph(3'')-Ib=COMPLETE,aph(3')-Ia=COMPLETE,aph(6)-Id=COMPLETE,blaKPC-3=COMPLETE,blaOXA-9=COMPLETE,blaSHV-12=COMPLETE,blaTEM-1=COMPLETE,catA1=COMPLETE,dfrA12=COMPLETE,dfrA14=COMPLETE,emrD=COMPLETE,fosA=COMPLETE,gyrA_S83I=POINT,mph(A)=COMPLETE,oqxA=COMPLETE,oqxB=COMPLETE,parC_S80I=POINT,pmrB_R256G=POINT,sul1=COMPLETE,sul2=COMPLETE
GCA_000694055.1	SAMN02581358	PRJNA234225	klebsiella	258	5783640	2	Illumina	3.12.8	aph(3'')-Ib=COMPLETE,aph(6)-Id=COMPLETE,blaKPC-3=COMPLETE,blaSHV-12=COMPLETE,blaTEM-1=COMPLETE,catA1=COMPLETE,dfrA14=COMPLETE,emrD=COMPLETE,fosA=COMPLETE,gyrA_S83I=POINT,mph(A)=COMPLETE,oqxA=COMPLETE,oqxB=COMPLETE,parC_S80I=POINT,pmrB_R256G=POINT,sul1=COMPLETE,sul2=COMPLETE
GCA_000693975.1	SAMN02581354	PRJNA234221	klebsiella	258	5910740	2	Illumina	3.12.8	aac(6')-Ib=COMPLETE,aadA1=COMPLETE,aph(3'')-Ib=COMPLETE,aph(6)-Id=COMPLETE,blaKPC-3=COMPLETE,blaOXA-9=COMPLETE,blaSHV-12=COMPLETE,blaTEM-1=COMPLETE,dfrA14=COMPLETE,emrD=COMPLETE,fosA=COMPLETE,gyrA_S83I=POINT,mgrB_G37S=POINT,oqxA=COMPLETE,oqxB=COMPLETE,parC_S80I=POINT,pmrB_R256G=POINT,sul1=COMPLETE,sul2=COMPLETE
GCA_000693995.1	SAMN02581355	PRJNA234222	klebsiella	258	5884539	13	Illumina	3.12.8	aac(6')-Ib=COMPLETE,aadA1=PARTIAL_END_OF_CONTIG,aadA2=COMPLETE,aph(3'')-Ib=COMPLETE,aph(3')-Ia=COMPLETE,aph(6)-Id=COMPLETE,blaKPC-3=COMPLETE,blaOXA-9=COMPLETE,blaTEM-1=COMPLETE,catA1=COMPLETE,dfrA14=COMPLETE,emrD=COMPLETE,fosA=COMPLETE,gyrA_S83I=POINT,mph(A)=COMPLETE,oqxA=COMPLETE,oqxB=COMPLETE,parC_S80I=POINT,pmrB_R256G=POINT,sul1=COMPLETE,sul2=COMPLETE
GCA_000693135.1	SAMN02581304	PRJNA234171	klebsiella	1199	6057410	4	Illumina	3.12.8	aac(6')-Ib=COMPLETE,aadA1=PARTIAL_END_OF_CONTIG,aadA2=COMPLETE,aph(3'')-Ib=COMPLETE,aph(3')-Ia=COMPLETE,aph(6)-Id=COMPLETE,blaKPC-3=COMPLETE,blaOXA-9=COMPLETE,blaSHV-12=COMPLETE,blaTEM-1=COMPLETE,catA1=COMPLETE,dfrA12=COMPLETE,dfrA14=COMPLETE,emrD=COMPLETE,fosA=COMPLETE,gyrA_S83I=POINT,mgrB_G37S=POINT,mph(A)=COMPLETE,oqxA=COMPLETE,oqxB=COMPLETE,parC_S80I=POINT,pmrB_R256G=POINT,sul1=COMPLETE,sul2=…
GCA_000693175.1	SAMN02581307	PRJNA234174	klebsiella	258	5911841	6	Illumina	3.12.8	aac(6')-Ib'=COMPLETE,aac(6')-Ib=COMPLETE,aadA1=COMPLETE,aadA2=COMPLETE,aph(3'')-Ib=COMPLETE,aph(3')-Ia=COMPLETE,aph(6)-Id=COMPLETE,blaKPC-3=COMPLETE,blaOXA-9=COMPLETE,blaSHV-12=COMPLETE,blaTEM-1=COMPLETE,catA1=COMPLETE,dfrA12=COMPLETE,dfrA14=COMPLETE,emrD=COMPLETE,fosA=COMPLETE,gyrA_S83I=POINT,mgrB_G37S=POINT,mph(A)=COMPLETE,oqxA=COMPLETE,oqxB=COMPLETE,parC_S80I=POINT,pmrB_R256G=POINT,sul1=COMPLE…
GCA_000693815.1	SAMN02581345	PRJNA234212	klebsiella	25	5720796	5	Illumina	3.12.8	aac(3)-IId=COMPLETE,blaKPC-3=COMPLETE,blaSHV-1=COMPLETE,blaTEM-1=COMPLETE,catA2=COMPLETE,dfrA14=COMPLETE,emrD=COMPLETE,fosA=COMPLETE,gyrA_D87Y=POINT,oqxA=COMPLETE,oqxB19=COMPLETE,qnrS1=COMPLETE,tet(D)=COMPLETE
GCA_000693475.1	SAMN02581327	PRJNA234194	klebsiella	258	5858733	2	Illumina	3.12.8	aac(6')-Ib=PARTIAL_END_OF_CONTIG,aadA2=COMPLETE,aph(3'')-Ib=COMPLETE,aph(3')-Ia=COMPLETE,aph(6)-Id=COMPLETE,blaKPC-3=COMPLETE,blaSHV-12=COMPLETE,blaTEM-1=COMPLETE,catA1=COMPLETE,dfrA14=COMPLETE,emrD=COMPLETE,fosA=COMPLETE,gyrA_S83I=POINT,mph(A)=COMPLETE,oqxA=COMPLETE,oqxB=COMPLETE,parC_S80I=POINT,pmrB_R256G=POINT,sul1=COMPLETE,sul2=COMPLETE
GCA_000693935.1	SAMN02581352	PRJNA234219	klebsiella	258	5713014	3	Illumina	3.12.8	aac(6')-Ib'=COMPLETE,aadA1=COMPLETE,aadA2=COMPLETE,aph(3'')-Ib=COMPLETE,aph(6)-Id=COMPLETE,blaKPC-3=COMPLETE,blaOXA-9=COMPLETE,blaSHV-11=COMPLETE,blaSHV-12=COMPLETE,blaTEM-1=COMPLETE,dfrA14=COMPLETE,emrD=COMPLETE,fosA=COMPLETE,gyrA_S83I=POINT,oqxA=COMPLETE,oqxB=COMPLETE,parC_S80I=POINT,pmrB_R256G=POINT,sul1=COMPLETE,sul2=COMPLETE
GCA_000693215.1	SAMN02581309	PRJNA234176	klebsiella	258	5901027	3	Illumina	3.12.8	aac(6')-Ib'=COMPLETE,aac(6')-Ib=COMPLETE,aac(6')-Ib=PARTIAL,aadA1=COMPLETE,aadA2=COMPLETE,aph(3'')-Ib=COMPLETE,aph(6)-Id=COMPLETE,blaKPC-3=COMPLETE,blaOXA-9=COMPLETE,blaSHV-12=COMPLETE,blaTEM-1=COMPLETE,dfrA14=COMPLETE,emrD=COMPLETE,fosA=COMPLETE,gyrA_S83I=POINT,mgrB_G37S=POINT,oqxA=COMPLETE,oqxB=COMPLETE,parC_S80I=POINT,pmrB_R256G=POINT,sul1=COMPLETE,sul2=COMPLETE
GCA_000693495.1	SAMN02581328	PRJNA234195	klebsiella	258	5873470	2	Illumina	3.12.8	aac(6')-Ib=COMPLETE,aac(6')-Ib=PARTIAL_END_OF_CONTIG,aph(3'')-Ib=COMPLETE,aph(3')-Ia=COMPLETE,aph(6)-Id=COMPLETE,blaKPC-3=COMPLETE,blaOXA-9=COMPLETE,blaSHV=PARTIAL,blaTEM-1=COMPLETE,catA1=COMPLETE,dfrA14=COMPLETE,emrD=COMPLETE,fosA=COMPLETE,gyrA_S83I=POINT,mph(A)=COMPLETE,oqxA=COMPLETE,oqxB=COMPLETE,parC_S80I=POINT,pmrB_R256G=POINT,sul1=COMPLETE,sul2=COMPLETE
GCA_000693915.1	SAMN02581351	PRJNA234218	klebsiella	258	5718773	1	Illumina	3.12.8	aac(3)-IVa=COMPLETE,aac(6')-Ib=COMPLETE,aadA1=COMPLETE,aadA2=COMPLETE,aph(3')-Ia=COMPLETE,aph(4)-Ia=COMPLETE,blaKPC-3=COMPLETE,blaSHV-11=COMPLETE,blaTEM-1=COMPLETE,catA1=COMPLETE,cmlA1=COMPLETE,dfrA12=COMPLETE,emrD=COMPLETE,fosA=COMPLETE,gyrA_S83I=POINT,mph(A)=COMPLETE,oqxA=COMPLETE,oqxB=COMPLETE,parC_S80I=POINT,pmrB_R256G=POINT,sul1=COMPLETE,sul3=COMPLETE
GCA_000693675.1	SAMN02581337	PRJNA234204	klebsiella	258	5905764	3	Illumina	3.12.8	aac(6')-Ib=COMPLETE,aadA1=COMPLETE,aadA2=COMPLETE,aph(3'')-Ib=COMPLETE,aph(3')-Ia=COMPLETE,aph(6)-Id=COMPLETE,blaKPC-3=COMPLETE,blaOXA-9=COMPLETE,blaSHV-11=COMPLETE,blaSHV-12=COMPLETE,blaTEM-1=COMPLETE,catA1=COMPLETE,dfrA12=COMPLETE,dfrA14=COMPLETE,emrD=COMPLETE,fosA=COMPLETE,gyrA_S83I=POINT,mph(A)=COMPLETE,oqxA=COMPLETE,oqxB=COMPLETE,parC_S80I=POINT,pmrB_R256G=POINT,sul1=COMPLETE,sul2=COMPLETE
GCA_000693555.1	SAMN02581331	PRJNA234198	klebsiella	258	5859236	5	Illumina	3.12.8	aac(6')-Ib=COMPLETE,aadA1=COMPLETE,aadA2=COMPLETE,aph(3'')-Ib=COMPLETE,aph(3')-Ia=COMPLETE,aph(3')-Ia=PARTIAL,aph(6)-Id=COMPLETE,blaKPC-3=COMPLETE,blaOXA-9=COMPLETE,blaSHV-12=COMPLETE,blaTEM-1=COMPLETE,dfrA14=COMPLETE,emrD=COMPLETE,fosA=COMPLETE,gyrA_S83I=POINT,oqxA=COMPLETE,oqxB=COMPLETE,parC_S80I=POINT,pmrB_R256G=POINT,sul1=COMPLETE,sul2=COMPLETE
GCA_000693515.1	SAMN02581329	PRJNA234196	klebsiella	258	5903048	2	Illumina	3.12.8	aac(6')-Ib'=COMPLETE,aac(6')-Ib=COMPLETE,aadA1=COMPLETE,aph(3'')-Ib=PARTIAL_END_OF_CONTIG,aph(3')-Ia=COMPLETE,aph(6)-Id=COMPLETE,blaKPC-3=COMPLETE,blaOXA-9=COMPLETE,blaSHV-11=COMPLETE,blaSHV-12=COMPLETE,blaTEM-1=COMPLETE,catA1=COMPLETE,emrD=COMPLETE,fosA=COMPLETE,gyrA_S83I=POINT,mph(A)=COMPLETE,oqxA=COMPLETE,oqxB=COMPLETE,parC_S80I=POINT,pmrB_R256G=POINT,sul1=COMPLETE
GCA_000693415.1	SAMN02581324	PRJNA234191	klebsiella	258	5910130	6	Illumina	3.12.8	aac(6')-Ib=COMPLETE,aadA1=COMPLETE,aadA2=COMPLETE,aph(3'')-Ib=COMPLETE,aph(6)-Id=COMPLETE,blaKPC-3=COMPLETE,blaOXA-9=COMPLETE,blaSHV-11=COMPLETE,blaSHV-12=COMPLETE,blaTEM-1=COMPLETE,catA1=COMPLETE,dfrA14=COMPLETE,emrD=COMPLETE,fosA=COMPLETE,gyrA_S83I=POINT,mph(A)=COMPLETE,oqxA=COMPLETE,oqxB=COMPLETE,parC_S80I=POINT,pmrB_R256G=POINT,sul1=COMPLETE,sul2=COMPLETE
GCA_000693375.1	SAMN02581321	PRJNA234188	klebsiella	258	5956691	4	Illumina	3.12.8	aac(6')-Ib=COMPLETE,aadA1=PARTIAL_END_OF_CONTIG,aph(3'')-Ib=COMPLETE,aph(3')-Ia=COMPLETE,aph(6)-Id=COMPLETE,blaKPC-3=COMPLETE,blaOXA-9=COMPLETE,blaSHV-12=COMPLETE,blaTEM-1=COMPLETE,catA1=COMPLETE,dfrA12=COMPLETE,dfrA14=COMPLETE,emrD=COMPLETE,fosA=COMPLETE,gyrA_S83I=POINT,mph(A)=COMPLETE,oqxA=COMPLETE,oqxB=COMPLETE,parC_S80I=POINT,pmrB_R256G=POINT,sul1=COMPLETE,sul2=COMPLETE
GCA_000693335.1	SAMN02581319	PRJNA234186	klebsiella	258	5673046	3	Illumina	3.12.8	aac(6')-Ib'=COMPLETE,aac(6')-Ib=COMPLETE,aadA12=COMPLETE,aadA1=COMPLETE,aph(3'')-Ib=PARTIAL_END_OF_CONTIG,aph(6)-Id=COMPLETE,blaKPC-3=COMPLETE,blaOXA-9=COMPLETE,blaSHV-11=COMPLETE,blaSHV-12=COMPLETE,blaTEM-1=COMPLETE,emrD=COMPLETE,fosA=COMPLETE,gyrA_S83I=POINT,oqxA=COMPLETE,oqxB=COMPLETE,parC_S80I=POINT,pmrB_R256G=POINT,sul1=COMPLETE
GCA_000693295.1	SAMN02581315	PRJNA234182	klebsiella	258	5921340	4	Illumina	3.12.8	aac(6')-Ib=COMPLETE,aac(6')-Ib=PARTIAL_END_OF_CONTIG,aadA1=PARTIAL,aph(3'')-Ib=COMPLETE,aph(3')-Ia=COMPLETE,aph(6)-Id=COMPLETE,blaKPC-3=COMPLETE,blaOXA-9=COMPLETE,blaSHV-12=COMPLETE,blaTEM-1=COMPLETE,catA1=COMPLETE,dfrA12=COMPLETE,dfrA14=COMPLETE,emrD=COMPLETE,fosA=COMPLETE,gyrA_S83I=POINT,mph(A)=COMPLETE,oqxA=COMPLETE,oqxB=COMPLETE,parC_S80I=POINT,pmrB_R256G=POINT,sul1=COMPLETE,sul2=COMPLETE
GCA_000693275.1	SAMN02581314	PRJNA234181	klebsiella	258	5945385	3	Illumina	3.12.8	aac(6')-Ib=COMPLETE,aadA1=PARTIAL_END_OF_CONTIG,aadA2=COMPLETE,aph(3'')-Ib=COMPLETE,aph(3')-Ia=COMPLETE,aph(6)-Id=COMPLETE,blaKPC-3=COMPLETE,blaOXA-9=COMPLETE,blaSHV-11=COMPLETE,blaSHV-12=COMPLETE,blaTEM-1=COMPLETE,catA1=COMPLETE,dfrA14=COMPLETE,emrD=COMPLETE,fosA=COMPLETE,gyrA_S83I=POINT,mph(A)=COMPLETE,oqxA=COMPLETE,oqxB=COMPLETE,parC_S80I=POINT,pmrB_R256G=POINT,sul1=COMPLETE,sul2=COMPLETE
GCA_000699325.1	SAMN02640650	PRJNA236581	klebsiella	-	5705450	65	Illumina HiSeq 2000	3.12.8	aadA2=COMPLETE,aph(3')-II=HMM,blaCARB-2=COMPLETE,blaFOX-5=COMPLETE,blaSHV-12=COMPLETE,ble=HMM,catB11=COMPLETE,cmlA1=COMPLETE,emrD=COMPLETE,fosA5=COMPLETE,mph(A)=COMPLETE,oqxA=COMPLETE,oqxB5=COMPLETE,sul1=COMPLETE
GCA_000699345.1	SAMN02640651	PRJNA236582	klebsiella	228	5580381	34	Illumina HiSeq 2000	3.12.8	aac(6')-Ib=COMPLETE,aadA1=COMPLETE,aadA2=COMPLETE,ant(2'')-Ia=COMPLETE,aph(3')-II=HMM,blaCARB-2=COMPLETE,blaFOX-5=COMPLETE,blaKPC-2=COMPLETE,blaOXA-9=COMPLETE,blaSHV-26=COMPLETE,ble=HMM,catB11=COMPLETE,catB3=COMPLETE,cmlA1=COMPLETE,dfrA14=COMPLETE,dfrA19=COMPLETE,emrD=COMPLETE,fosA=COMPLETE,gyrA_S83F=POINT,oqxA10=COMPLETE,oqxB19=COMPLETE,qnrA1=COMPLETE,sul1=COMPLETE
GCA_000699405.1	SAMN02640649	PRJNA236578	klebsiella	54	5563933	32	Illumina HiSeq 2000	3.12.8	aadA2=COMPLETE,aph(3')-II=HMM,blaCARB-2=COMPLETE,blaFOX-5=COMPLETE,blaSHV-11=COMPLETE,ble=HMM,catB11=COMPLETE,cmlA1=COMPLETE,dfrA19=COMPLETE,emrD=COMPLETE,fosA=COMPLETE,gyrA_S83F=POINT,oqxA=COMPLETE,oqxB25=COMPLETE,sul1=COMPLETE
GCA_000699425.1	SAMN02640652	PRJNA236583	klebsiella	1123	5676944	55	Illumina HiSeq 2000	3.12.8	aadA2=COMPLETE,ant(2'')-Ia=COMPLETE,aph(3')-II=HMM,blaCARB-2=COMPLETE,blaFOX-5=COMPLETE,blaSHV-11=COMPLETE,ble=HMM,catB11=COMPLETE,catB3=PARTIAL,cmlA1=COMPLETE,dfrA14=COMPLETE,dfrA19=COMPLETE,emrD=COMPLETE,fosA=COMPLETE,msr(E)=COMPLETE,oqxA=COMPLETE,oqxB25=COMPLETE,qnrA1=COMPLETE,qnrS1=COMPLETE,sul1=COMPLETE
GCA_000706585.1	SAMN02356597	PRJNA219267	klebsiella	437	5733582	2	Illumina	3.12.8	aac(3)-IId=COMPLETE,aac(6')-Ib=COMPLETE,aadA2=COMPLETE,blaKPC-2=COMPLETE,blaOXA=MISTRANSLATION,blaSHV-11=COMPLETE,blaTEM-1=COMPLETE,blaTEM=PARTIAL,dfrA5=COMPLETE,emrD=COMPLETE,fosA=COMPLETE,gyrA_S83I=POINT,oqxA=COMPLETE,oqxB=COMPLETE,parC_S80I=POINT,pmrB_R256G=POINT,sul1=COMPLETE,tet(D)=COMPLETE
GCA_000706605.1	SAMN02138631	PRJNA202012	klebsiella	258	5822710	3	Illumina	3.12.8	aac(3)-IVa=COMPLETE,aadA1=COMPLETE,aadA2=COMPLETE,aph(3')-Ia=COMPLETE,aph(4)-Ia=COMPLETE,blaKPC-3=COMPLETE,blaSHV-12=COMPLETE,blaTEM-1=COMPLETE,catA1=COMPLETE,cmlA1=COMPLETE,dfrA12=COMPLETE,emrD=COMPLETE,fosA=COMPLETE,gyrA_S83I=POINT,mph(A)=COMPLETE,oqxA=COMPLETE,oqxB=COMPLETE,parC_S80I=POINT,pmrB_R256G=POINT,sul1=COMPLETE,sul3=COMPLETE
GCA_000707985.1	SAMN02138664	PRJNA202045	klebsiella	15	5878604	3	Illumina	3.12.8	aac(6')-Ib'=COMPLETE,aac(6')-Ib-cr5=COMPLETE,aadA1=COMPLETE,aadA2=COMPLETE,aph(3')-Ia=COMPLETE,blaKPC-3=COMPLETE,blaOXA-1=COMPLETE,blaSHV-28=COMPLETE,blaTEM-1=COMPLETE,catB3=PARTIAL,dfrA12=COMPLETE,emrD=COMPLETE,fosA=COMPLETE,gyrA_D87A=POINT,gyrA_S83F=POINT,mph(A)=COMPLETE,oqxA=COMPLETE,oqxB=COMPLETE,parC_S80I=POINT,ramR_A19V=POINT,sul1=COMPLETE,tet(A)=COMPLETE
GCA_000709225.1	SAMN02142019	PRJNA232458	klebsiella	258	5541575	1	PacBio RS	3.12.8	aac(6')-Ib=COMPLETE,aadA2=COMPLETE,blaSHV-11=COMPLETE,blaSHV-12=COMPLETE,catA1=COMPLETE,dfrA12=COMPLETE,emrD=COMPLETE,fosA=COMPLETE,gyrA_S83I=POINT,mph(A)=COMPLETE,ompK36_D135DGD=POINT,oqxA=COMPLETE,oqxB=COMPLETE,parC_S80I=POINT,pmrB_R256G=POINT,sul1=COMPLETE
GCA_000710075.1	SAMN02689125	PRJNA241287	klebsiella	37	5432440	55	Illumina HiSeq	3.12.8	aph(3'')-Ib=COMPLETE,aph(6)-Id=COMPLETE,blaLAP-2=COMPLETE,blaSHV=PARTIAL_END_OF_CONTIG,catA2=COMPLETE,dfrA14=COMPLETE,emrD=COMPLETE,fosA=COMPLETE,oqxA=COMPLETE,oqxB=COMPLETE,pmrB_R256G=POINT,qnrS1=COMPLETE,sul2=COMPLETE,tet(D)=COMPLETE
GCA_000710095.1	SAMN02767132	PRJNA246374	klebsiella	152	5433764	22	Illumina MiSeq	3.12.8	blaSHV-1=COMPLETE,emrD=COMPLETE,fosA=COMPLETE,oqxA=COMPLETE,oqxB=COMPLETE
GCA_000710805.1	SAMN02869887	PRJNA235246	klebsiella	65	5413054	114	Illumina HiSeq	3.12.8	blaSHV-11=COMPLETE,emrD=COMPLETE,fosA=COMPLETE,oqxA=COMPLETE,oqxB6=COMPLETE
GCA_000710855.1	SAMN02869886	PRJNA235244	klebsiella	65	5398530	87	Illumina HiSeq	3.12.8	blaSHV-11=COMPLETE,emrD=COMPLETE,fosA=COMPLETE,oqxA=COMPLETE,oqxB6=COMPLETE
GCA_000714675.1	SAMN02786855	PRJNA173233	klebsiella	258	5734564	1	Pacific Biosciences RS II	3.12.8	aac(3)-IVa=COMPLETE,aac(6')-Ib=COMPLETE,aadA1=COMPLETE,aadA2=COMPLETE,aph(4)-Ia=COMPLETE,blaKPC-2=COMPLETE,blaOXA=MISTRANSLATION,blaSHV-11=COMPLETE,blaSHV-12=COMPLETE,blaTEM-1=COMPLETE,catA1=PARTIAL,cmlA1=COMPLETE,dfrA12=COMPLETE,emrD=COMPLETE,fosA=COMPLETE,gyrA_S83I=POINT,mph(A)=COMPLETE,oqxA=COMPLETE,oqxB=COMPLETE,parC_S80I=POINT,pmrB_R256G=POINT,sul1=COMPLETE,sul3=COMPLETE
GCA_000717515.1	SAMN02786856	PRJNA198784	klebsiella	258	5436785	1	Pacific Biosciences RS II	3.12.8	aac(6')-Ib=COMPLETE,blaKPC-2=COMPLETE,blaOXA=MISTRANSLATION,blaSHV-11=COMPLETE,blaTEM-1=COMPLETE,emrD=COMPLETE,fosA=COMPLETE,gyrA_S83I=POINT,ompK36_D135DGD=POINT,parC_S80I=POINT,pmrB_R256G=POINT
GCA_000722485.1	SAMN02808712	PRJNA249076	klebsiella	11	5580539	37	454	3.12.8	aac(3)-IIe=COMPLETE,aac(6')-Ib-cr5=COMPLETE,aadA2=COMPLETE,aph(3')-Ia=COMPLETE,blaCTX-M-15=COMPLETE,blaOXA-48=COMPLETE,blaOXA=PARTIAL,blaSHV-11=COMPLETE,catA1=COMPLETE,catB3=PARTIAL_END_OF_CONTIG,dfrA12=COMPLETE,emrD=COMPLETE,fosA=COMPLETE,gyrA_D87A=POINT,gyrA_S83F=POINT,mph(A)=COMPLETE,oqxA=COMPLETE,oqxB=COMPLETE,parC_S80I=POINT,pmrB_R256G=POINT,qnrB1=COMPLETE,sul1=COMPLETE
GCA_000733255.1	SAMN03081487	PRJNA221868	klebsiella	14	5812304	1	PacBio	3.12.8	aac(3)-IId=COMPLETE,aac(6')-Ib-cr5=COMPLETE,aac(6')-Ib=COMPLETE,aadA1=COMPLETE,aadA2=COMPLETE,aph(3'')-Ib=COMPLETE,aph(3')-VI=COMPLETE,aph(6)-Id=COMPLETE,armA=COMPLETE,arr-2=COMPLETE,blaCTX-M-15=COMPLETE,blaNDM-1=COMPLETE,blaOXA-1=COMPLETE,blaOXA-232=COMPLETE,blaOXA-9=COMPLETE,blaSHV-11=COMPLETE,blaSHV-28=COMPLETE,blaTEM-1=COMPLETE,ble=COMPLETE,catB3=PARTIAL,cmlA5=COMPLETE,dfrA12=COMPLETE,dfrA14=…
GCA_000735285.1	SAMN02768808	PRJNA246609	klebsiella	105	5328299	23	Illumina MiSeq	3.12.8	blaSHV-1=COMPLETE,emrD=COMPLETE,fosA=COMPLETE,oqxA=COMPLETE,oqxB=COMPLETE
GCA_000738865.1	SAMN02900563	PRJNA254180	klebsiella	258	5537366	53	Illumina MiSeq	3.12.8	aac(3)-IVa=COMPLETE,aac(6')-Ib=COMPLETE,aadA1=PARTIAL_END_OF_CONTIG,aadA2=COMPLETE,aph(3')-Ia=COMPLETE,aph(4)-Ia=COMPLETE,blaKPC-2=COMPLETE,blaOXA=MISTRANSLATION,blaSHV-12=COMPLETE,blaTEM=PARTIAL_END_OF_CONTIG,catA1=COMPLETE,cmlA1=COMPLETE,dfrA12=COMPLETE,emrD=COMPLETE,fosA=COMPLETE,gyrA_S83I=POINT,mph(A)=COMPLETE,oqxA=COMPLETE,oqxB=COMPLETE,parC_S80I=POINT,pmrB_R256G=POINT,sul1=COMPLETE
GCA_000738875.1	SAMN02900562	PRJNA254180	klebsiella	258	5543516	53	Illumina MiSeq	3.12.8	aac(3)-IVa=COMPLETE,aac(6')-Ib=COMPLETE,aadA1=PARTIAL_END_OF_CONTIG,aadA2=COMPLETE,aph(3')-Ia=COMPLETE,aph(4)-Ia=COMPLETE,blaKPC-2=COMPLETE,blaOXA=MISTRANSLATION,blaSHV-12=COMPLETE,blaTEM=PARTIAL_END_OF_CONTIG,catA1=COMPLETE,cmlA1=COMPLETE,dfrA12=COMPLETE,emrD=COMPLETE,fosA=COMPLETE,gyrA_S83I=POINT,mph(A)=COMPLETE,oqxA=COMPLETE,oqxB=COMPLETE,parC_S80I=POINT,pmrB_R256G=POINT,sul1=COMPLETE,sul3=COM…
GCA_000739495.1	SAMN02777842	PRJNA248655	klebsiella	395	5510332	1	PacBio	3.12.8	aac(6')-Ib-cr5=COMPLETE,aac(6')-Ib=COMPLETE,aadA16=COMPLETE,aadA1=COMPLETE,aph(3'')-Ib=COMPLETE,aph(3')-VI=COMPLETE,aph(6)-Id=COMPLETE,arr-3=COMPLETE,blaCTX-M-15=COMPLETE,blaNDM-1=COMPLETE,blaOXA-9=COMPLETE,blaSHV-11=COMPLETE,blaTEM-1=COMPLETE,ble=COMPLETE,catA2=COMPLETE,dfrA27=COMPLETE,emrD=COMPLETE,fosA=COMPLETE,gyrA_S83I=POINT,oqxA=COMPLETE,oqxB=COMPLETE,parC_S80I=POINT,pmrB_R256G=POINT,qnrB6=…
GCA_000689275.1	SAMEA3139002	PRJEB4159	klebsiella	14	5658175	5	na	3.12.8	aac(6')-Il=COMPLETE,aadA1=COMPLETE,aadA2=COMPLETE,aph(3'')-Ib=COMPLETE,aph(6)-Id=COMPLETE,dfrA12=COMPLETE,emrD=COMPLETE,fosA=COMPLETE,mph(A)=COMPLETE,oqxA=COMPLETE,oqxB=COMPLETE,sul1=COMPLETE
GCA_000742135.1	SAMN02870152	PRJNA244567	klebsiella	3	5545784	1	454; Illumina	3.12.8	blaSHV-1=COMPLETE,emrD=COMPLETE,fosA=COMPLETE,oqxA10=COMPLETE,oqxB19=COMPLETE
GCA_000742755.1	SAMN02982872	PRJNA253462	klebsiella	493	5374834	1	PacBio RSII	4.0.3	blaSHV=COMPLETE,emrD=COMPLETE,fosA7=PARTIAL,fosA=COMPLETE,oqxA=COMPLETE,oqxB=COMPLETE
GCA_000747055.1	SAMN02983086	PRJNA258037	klebsiella	3583	5420754	64	Illumina HiSeq	3.12.8	blaSHV-11=COMPLETE,emrD=COMPLETE,fosA=COMPLETE,ompK35_E132K=POINT,oqxA10=COMPLETE,oqxB19=COMPLETE
GCA_000755605.1	SAMN02798558	PRJNA248444	klebsiella	493	5466797	21	Illumina HiSeq	3.12.8	blaSHV=COMPLETE,emrD=COMPLETE,fosA7=PARTIAL,fosA=COMPLETE,oqxA=COMPLETE,oqxB=COMPLETE
GCA_000764615.1	SAMN02885365	PRJNA253300	klebsiella	15	5990738	2	Illumina; Pacific Biosciences	3.12.8	aac(6')-Ib-cr5=COMPLETE,aadA2=COMPLETE,aph(3'')-Ib=COMPLETE,aph(6)-Id=COMPLETE,armA=COMPLETE,blaCTX-M-15=COMPLETE,blaNDM-1=COMPLETE,blaOXA-1=COMPLETE,blaSHV-28=COMPLETE,ble=COMPLETE,catA1=COMPLETE,catB3=PARTIAL,dfrA12=COMPLETE,dfrA51=COMPLETE,emrD=COMPLETE,fosA=COMPLETE,gyrA_D87A=POINT,gyrA_S83F=POINT,mph(E)=COMPLETE,msr(E)=COMPLETE,oqxA=COMPLETE,oqxB=COMPLETE,parC_S80I=POINT,qnrB1=COMPLETE,ramR_…
GCA_000764635.1	SAMN02776996	PRJNA247286	klebsiella	3611	5564935	1	Illumina HiSeq	3.12.8	aac(3)-IIe=COMPLETE,aadA2=COMPLETE,aph(3'')-Ib=COMPLETE,aph(6)-Id=COMPLETE,blaCTX-M-15=COMPLETE,blaSHV-28=COMPLETE,blaTEM-1=COMPLETE,catA1=COMPLETE,dfrA12=COMPLETE,emrD=COMPLETE,fosA=COMPLETE,gyrA_D87A=POINT,gyrA_S83F=POINT,oqxA=COMPLETE,oqxB=COMPLETE,parC_S80I=POINT,ramR_A19V=POINT,sul1=COMPLETE,tet(A)=COMPLETE
GCA_000766125.1	SAMN02978814	PRJNA257766	klebsiella	268	5242964	64	Illumina HiSeq	3.12.8	blaSHV-11=COMPLETE,emrD=COMPLETE,fosA5=COMPLETE,oqxA=COMPLETE,oqxB5=COMPLETE
GCA_000773875.1	SAMN03160297	PRJNA223624	klebsiella	199	5469353	14	Illumina HiSeq 2000	3.12.8	aac(3)-IIe=COMPLETE,aac(6')-Ib-cr5=COMPLETE,aph(3'')-Ib=COMPLETE,aph(6)-Id=COMPLETE,arr=COMPLETE,blaCTX-M-15=COMPLETE,blaGES-5=COMPLETE,blaOXA-1=COMPLETE,blaSHV-12=COMPLETE,catA1=COMPLETE,catB3=PARTIAL,dfrA14=COMPLETE,dfrA5=COMPLETE,emrD=COMPLETE,ere(A)=COMPLETE,fosA=COMPLETE,gyrA_S83I=POINT,oqxA=COMPLETE,oqxB=PARTIAL,parC_S80I=POINT,qnrB1=COMPLETE,sul1=COMPLETE,sul2=COMPLETE,tet(A)=COMPLETE
GCA_000775375.1	SAMN02720898	PRJNA243858	klebsiella	258	5695223	1	PacBio RSII	3.12.8	aac(6')-Ib'=COMPLETE,aadA1=COMPLETE,aph(3'')-Ib=COMPLETE,aph(6)-Id=COMPLETE,blaKPC-3=COMPLETE,blaOXA-9=COMPLETE,blaSHV-11=COMPLETE,blaTEM-1=COMPLETE,dfrA14=COMPLETE,emrD=COMPLETE,fosA=COMPLETE,gyrA_S83I=POINT,oqxA=COMPLETE,oqxB=COMPLETE,parC_S80I=POINT,pmrB_R256G=POINT,sul2=COMPLETE
GCA_000775395.1	SAMN02820981	PRJNA251381	klebsiella	258	5858308	1	PacBio RSII	3.12.8	aac(6')-Ib'=COMPLETE,aac(6')-Ib=COMPLETE,aadA1=COMPLETE,aadA2=COMPLETE,aph(3'')-Ib=COMPLETE,aph(3')-Ia=COMPLETE,aph(6)-Id=COMPLETE,blaKPC-3=COMPLETE,blaOXA-9=COMPLETE,blaSHV-11=COMPLETE,blaSHV-12=COMPLETE,blaTEM-1=COMPLETE,catA1=COMPLETE,dfrA12=COMPLETE,dfrA14=COMPLETE,emrD=COMPLETE,fosA=COMPLETE,gyrA_S83I=POINT,mph(A)=COMPLETE,oqxA=COMPLETE,oqxB=COMPLETE,parC_S80I=POINT,pmrB_R256G=POINT,sul1=COM…
GCA_000775955.1	SAMN02649400	PRJNA261555	klebsiella	17	5118878	1	Illumina	3.12.8	blaSHV-11=COMPLETE,emrD=COMPLETE,fosA=COMPLETE,oqxA=COMPLETE,oqxB25=COMPLETE
GCA_000783515.2	SAMN02934538	PRJNA231221	klebsiella	1263	5546838	1	PacBio; Illumina	3.12.8	aph(3'')-Ib=COMPLETE,aph(6)-Id=COMPLETE,emrD=COMPLETE,fosA=COMPLETE,oqxA6=COMPLETE,oqxB=COMPLETE
GCA_000784945.1	SAMN02803823	PRJNA248880	klebsiella	1518	5520596	1	PacBio RSII	3.12.8	aac(6')-Ib'=COMPLETE,aadA1=COMPLETE,blaKPC-3=COMPLETE,blaOXA-9=COMPLETE,blaSHV-1=COMPLETE,blaTEM=PARTIAL,dfrA14=COMPLETE,emrD=COMPLETE,fosA=COMPLETE,gyrA_S83F=POINT,oqxA=COMPLETE,oqxB21=COMPLETE
GCA_000784985.1	SAMN02820977	PRJNA251378	klebsiella	258	5484149	1	PacBio RSII	3.12.8	aac(6')-Ib=COMPLETE,aadA1=COMPLETE,blaKPC-2=COMPLETE,blaOXA=MISTRANSLATION,blaSHV-11=COMPLETE,blaTEM-1=COMPLETE,dfrA1=COMPLETE,emrD=COMPLETE,fosA=COMPLETE,gyrA_S83I=POINT,ompK36_D135DGD=POINT,parC_S80I=POINT,pmrB_R256G=POINT,sul1=COMPLETE
GCA_000785005.1	SAMN02820980	PRJNA251380	klebsiella	392	5473580	1	PacBio RSII	3.12.8	aac(6')-Ib-cr5=COMPLETE,aac(6')-Ib=COMPLETE,blaCTX-M-15=COMPLETE,blaCTX-M=PARTIAL,blaKPC-2=COMPLETE,blaOXA-1=COMPLETE,blaSHV-11=COMPLETE,catB3=PARTIAL,dfrA14=COMPLETE,emrD=COMPLETE,fosA=COMPLETE,gyrA_S83I=POINT,oqxA=COMPLETE,oqxB=COMPLETE,parC_S80I=POINT,pmrB_R256G=POINT,qnrB1=COMPLETE,tet(A)=COMPLETE
GCA_000755545.1	SAMN02867547	PRJNA244547	kaerogenes	34	5084929	1	454; Illumina	3.12.8	ampC=COMPLETE,emrD=COMPLETE,fosA=COMPLETE,gyrA_S83T=POINT,oqxB=COMPLETE
GCA_000785625.1	SAMN03014686	PRJNA259998	klebsiella	29	5716134	14	Illumina HiSeq	3.12.8	blaCTX-M-14=COMPLETE,blaCTX-M-15=COMPLETE,blaLAP-2=COMPLETE,blaSHV=COMPLETE,blaTEM-1=COMPLETE,dfrA1=COMPLETE,emrD=COMPLETE,fosA=COMPLETE,oqxA=COMPLETE,oqxB25=COMPLETE,qnrS1=COMPLETE,sul1=COMPLETE,tet(A)=COMPLETE
GCA_000786375.2	SAMN03097736	PRJNA257163	klebsiella	3915	6161067	1	PacBio	3.12.8	aac(6')-Ib-cr5=COMPLETE,arr-3=COMPLETE,blaCTX-M-15=COMPLETE,blaKPC-6=COMPLETE,blaLEN-16=COMPLETE,blaOXA-1=COMPLETE,blaTEM-1=COMPLETE,catB3=COMPLETE,dfrA1=COMPLETE,emrD=COMPLETE,fosA=COMPLETE,mph(A)=COMPLETE,mph(A)=PARTIAL,oqxA=COMPLETE,oqxB9=COMPLETE,oqxR_D95E=POINT,oqxR_V113I=POINT,qnrS1=COMPLETE,sul1=COMPLETE,sul1=PARTIAL,tet(A)=PARTIAL,tet(C)=COMPLETE
GCA_000788005.1	SAMN03076169	PRJNA261239	klebsiella	3577	5575268	17	Illumina MiSeq	3.12.8	aac(3)-IIe=COMPLETE,aac(6')-Ib-cr5=COMPLETE,aph(3'')-Ib=COMPLETE,aph(6)-Id=COMPLETE,blaCTX-M-15=COMPLETE,blaOXA-1=COMPLETE,blaSHV-28=COMPLETE,blaTEM-1=COMPLETE,catB3=PARTIAL_END_OF_CONTIG,dfrA14=COMPLETE,emrD=COMPLETE,fosA=COMPLETE,gyrA_D87A=POINT,gyrA_S83F=POINT,oqxA=COMPLETE,oqxB=COMPLETE,parC_S80I=POINT,ramR_A19V=POINT,sul2=COMPLETE
GCA_000787995.1	SAMN03076171	PRJNA261239	klebsiella	395	5570720	18	Illumina MiSeq	3.12.8	aac(3)-IIe=COMPLETE,aadA1=COMPLETE,aph(3'')-Ib=COMPLETE,aph(6)-Id=COMPLETE,blaCTX-M-15=COMPLETE,blaSHV-11=COMPLETE,blaTEM-1=COMPLETE,catA1=COMPLETE,dfrA1=COMPLETE,emrD=COMPLETE,fosA=COMPLETE,gyrA_S83I=POINT,oqxA=COMPLETE,oqxB=COMPLETE,parC_S80I=POINT,pmrB_R256G=POINT,sul2=COMPLETE
GCA_000788015.1	SAMN03076179	PRJNA261239	klebsiella	258	5725870	26	Illumina MiSeq	3.12.8	aac(6')-Ib'=COMPLETE,aadA2=COMPLETE,aph(3')-Ia=COMPLETE,blaKPC-3=COMPLETE,blaOXA=MISTRANSLATION,blaSHV-11=COMPLETE,blaTEM=PARTIAL_END_OF_CONTIG,catA1=COMPLETE,dfrA12=COMPLETE,emrD=COMPLETE,fosA=COMPLETE,gyrA_S83I=POINT,mph(A)=COMPLETE,oqxA=COMPLETE,oqxB=COMPLETE,parC_S80I=POINT,pmrB_R256G=POINT,sul1=COMPLETE
GCA_000802765.1	SAMN03012837	PRJNA259658	kaerogenes	186	5661857	42	Illumina HiSeq 2000	3.12.8	ampC=COMPLETE,aph(3'')-Ib=COMPLETE,aph(3')-Ia=COMPLETE,aph(6)-Id=COMPLETE,blaNDM=COMPLETE,emrD=COMPLETE,fosA=COMPLETE,gyrA_S83T=POINT,oqxB=COMPLETE,tet(B)=COMPLETE
GCA_000805735.1	SAMN03144673	PRJNA264954	klebsiella	323	6023590	42	Illumina MiSeq	3.12.8	aac(3)-IIe=COMPLETE,aac(6')-Iq=COMPLETE,aadA1=COMPLETE,aadA2=COMPLETE,arr-5=COMPLETE,blaCARB-2=COMPLETE,blaCTX-M-2=COMPLETE,blaNDM-1=COMPLETE,blaSHV-1=COMPLETE,blaTEM-15=COMPLETE,ble=COMPLETE,catA1=COMPLETE,dfrA16=COMPLETE,dfrA51=COMPLETE,dfrA8=COMPLETE,emrD=COMPLETE,fosA7=MISTRANSLATION,fosA=COMPLETE,oqxA=COMPLETE,oqxB19=COMPLETE,qnrA1=COMPLETE,sul1=COMPLETE,sul2=PARTIAL,tet(D)=COMPLETE
GCA_000807475.2	SAMN03067421	PRJNA259789	klebsiella	258	5602072	3	Pacbio RS	3.12.8	aac(3)-IIe=COMPLETE,aac(3)-IVa=COMPLETE,aac(6')-Ib-cr5=COMPLETE,aac(6')-Ib=COMPLETE,aadA1=COMPLETE,aadA2=COMPLETE,aph(3'')-Ib=COMPLETE,aph(4)-Ia=COMPLETE,aph(6)-Id=COMPLETE,blaCTX-M-15=COMPLETE,blaKPC-2=COMPLETE,blaOXA-1=COMPLETE,blaOXA=MISTRANSLATION,blaSHV-11=COMPLETE,blaTEM-1=COMPLETE,catB3=PARTIAL,cmlA1=COMPLETE,dfrA14=COMPLETE,dfrA50=COMPLETE,emrD=COMPLETE,fosA=COMPLETE,gyrA_S83I=POINT,oqxA=…
GCA_000807495.2	SAMN03067422	PRJNA259789	klebsiella	258	5508625	10	Pacbio RS	3.12.8	aac(3)-IVa=COMPLETE,aac(6')-Ib=COMPLETE,aadA1=COMPLETE,aadA2=COMPLETE,aph(4)-Ia=COMPLETE,blaKPC-2=COMPLETE,blaOXA=MISTRANSLATION,blaSHV-11=COMPLETE,blaTEM-1=COMPLETE,cmlA1=COMPLETE,emrD=COMPLETE,fosA=COMPLETE,gyrA_S83I=POINT,oqxA=COMPLETE,oqxB=COMPLETE,parC_S80I=POINT,pmrB_R256G=POINT,sul1=COMPLETE,sul3=COMPLETE
GCA_000807515.2	SAMN03255440	PRJNA259791	klebsiella	392	5705808	1	Pacbio RS	3.12.8	aac(3)-I=HMM,aac(3)-IIe=COMPLETE,aac(6')-29=COMPLETE,aac(6')-Ib-cr5=COMPLETE,aadA2=COMPLETE,aph(3'')-Ib=COMPLETE,aph(3')-VI=COMPLETE,aph(6)-Id=COMPLETE,blaCARB-2=COMPLETE,blaCTX-M-15=COMPLETE,blaNDM-1=COMPLETE,blaOXA-1=COMPLETE,blaSHV-11=COMPLETE,blaTEM-1=COMPLETE,ble=COMPLETE,catB11=COMPLETE,catB3=COMPLETE,catB3=PARTIAL,cmlA1=COMPLETE,dfrA14=COMPLETE,emrD=COMPLETE,erm=HMM,fosA=COMPLETE,gyrA_S83I…
GCA_000809125.1	SAMN03273576	PRJNA234337	klebsiella	-	5858158	50	Illumina MiSeq	3.12.8	aac(3)-IIe=COMPLETE,aac(6')-Ib-cr5=COMPLETE,aph(3'')-Ib=COMPLETE,aph(6)-Id=COMPLETE,blaCTX-M-15=COMPLETE,blaNDM-1=COMPLETE,blaOXA-1=COMPLETE,blaSHV-1=COMPLETE,blaTEM-1=COMPLETE,ble=COMPLETE,catB3=PARTIAL_END_OF_CONTIG,dfrA14=COMPLETE,dfrA1=COMPLETE,emrD=COMPLETE,fosA=COMPLETE,oqxA=COMPLETE,oqxB=COMPLETE,qnrB1=COMPLETE,qnrS1=COMPLETE,sul2=COMPLETE,tet(A)=COMPLETE
GCA_000812205.2	SAMN03018135	PRJNA259590	klebsiella	3926	5718434	1	PacBio	3.12.8	blaLEN-17=COMPLETE,emrD=COMPLETE,fosA=MISTRANSLATION,oqxA=COMPLETE,oqxB=COMPLETE,oqxR_D95E=POINT,oqxR_V113I=POINT
GCA_000812525.1	SAMN03261529	PRJNA270001	klebsiella	490	5676118	65	Illumina HiSeq	3.12.8	blaSHV-1=COMPLETE,emrD=COMPLETE,fosA=COMPLETE,oqxA=COMPLETE,oqxB=COMPLETE
GCA_000813205.1	SAMN03274239	PRJNA217289	klebsiella	86	5329385	1	454 GS Junior; ABI3730; Illulmina Miseq	3.12.8	blaSHV-1=COMPLETE,emrD=COMPLETE,fosA10=COMPLETE,gyrA_D87N=POINT,oqxA11=COMPLETE,oqxB19=COMPLETE
GCA_000814305.1	SAMN03067424	PRJNA259789	klebsiella	258	5649912	1	Pacbio RS	3.12.8	aac(3)-IVa=COMPLETE,aac(6')-Ib=COMPLETE,aadA1=COMPLETE,aadA2=COMPLETE,aph(3')-Ia=COMPLETE,aph(4)-Ia=COMPLETE,blaKPC-2=COMPLETE,blaOXA=MISTRANSLATION,blaSHV-11=COMPLETE,blaSHV-12=COMPLETE,blaTEM-1=COMPLETE,catA1=COMPLETE,cmlA1=COMPLETE,dfrA12=COMPLETE,emrD=COMPLETE,fosA=COMPLETE,gyrA_S83I=POINT,mph(A)=COMPLETE,oqxA=COMPLETE,oqxB=COMPLETE,parC_S80I=POINT,pmrB_R256G=POINT,sul1=COMPLETE
GCA_000814805.1	SAMN03097203	PRJNA217288	klebsiella	65	5341039	1	454 GS Junior; Illumina Miseq; Sanger ABI 3731	3.12.8	blaSHV-11=COMPLETE,emrD=COMPLETE,fosA=COMPLETE,oqxA=COMPLETE,oqxB6=COMPLETE
GCA_000817855.1	SAMN03271887	PRJNA270953	klebsiella	147	5738717	27	Illumina HiSeq	3.12.8	aac(3)-IIe=COMPLETE,aac(6')-Ib-cr5=COMPLETE,aacA34=COMPLETE,aph(3'')-Ib=COMPLETE,aph(6)-Id=COMPLETE,blaCTX-M-15=COMPLETE,blaIMP-14=COMPLETE,blaOXA-1=COMPLETE,blaSHV-11=COMPLETE,blaTEM-1=COMPLETE,catA2=COMPLETE,catB3=PARTIAL_END_OF_CONTIG,dfrA1=COMPLETE,dfrA50=COMPLETE,emrD=COMPLETE,fosA=COMPLETE,gyrA_S83I=POINT,oqxA=COMPLETE,oqxB=COMPLETE,parC_S80I=POINT,pmrB_R256G=POINT,qnrA1=COMPLETE,qnrS1=COMP…
GCA_000818615.1	SAMN03278119	PRJNA271839	klebsiella	485	5554042	24	Illumina HiSeq	3.12.8	aac(3)-IIe=COMPLETE,aac(6')-Ib-cr5=COMPLETE,blaCMY-2=COMPLETE,blaCTX-M-15=COMPLETE,blaOXA-1=COMPLETE,blaSHV-27=COMPLETE,catB3=PARTIAL_END_OF_CONTIG,emrD=COMPLETE,fosA=COMPLETE,gyrA_S83I=POINT,pmrB_R256G=POINT,qnrB1=COMPLETE,tet(A)=COMPLETE
GCA_000751755.1	SAMEA2471851	PRJEB6037	klebsiella	1528	5465736	29	na	3.12.8	aadA1=COMPLETE,acrR_V165I=POINT,acrR_Y114F=POINT,aph(3')-IIa=COMPLETE,blaOKP-A-3=COMPLETE,blaTEM-116=COMPLETE,emrD=COMPLETE,fosA=COMPLETE,oqxA=COMPLETE,oqxB=COMPLETE,sul1=COMPLETE
GCA_000827665.1	SAMN03274866	PRJNA271550	klebsiella	2045	5177610	22	Illumina HiSeq	3.12.8	acrR_V165I=POINT,acrR_Y114F=POINT,blaOKP-B-6=COMPLETE,emrD=COMPLETE,fosA=COMPLETE,oqxA=COMPLETE,oqxB=COMPLETE,oqxR_D95E=POINT
GCA_000828055.2	SAMN01174581	PRJNA272370	klebsiella	2263	5521203	1	PacBio	3.12.8	blaLEN-17=COMPLETE,emrD=COMPLETE,fosA7=MISTRANSLATION,fosA=COMPLETE,oqxA=COMPLETE,oqxB9=COMPLETE,oqxR_D95E=POINT,oqxR_V113I=POINT
GCA_000826795.1	SAMN03075675	PRJNA261775	klebsiella	45	5759509	21	Illumina MiSeq	3.12.8	aac(3)-VIa=COMPLETE,aadA1=COMPLETE,aph(3'')-Ib=COMPLETE,aph(6)-Id=COMPLETE,blaCMY-2=COMPLETE,blaSHV-1=COMPLETE,emrD=COMPLETE,floR=COMPLETE,fosA=COMPLETE,gar=HMM,oqxA11=COMPLETE,oqxB19=COMPLETE,pmrB_R256G=POINT,sul2=COMPLETE,tet(A)=COMPLETE,tet(D)=COMPLETE
GCA_000826605.1	SAMEA3140027	PRJEB1319	klebsiella	11	5647379	23	na	3.12.8	aac(3)-IIe=COMPLETE,aac(6')-Ib=COMPLETE,aph(3'')-Ib=COMPLETE,aph(6)-Id=COMPLETE,arr-2=COMPLETE,blaNDM-1=COMPLETE,blaOXA-1=COMPLETE,blaSHV-2A=COMPLETE,blaTEM-1=COMPLETE,ble=COMPLETE,catA2=COMPLETE,catB3=PARTIAL,catB=COMPLETE,emrD=COMPLETE,fosA=COMPLETE,gyrA_S83I=POINT,mph(A)=COMPLETE,oqxA=COMPLETE,oqxB=COMPLETE,parC_S80I=POINT,pmrB_R256G=POINT,qnrB9=COMPLETE,rmtF1=COMPLETE,sul2=COMPLETE,tet(A)=COM…
GCA_000943095.1	SAMEA2072940	PRJEB8009	klebsiella	15	5987607	33	na	3.12.8	aac(6')-Ib-cr5=COMPLETE,aadA2=COMPLETE,aph(3'')-Ib=COMPLETE,aph(3')-Ia=COMPLETE,aph(6)-Id=COMPLETE,armA=COMPLETE,blaCTX-M-15=COMPLETE,blaNDM-1=COMPLETE,blaOXA-1=COMPLETE,blaSHV-28=COMPLETE,blaTEM-1=COMPLETE,ble=COMPLETE,catA1=COMPLETE,catB3=PARTIAL_END_OF_CONTIG,dfrA12=COMPLETE,dfrA14=COMPLETE,emrD=COMPLETE,erm(B)=COMPLETE,fosA=COMPLETE,gyrA_D87A=POINT,gyrA_S83F=POINT,mph(A)=COMPLETE,mph(E)=COMPL…
GCA_000943135.1	SAMEA3218002	PRJEB8302	klebsiella	3916	5654002	373	na	3.12.8	blaLEN-8=COMPLETE,emrD=COMPLETE,fosA=COMPLETE,oqxA=COMPLETE,oqxB=COMPLETE,oqxR_D95E=POINT,oqxR_V113I=POINT
GCA_000943155.1	SAMEA2064505	PRJEB8010	klebsiella	3395	5432887	19	na	3.12.8	aac(6')-Ib-cr5=COMPLETE,aph(3'')-Ib=COMPLETE,aph(6)-Id=COMPLETE,blaCTX-M-15=COMPLETE,blaOXA-1=COMPLETE,blaSHV-1=COMPLETE,blaTEM-1=COMPLETE,catB3=PARTIAL,dfrA14=COMPLETE,emrD=COMPLETE,fosA=COMPLETE,oqxA=COMPLETE,oqxB=COMPLETE,qnrB1=COMPLETE,sul2=COMPLETE
GCA_000968155.1	SAMEA3283117	PRJEB99	klebsiella	66	5655684	1	na	3.12.8	emrD=COMPLETE,fosA=COMPLETE,ompK35_E132K=POINT,oqxA=COMPLETE,oqxB=COMPLETE
GCA_000971075.1	SAMN03451033	PRJNA279858	klebsiella	437	5638095	29	Illumina MiSeq	3.12.8	aac(6')-Ib=PARTIAL_END_OF_CONTIG,aadA1=COMPLETE,aph(3')-Ia=COMPLETE,arr-2=COMPLETE,blaCTX-M-15=COMPLETE,blaNDM-5=COMPLETE,blaOXA-232=COMPLETE,blaOXA=MISTRANSLATION,blaSHV-12=COMPLETE,blaTEM-1=COMPLETE,ble=COMPLETE,catB=COMPLETE,dfrA14=COMPLETE,emrD=COMPLETE,fosA=COMPLETE,gyrA_S83I=POINT,mph(A)=COMPLETE,oqxA=COMPLETE,oqxB=COMPLETE,parC_S80I=POINT,pmrB_R256G=POINT,qnrS1=COMPLETE,rmtF1=COMPLETE,sul1…
GCA_000949515.1	SAMN03323314	PRJNA274161	klebsiella	375	5450975	23	Illumina HiSeq	3.12.8	blaSHV-1=COMPLETE,emrD=COMPLETE,fosA=COMPLETE,oqxA10=COMPLETE,oqxB17=COMPLETE
GCA_000956395.1	SAMN02996352	PRJNA258325	klebsiella	147	5468355	25	Illumina MiSeq	3.12.8	aac(6')-Ib-cr5=COMPLETE,aadA2=COMPLETE,aph(3'')-Ib=COMPLETE,aph(6)-Id=COMPLETE,armA=COMPLETE,blaNDM-1=COMPLETE,blaOXA-1=COMPLETE,blaSHV-11=COMPLETE,ble=COMPLETE,catB3=PARTIAL_END_OF_CONTIG,dfrA12=COMPLETE,dfrA1=COMPLETE,emrD=COMPLETE,fosA=COMPLETE,gyrA_S83I=POINT,mph(E)=COMPLETE,msr(E)=COMPLETE,oqxA=COMPLETE,oqxB=COMPLETE,parC_S80I=POINT,pmrB_R256G=POINT,qnrB1=COMPLETE,sul1=COMPLETE,tet(A)=COMPLE…
GCA_000956385.1	SAMN02996353	PRJNA258326	klebsiella	147	5359393	26	Illumina MiSeq	3.12.8	aac(6')-Ib-cr5=COMPLETE,aadA2=COMPLETE,aph(3'')-Ib=COMPLETE,aph(6)-Id=COMPLETE,armA=COMPLETE,blaNDM-1=COMPLETE,blaOXA-1=COMPLETE,blaSHV-11=COMPLETE,ble=COMPLETE,catB3=PARTIAL_END_OF_CONTIG,dfrA12=COMPLETE,dfrA1=COMPLETE,emrD=COMPLETE,fosA=COMPLETE,gyrA_S83I=POINT,mph(E)=COMPLETE,msr(E)=COMPLETE,oqxA=COMPLETE,oqxB=COMPLETE,parC_S80I=POINT,pmrB_R256G=POINT,qnrB1=COMPLETE,sul1=COMPLETE,tet(A)=COMPLE…
GCA_000956775.1	SAMN03283308	PRJNA259658	kaerogenes	142	5068583	24	Illumina HiSeq 2000	3.12.8	ampC=COMPLETE,blaLAP-2=COMPLETE,emrD=COMPLETE,fosA7=COMPLETE,fosA=COMPLETE,gyrA_S83T=POINT,oqxB=COMPLETE,qnrS1=COMPLETE,tet(59)=COMPLETE,tet(A)=COMPLETE
GCA_000956895.1	SAMN03283614	PRJNA259658	kaerogenes	375	5349781	40	Illumina HiSeq 2000	4.0.15	aac(6')-Ib'=COMPLETE,aadA1=COMPLETE,ampC=COMPLETE,aph(3'')-Ib=COMPLETE,aph(6)-Id=COMPLETE,blaKPC-3=COMPLETE,blaOXA-9=COMPLETE,blaTEM-1=COMPLETE,dfrA14=COMPLETE,emrD=COMPLETE,fosA=COMPLETE,gyrA_S83T=POINT,oqxB=COMPLETE,oqxR_D95E=POINT,sul2=COMPLETE
GCA_000957275.1	SAMN03283649	PRJNA259658	kaerogenes	-	5242842	29	Illumina HiSeq 2000	3.12.8	ampC=COMPLETE,blaKPC-3=COMPLETE,blaOXA=MISTRANSLATION,blaTEM-1=COMPLETE,emrD=COMPLETE,fosA=COMPLETE,gyrA_S83T=POINT,oqxB=COMPLETE
GCA_000957485.1	SAMN03283312	PRJNA259658	kaerogenes	-	5225128	27	Illumina HiSeq 2000	3.12.8	ampC=COMPLETE,blaKPC-2=COMPLETE,blaOXA=MISTRANSLATION,blaSHV-12=COMPLETE,blaTEM-1=COMPLETE,emrD=COMPLETE,fosA=COMPLETE,gyrA_S83T=POINT,oqxB=COMPLETE
GCA_000957525.1	SAMN03283311	PRJNA259658	kaerogenes	181	5125060	24	Illumina HiSeq 2000	3.12.8	ampC=COMPLETE,emrD=COMPLETE,fosA=COMPLETE,gyrA_S83T=POINT,oqxB=COMPLETE
GCA_000957715.1	SAMN03283616	PRJNA259658	kaerogenes	375	5352877	40	Illumina HiSeq 2000	4.0.15	aac(6')-Ib'=COMPLETE,aadA1=COMPLETE,ampC=COMPLETE,aph(3'')-Ib=COMPLETE,aph(6)-Id=COMPLETE,blaKPC-3=COMPLETE,blaOXA-9=COMPLETE,blaTEM-1=COMPLETE,dfrA14=COMPLETE,emrD=COMPLETE,fosA=COMPLETE,gyrA_S83T=POINT,oqxB=COMPLETE,oqxR_D95E=POINT,sul2=COMPLETE
GCA_000957705.1	SAMN03283620	PRJNA259658	kaerogenes	384	5382285	31	Illumina HiSeq 2000	3.12.8	aac(6')-Ib=COMPLETE,aadA1=COMPLETE,ampC=COMPLETE,aph(3'')-Ib=COMPLETE,aph(6)-Id=COMPLETE,blaKPC-3=COMPLETE,blaOXA-9=COMPLETE,blaTEM-1=COMPLETE,dfrA14=COMPLETE,emrD=COMPLETE,fosA=COMPLETE,gyrA_S83T=POINT,oqxB=COMPLETE,sul2=COMPLETE
GCA_000957725.1	SAMN03283613	PRJNA259658	kaerogenes	375	5352046	40	Illumina HiSeq 2000	4.0.15	aac(6')-Ib'=COMPLETE,aadA1=COMPLETE,ampC=COMPLETE,aph(3'')-Ib=COMPLETE,aph(6)-Id=COMPLETE,blaKPC-3=COMPLETE,blaOXA-9=COMPLETE,blaTEM-1=COMPLETE,dfrA14=COMPLETE,emrD=COMPLETE,fosA=COMPLETE,gyrA_S83T=POINT,oqxB=COMPLETE,oqxR_D95E=POINT,sul2=COMPLETE
GCA_000958075.1	SAMN03283688	PRJNA259658	kaerogenes	93	5239982	23	Illumina HiSeq 2000	3.12.8	ampC=COMPLETE,emrD=COMPLETE,fosA=COMPLETE,gyrA_S83T=POINT,oqxB=COMPLETE
GCA_000958305.1	SAMN03283642	PRJNA259658	kaerogenes	93	5451356	28	Illumina HiSeq 2000	3.12.8	aac(3)-IIg=COMPLETE,aac(6')-IIc=COMPLETE,aac(6')-Ib3=COMPLETE,aadA1=COMPLETE,ampC=COMPLETE,arr=COMPLETE,blaKPC-2=COMPLETE,blaOXA-9=COMPLETE,blaTEM-1=COMPLETE,emrD=COMPLETE,ere(A)=PARTIAL,floR=COMPLETE,fosA=COMPLETE,gyrA_S83T=POINT,oqxB=COMPLETE,qnrB4=COMPLETE,sul1=COMPLETE,sul2=COMPLETE,tet(D)=COMPLETE
GCA_000958965.1	SAMN02996355	PRJNA278893	klebsiella	147	5378024	6	Nextera mate-pair; Illumina	3.12.8	aac(6')-Ib-cr5=COMPLETE,aph(3'')-Ib=COMPLETE,aph(6)-Id=COMPLETE,armA=COMPLETE,blaNDM-1=COMPLETE,blaOXA-1=COMPLETE,blaSHV-11=COMPLETE,ble=COMPLETE,catB3=PARTIAL,dfrA1=COMPLETE,emrD=COMPLETE,fosA=COMPLETE,gyrA_S83I=POINT,mph(E)=COMPLETE,msr(E)=COMPLETE,oqxA=COMPLETE,oqxB=COMPLETE,parC_S80I=POINT,pmrB_R256G=POINT,sul1=COMPLETE,tet(A)=COMPLETE
GCA_000958945.1	SAMN02996354	PRJNA278892	klebsiella	147	5371617	6	Nextera mate-pair; Illumina	3.12.8	aac(6')-Ib-cr5=COMPLETE,aph(3'')-Ib=COMPLETE,aph(6)-Id=COMPLETE,armA=COMPLETE,blaNDM-1=COMPLETE,blaOXA-1=COMPLETE,blaSHV-11=COMPLETE,ble=COMPLETE,catB3=PARTIAL,dfrA1=COMPLETE,emrD=COMPLETE,fosA=COMPLETE,gyrA_S83I=POINT,mph(E)=COMPLETE,msr(E)=COMPLETE,oqxA=COMPLETE,oqxB=COMPLETE,parC_S80I=POINT,pmrB_R256G=POINT,qnrB1=COMPLETE,sul1=COMPLETE,tet(A)=COMPLETE
GCA_000958955.1	SAMN02996353	PRJNA278890	klebsiella	147	5368188	6	Nextera mate-pair; Illumina	3.12.8	aac(6')-Ib-cr5=COMPLETE,aadA2=COMPLETE,aph(3'')-Ib=COMPLETE,aph(6)-Id=COMPLETE,armA=COMPLETE,blaNDM-1=COMPLETE,blaOXA-1=COMPLETE,blaSHV-11=COMPLETE,ble=COMPLETE,catB3=PARTIAL,dfrA12=COMPLETE,dfrA1=COMPLETE,emrD=COMPLETE,fosA=COMPLETE,gyrA_S83I=POINT,mph(E)=COMPLETE,msr(E)=COMPLETE,oqxA=COMPLETE,oqxB=COMPLETE,parC_S80I=POINT,pmrB_R256G=POINT,qnrB1=COMPLETE,sul1=COMPLETE,tet(A)=COMPLETE
GCA_000958975.1	SAMN02996352	PRJNA278889	klebsiella	147	5494465	6	Nextera mate-pair; Illumina	3.12.8	aac(6')-Ib-cr5=COMPLETE,aadA2=COMPLETE,aph(3'')-Ib=COMPLETE,aph(6)-Id=COMPLETE,armA=COMPLETE,blaNDM-1=COMPLETE,blaOXA-1=COMPLETE,blaSHV-11=COMPLETE,ble=COMPLETE,catB3=PARTIAL,dfrA12=COMPLETE,dfrA1=COMPLETE,emrD=COMPLETE,fosA=COMPLETE,gyrA_S83I=POINT,mph(E)=COMPLETE,msr(E)=COMPLETE,oqxA=COMPLETE,oqxB=COMPLETE,parC_S80I=POINT,pmrB_R256G=POINT,qnrB1=COMPLETE,sul1=COMPLETE,tet(A)=COMPLETE
GCA_000981955.1	SAMN03486512	PRJNA223625	klebsiella	48	5423780	13	Illumina HiSeq 2000	3.12.8	aac(3)-IIe=COMPLETE,aac(6')-Ib-cr5=COMPLETE,blaCTX-M-15=COMPLETE,blaOXA-1=COMPLETE,blaSHV-1=COMPLETE,blaSHV_C-112A=POINT,catB3=PARTIAL,dfrA1=COMPLETE,emrD=COMPLETE,fosA=COMPLETE,gyrA_S83Y=POINT,oqxA=COMPLETE,oqxB5=COMPLETE,rmtH=COMPLETE,sat2=COMPLETE,tet(A)=COMPLETE
GCA_000982085.1	SAMN03486511	PRJNA223623	klebsiella	48	5259126	18	Illumina HiSeq 2000	3.12.8	aac(3)-IIe=COMPLETE,aac(3)-IVa=COMPLETE,aadA8=COMPLETE,aph(3'')-Ib=COMPLETE,aph(4)-Ia=COMPLETE,aph(6)-Id=COMPLETE,blaCTX-M-15=COMPLETE,blaKPC-2=COMPLETE,blaOXA-1=COMPLETE,blaOXA=MISTRANSLATION,blaSHV-1=COMPLETE,catB3=PARTIAL_END_OF_CONTIG,cmlA1=COMPLETE,emrD=COMPLETE,fosA=COMPLETE,gyrA_S83Y=POINT,oqxA=COMPLETE,oqxB5=COMPLETE,sul2=COMPLETE,sul3=COMPLETE,tet(A)=COMPLETE
GCA_000982045.1	SAMN03486513	PRJNA223626	klebsiella	258	5587392	22	Illumina HiSeq 2000	3.12.8	aac(3)-IVa=COMPLETE,aadA1=PARTIAL_END_OF_CONTIG,aadA2=PARTIAL_END_OF_CONTIG,aph(3')-Ia=COMPLETE,aph(4)-Ia=COMPLETE,blaKPC-2=COMPLETE,blaOXA=MISTRANSLATION,blaSHV-12=COMPLETE,catA1=COMPLETE,cmlA1=COMPLETE,dfrA12=COMPLETE,emrD=COMPLETE,fosA=COMPLETE,gyrA_S83I=POINT,mph(A)=COMPLETE,oqxA=COMPLETE,oqxB=COMPLETE,parC_S80I=POINT,pmrB_R256G=POINT,sul1=COMPLETE,sul3=COMPLETE
GCA_000982205.1	SAMN03486520	PRJNA223635	klebsiella	111	5504339	16	Illumina HiSeq 2000	3.12.8	blaSHV-11=COMPLETE,emrD=COMPLETE,fosA=COMPLETE,oqxA=COMPLETE,oqxB19=COMPLETE
GCA_000982215.1	SAMN03486519	PRJNA223634	klebsiella	48	5437510	14	Illumina HiSeq 2000	3.12.8	aac(6')-Ib-cr5=COMPLETE,aadA2=PARTIAL,aph(3')-Ia=COMPLETE,blaCTX-M-15=COMPLETE,blaOXA-1=COMPLETE,blaSHV-1=COMPLETE,blaSHV_C-112A=POINT,catA1=COMPLETE,catB3=PARTIAL,dfrA12=COMPLETE,emrD=COMPLETE,fosA=COMPLETE,gyrA_S83Y=POINT,oqxA=COMPLETE,oqxB5=COMPLETE
GCA_000986855.1	SAMN03488455	PRJNA281446	klebsiella	3924	5666217	31	Illumina	3.12.8	blaLEN-7=COMPLETE,emrD=COMPLETE,fosA=COMPLETE,oqxA=COMPLETE,oqxB9=COMPLETE,oqxR_D95E=POINT,oqxR_V113I=POINT
GCA_001006555.1	SAMN03145041	PRJNA265010	kaerogenes	-	5136505	27	Illumina MiSeq	3.12.8	ampC=COMPLETE,emrD=COMPLETE,fosA=COMPLETE,gyrA_S83T=POINT,oqxB=COMPLETE,tet(C)=COMPLETE
GCA_001006575.1	SAMN03145043	PRJNA265012	klebsiella	3922	5484200	38	Illumina HiSeq	3.12.8	blaLEN=COMPLETE,dfrA50=COMPLETE,emrD=COMPLETE,fosA=COMPLETE,oqxA=COMPLETE,oqxB15=COMPLETE,oqxR_D95E=POINT,oqxR_V113I=POINT
GCA_001006625.1	SAMN03145048	PRJNA265017	klebsiella	697	5480893	44	Illumina HiSeq	3.12.8	blaLEN-9=COMPLETE,emrD=COMPLETE,fosA=COMPLETE,oqxA=COMPLETE,oqxB9=COMPLETE,oqxR_D95E=POINT,oqxR_V113I=POINT
GCA_022316785.1	SAMN03657226	PRJNA278886	klebsiella	4288	5438694	49	ILLUMINA	3.12.8	aac(6')-Ib-cr5=COMPLETE,aadA5=COMPLETE,blaCTX-M-15=COMPLETE,blaOXA-1=COMPLETE,blaOXA=COMPLETE,blaOXA=PARTIAL_END_OF_CONTIG,blaSHV-168=COMPLETE,catB3=PARTIAL_END_OF_CONTIG,dfrA17=COMPLETE,emrD=COMPLETE,fosA=COMPLETE,oqxA=COMPLETE,oqxA=MISTRANSLATION,oqxA=PARTIAL_END_OF_CONTIG,oqxB25=COMPLETE,oqxB=COMPLETE,pmrB_R256G=POINT,sul1=COMPLETE
GCA_022316965.1	SAMN03657227	PRJNA278886	klebsiella	15	5476177	44	ILLUMINA	3.11.26	aac(6')-Ib-cr5=COMPLETE,aadA2=COMPLETE,aph(3')-Ia=COMPLETE,blaCTX-M-15=COMPLETE,blaOXA-1=COMPLETE,blaSHV-28=COMPLETE,blaTEM-1=COMPLETE,catB3=PARTIAL_END_OF_CONTIG,dfrA12=COMPLETE,emrD=COMPLETE,fosA=COMPLETE,gyrA_D87A=POINT,gyrA_S83F=POINT,mph(A)=COMPLETE,oqxA=COMPLETE,oqxB=COMPLETE,parC_S80I=POINT,ramR_A19V=POINT,sul1=COMPLETE,tet(A)=COMPLETE
GCA_022316765.1	SAMN03657228	PRJNA278886	klebsiella	1393	5272749	23	ILLUMINA	3.11.26	blaSHV-11=COMPLETE,blaSHV=COMPLETE,emrD=COMPLETE,fosA7=PARTIAL,fosA=COMPLETE,ompK35_E132K=POINT,oqxA=COMPLETE,oqxB=COMPLETE
GCA_022316665.1	SAMN03657229	PRJNA278886	klebsiella	1958	5449824	86	ILLUMINA	3.11.26	blaSHV-27=COMPLETE,blaSHV=COMPLETE,emrD=COMPLETE,fosA=COMPLETE,oqxA=COMPLETE,oqxB19=COMPLETE,parC_S80I=POINT
GCA_022316645.1	SAMN03657230	PRJNA278886	klebsiella	258	5594599	29	ILLUMINA	3.11.26	aadA2=COMPLETE,aph(3')-Ia=COMPLETE,blaSHV-11=COMPLETE,catA1=COMPLETE,dfrA12=COMPLETE,emrD=COMPLETE,fosA=COMPLETE,gyrA_S83I=POINT,mph(A)=COMPLETE,oqxA=COMPLETE,oqxB=COMPLETE,parC_S80I=POINT,pmrB_R256G=POINT,sul1=COMPLETE
GCA_022316625.1	SAMN03657231	PRJNA278886	klebsiella	29	5328159	20	ILLUMINA	3.11.26	blaSHV-187=COMPLETE,emrD=COMPLETE,fosA=COMPLETE,oqxA=COMPLETE,oqxA=PARTIAL_END_OF_CONTIG,oqxB25=COMPLETE
GCA_022316585.1	SAMN03657232	PRJNA278886	klebsiella	15	5472228	36	ILLUMINA	3.11.26	aac(6')-Ib-cr5=COMPLETE,aadA2=COMPLETE,aph(3')-Ia=COMPLETE,blaCTX-M-15=COMPLETE,blaOXA-1=COMPLETE,blaSHV-28=COMPLETE,blaSHV=MISTRANSLATION,blaTEM-1=COMPLETE,catB3=PARTIAL_END_OF_CONTIG,dfrA12=COMPLETE,emrD=COMPLETE,fosA=COMPLETE,gyrA_D87A=POINT,gyrA_S83F=POINT,mph(A)=COMPLETE,oqxA=COMPLETE,oqxB=COMPLETE,parC_S80I=POINT,ramR_A19V=POINT,sul1=COMPLETE,tet(A)=COMPLETE
GCA_022316605.1	SAMN03657215	PRJNA278886	klebsiella	113	5510239	25	ILLUMINA	3.11.26	aac(3)-Ib=COMPLETE,aph(3')-Ia=COMPLETE,blaKPC-4=COMPLETE,blaSHV-1=COMPLETE,blaTEM-1=COMPLETE,dfrA14=COMPLETE,emrD=COMPLETE,fosA=COMPLETE,oqxA=COMPLETE,oqxB19=COMPLETE,sul1=COMPLETE
GCA_022316945.1	SAMN03657216	PRJNA278886	klebsiella	101	5550264	96	ILLUMINA	3.12.8	aac(3)-IIe=COMPLETE,aac(6')-Ib-cr5=COMPLETE,aac(6')-Ib-cr=PARTIAL_END_OF_CONTIG,aac(6')-Ib=COMPLETE,aac(6')-Ib=PARTIAL_END_OF_CONTIG,aadA1=COMPLETE,blaCTX-M-15=COMPLETE,blaOXA-1=COMPLETE,blaOXA-48=COMPLETE,blaOXA-9=COMPLETE,blaSHV-1=COMPLETE,blaTEM-1=COMPLETE,blaTEM=COMPLETE,catB3=PARTIAL_END_OF_CONTIG,dfrA14=COMPLETE,emrD=COMPLETE,fosA=COMPLETE,gyrA_D87N=POINT,gyrA_S83Y=POINT,ompK36_D135DGD=POIN…
GCA_022316925.1	SAMN03657217	PRJNA278886	klebsiella	258	5627869	116	ILLUMINA	3.11.26	aac(6')-Ib=COMPLETE,aac(6')-Ib=PARTIAL_END_OF_CONTIG,blaKPC-3=COMPLETE,blaKPC=COMPLETE,blaSHV-11=COMPLETE,blaSHV-12=COMPLETE,blaTEM-1=COMPLETE,blaTEM=PARTIAL_END_OF_CONTIG,catA1=COMPLETE,emrD=COMPLETE,fosA=COMPLETE,gyrA_D87N=POINT,gyrA_S83I=POINT,oqxA=COMPLETE,oqxA=PARTIAL_END_OF_CONTIG,oqxB=COMPLETE,parC_S80I=POINT,pmrB_R256G=POINT
GCA_022316985.1	SAMN03657218	PRJNA278886	klebsiella	258	5771083	35	ILLUMINA	3.11.26	aac(6')-Ib=COMPLETE,aac(6')-Ib=PARTIAL_END_OF_CONTIG,aadA2=COMPLETE,blaKPC-3=COMPLETE,blaSHV-11=COMPLETE,blaSHV-12=COMPLETE,blaSHV=PARTIAL_END_OF_CONTIG,blaTEM-1=COMPLETE,blaTEM=PARTIAL_END_OF_CONTIG,catA1=COMPLETE,dfrA12=COMPLETE,emrD=COMPLETE,fosA=COMPLETE,gyrA_D87N=POINT,gyrA_S83I=POINT,mph(A)=COMPLETE,oqxA=COMPLETE,oqxB=COMPLETE,parC_S80I=POINT,pmrB_R256G=POINT,sul1=COMPLETE
GCA_022316845.1	SAMN03657219	PRJNA278886	klebsiella	258	5970743	42	ILLUMINA	3.11.26	aac(6')-33=COMPLETE,aac(6')-Ib=COMPLETE,aadA2=COMPLETE,ant(2'')-Ia=COMPLETE,aph(3')-Ia=COMPLETE,blaKPC-2=COMPLETE,blaSHV-11=COMPLETE,blaSHV=PARTIAL_END_OF_CONTIG,blaTEM-1=COMPLETE,dfrA12=COMPLETE,emrD=COMPLETE,floR=COMPLETE,fosA=COMPLETE,gyrA_S83I=POINT,mph(A)=COMPLETE,oqxA=COMPLETE,oqxB=COMPLETE,parC_S80I=POINT,pmrB_R256G=POINT,sul1=COMPLETE,sul2=COMPLETE
GCA_022316905.1	SAMN03657220	PRJNA278886	klebsiella	258	5951054	39	ILLUMINA	3.11.26	aac(6')-Ib=COMPLETE,aadA2=COMPLETE,blaKPC-3=COMPLETE,blaSHV-11=COMPLETE,blaSHV-12=COMPLETE,blaSHV=PARTIAL_END_OF_CONTIG,blaTEM-1=COMPLETE,blaTEM=PARTIAL_END_OF_CONTIG,catA1=COMPLETE,dfrA12=COMPLETE,emrD=COMPLETE,fosA=COMPLETE,gyrA_S83I=POINT,mph(A)=COMPLETE,oqxA=COMPLETE,oqxB=COMPLETE,parC_S80I=POINT,pmrB_R256G=POINT,sul1=COMPLETE
GCA_022316885.1	SAMN03657222	PRJNA278886	klebsiella	258	5728244	31	ILLUMINA	3.11.26	aac(6')-Ib'=COMPLETE,aac(6')-Ib=COMPLETE,aadA1=COMPLETE,aadA1=PARTIAL_END_OF_CONTIG,blaKPC-3=COMPLETE,blaOXA=PARTIAL,blaOXA=PARTIAL_END_OF_CONTIG,blaSHV-11=COMPLETE,blaSHV-12=COMPLETE,blaSHV=PARTIAL_END_OF_CONTIG,blaTEM-1=COMPLETE,blaTEM=PARTIAL_END_OF_CONTIG,emrD=COMPLETE,fosA=COMPLETE,gyrA_S83I=POINT,oqxA=COMPLETE,oqxB=COMPLETE,parC_S80I=POINT,pmrB_R256G=POINT,qnrB19=COMPLETE,qnrB=PARTIAL_END_O…
GCA_001008725.1	SAMN03435903	PRJNA278984	klebsiella	258	5821835	1	Illumina MiSeq	3.12.8	aac(3)-IVa=COMPLETE,aac(6')-Ib=COMPLETE,aadA1=COMPLETE,aadA1=PARTIAL,aadA2=PARTIAL_END_OF_CONTIG,aph(3')-Ia=COMPLETE,aph(4)-Ia=COMPLETE,blaKPC-3=COMPLETE,blaOXA-9=COMPLETE,blaSHV-11=COMPLETE,blaTEM=COMPLETE,catA1=COMPLETE,cmlA1=COMPLETE,dfrA12=COMPLETE,emrD=COMPLETE,fosA=COMPLETE,gyrA_D87N=POINT,gyrA_S83I=POINT,mph(A)=COMPLETE,oqxA=COMPLETE,oqxB=COMPLETE,parC_S80I=POINT,pmrB_R256G=POINT,sul1=COMP…
GCA_001011185.1	SAMN03495937	PRJNA259658	kaerogenes	93	5286153	18	Illumina NextSeq500	3.12.8	ampC=COMPLETE,emrD=COMPLETE,fosA=COMPLETE,gyrA_S83I=POINT,oqxB=COMPLETE
GCA_001011175.1	SAMN03495953	PRJNA259658	kaerogenes	93	5321856	25	Illumina NextSeq500	3.12.8	ampC=COMPLETE,emrD=COMPLETE,fosA=COMPLETE,gyrA_S83T=POINT,oqxB=COMPLETE
GCA_001011205.1	SAMN03495940	PRJNA259658	kaerogenes	93	5129763	20	Illumina NextSeq500	3.12.8	ampC=COMPLETE,emrD=COMPLETE,fosA=COMPLETE,gyrA_S83T=POINT,oqxB=COMPLETE
GCA_001011195.1	SAMN03495939	PRJNA259658	kaerogenes	4	5409557	30	Illumina NextSeq500	3.12.8	ampC=COMPLETE,emrD=COMPLETE,fosA=COMPLETE,gyrA_S83T=POINT,oqxB=COMPLETE
GCA_001011265.1	SAMN03495942	PRJNA259658	kaerogenes	93	5189066	20	Illumina NextSeq500	3.12.8	ampC=COMPLETE,emrD=COMPLETE,fosA=COMPLETE,gyrA_S83T=POINT,oqxB=COMPLETE
GCA_001011255.1	SAMN03495938	PRJNA259658	kaerogenes	4	5549756	45	Illumina NextSeq500	3.12.8	ampC=COMPLETE,blaTEM-1=COMPLETE,emrD=COMPLETE,fosA=COMPLETE,gyrA_S83T=POINT,oqxB=COMPLETE
GCA_001011305.1	SAMN03495945	PRJNA259658	kaerogenes	169	5069421	25	Illumina NextSeq500	3.12.8	ampC=COMPLETE,emrD=COMPLETE,fosA=COMPLETE,gyrA_S83T=POINT,oqxB=COMPLETE
GCA_001011295.1	SAMN03495944	PRJNA259658	kaerogenes	103	5050124	19	Illumina NextSeq500	3.12.8	ampC=COMPLETE,emrD=COMPLETE,fosA=COMPLETE,gyrA_S83T=POINT,oqxB=COMPLETE
GCA_001011335.1	SAMN03495959	PRJNA259658	kaerogenes	321	5080891	30	Illumina NextSeq500	3.12.8	ampC=COMPLETE,emrD=COMPLETE,fosA=COMPLETE,gyrA_S83T=POINT,oqxB=COMPLETE
GCA_001011355.1	SAMN03495954	PRJNA259658	kaerogenes	379	4943701	24	Illumina NextSeq500	3.12.8	ampC=COMPLETE,emrD=COMPLETE,fosA=COMPLETE,gyrA_S83T=POINT,oqxB=COMPLETE
GCA_001011375.1	SAMN03495936	PRJNA259658	kaerogenes	22	5149816	16	Illumina NextSeq500	3.12.8	ampC=COMPLETE,emrD=COMPLETE,fosA=COMPLETE,gyrA_S83T=POINT,oqxB=COMPLETE
GCA_001011385.1	SAMN03495934	PRJNA259658	kaerogenes	168	5041402	22	Illumina NextSeq500	3.12.8	ampC=COMPLETE,emrD=COMPLETE,fosA=COMPLETE,gyrA_S83T=POINT,oqxB=COMPLETE
GCA_001011425.1	SAMN03495946	PRJNA259658	kaerogenes	170	5050791	25	Illumina NextSeq500	3.12.8	ampC=COMPLETE,emrD=COMPLETE,fosA=COMPLETE,gyrA_S83T=POINT,oqxB=COMPLETE
GCA_001011415.1	SAMN03495935	PRJNA259658	kaerogenes	93	5307185	23	Illumina NextSeq500	3.12.8	ampC=COMPLETE,emrD=COMPLETE,fosA=COMPLETE,gyrA_S83T=POINT,oqxB=COMPLETE
GCA_001011455.1	SAMN03495941	PRJNA259658	cronobacter	731	5283991	24	Illumina NextSeq500	3.12.8	ampC=COMPLETE,emrD=COMPLETE,fosA=COMPLETE,gyrA_S83T=POINT,oqxB=COMPLETE
GCA_001011475.1	SAMN03495947	PRJNA259658	kaerogenes	171	5314046	27	Illumina NextSeq500	3.12.8	ampC=COMPLETE,emrD=COMPLETE,fosA=COMPLETE,gyrA_S83T=POINT,oqxB=PARTIAL
GCA_001011495.1	SAMN03495948	PRJNA259658	kaerogenes	-	5308780	24	Illumina NextSeq500	4.0.15	ampC=COMPLETE,emrD=COMPLETE,fosA=COMPLETE,gyrA_S83T=POINT,oqxB=COMPLETE,oqxR_D95E=POINT
GCA_001011515.1	SAMN03495950	PRJNA259658	kaerogenes	-	5091291	24	Illumina NextSeq500	4.0.15	ampC=COMPLETE,emrD=COMPLETE,fosA7=PARTIAL,fosA=COMPLETE,gyrA_S83T=POINT,oqxB=COMPLETE,oqxR_D95E=POINT
GCA_001011535.1	SAMN03495949	PRJNA259658	kaerogenes	4	5610991	43	Illumina NextSeq500	3.12.8	ampC=COMPLETE,dfrA50=COMPLETE,emrD=COMPLETE,fosA=COMPLETE,gyrA_S83T=POINT,oqxB=COMPLETE
GCA_001011545.1	SAMN03495955	PRJNA259658	kaerogenes	134	5120292	24	Illumina NextSeq500	3.12.8	ampC=COMPLETE,emrD=COMPLETE,fosA=COMPLETE,gyrA_S83T=POINT,oqxB=COMPLETE
GCA_001011575.1	SAMN03495957	PRJNA259658	cronobacter	731	5122002	20	Illumina NextSeq500	3.12.8	ampC=COMPLETE,emrD=COMPLETE,fosA=COMPLETE,gyrA_S83I=POINT,oqxB=COMPLETE
GCA_001011595.1	SAMN03495958	PRJNA259658	kaerogenes	333	5418435	22	Illumina NextSeq500	3.12.8	ampC=COMPLETE,emrD=COMPLETE,fosA=COMPLETE,gyrA_S83T=POINT,oqxB=COMPLETE
GCA_001011615.1	SAMN03495952	PRJNA259658	kaerogenes	15	5364574	38	Illumina NextSeq500	3.12.8	ampC=COMPLETE,emrD=COMPLETE,fosA=COMPLETE,gyrA_S83T=POINT,oqxB=COMPLETE
GCA_001011625.1	SAMN03495951	PRJNA259658	kaerogenes	202	5288169	30	Illumina NextSeq500	4.0.15	ampC=COMPLETE,emrD=COMPLETE,fosA=COMPLETE,gyrA_S83T=POINT,oqxB=COMPLETE,oqxR_D95E=POINT
GCA_001011645.1	SAMN03495956	PRJNA259658	kaerogenes	176	5150212	21	Illumina NextSeq500	3.12.8	ampC=COMPLETE,emrD=COMPLETE,fosA=COMPLETE,gyrA_S83T=POINT,oqxB=COMPLETE
GCA_001011795.1	SAMN03495961	PRJNA259658	kaerogenes	-	5530201	28	Illumina NextSeq500	4.0.15	ampC=COMPLETE,dfrA50=COMPLETE,emrD=COMPLETE,fosA=COMPLETE,gyrA_S83T=POINT,oqxB=COMPLETE
GCA_001011815.1	SAMN03495963	PRJNA259658	kaerogenes	-	5238688	22	Illumina NextSeq500	3.12.8	ampC=COMPLETE,emrD=COMPLETE,fosA=COMPLETE,gyrA_S83T=POINT,oqxB=COMPLETE
GCA_001011915.1	SAMN03495962	PRJNA259658	kaerogenes	117	5202438	28	Illumina NextSeq500	3.12.8	ampC=COMPLETE,emrD=COMPLETE,fosA=COMPLETE,gyrA_S83T=POINT,oqxB=COMPLETE
GCA_001011935.1	SAMN03495960	PRJNA259658	kaerogenes	4	5321799	30	Illumina NextSeq500	3.12.8	ampC=COMPLETE,emrD=COMPLETE,fosA=COMPLETE,gyrA_S83T=POINT,oqxB=COMPLETE
GCA_001021995.1	SAMN03733745	PRJNA246471	kaerogenes	133	5138968	1	PacBio	3.12.8	ampC=COMPLETE,blaKPC-2=COMPLETE,emrD=COMPLETE,fosA=COMPLETE,gyrA_S83T=POINT,oqxB=COMPLETE
GCA_001022035.1	SAMN03024610	PRJNA246471	klebsiella	11	5552491	1	PacBio	3.12.8	aac(3)-IIe=COMPLETE,aac(6')-Ib-cr5=COMPLETE,blaCTX-M-15=COMPLETE,blaKPC-3=COMPLETE,blaOXA-1=COMPLETE,blaSHV-11=COMPLETE,blaTEM-1=COMPLETE,catA2=COMPLETE,catB3=PARTIAL,emrD=COMPLETE,fosA=COMPLETE,gyrA_D87Y=POINT,gyrA_S83I=POINT,oqxA=COMPLETE,oqxB=COMPLETE,parC_S80I=POINT,pmrB_R256G=POINT
GCA_001022175.1	SAMN03024590	PRJNA246471	klebsiella	941	5810009	1	PacBio	3.12.8	aac(6')-Ib'=COMPLETE,aadA1=COMPLETE,ant(2'')-Ia=COMPLETE,blaKPC-2=COMPLETE,blaOXA-9=COMPLETE,blaSHV-11=COMPLETE,blaSHV-7=COMPLETE,blaTEM-1=COMPLETE,emrD=COMPLETE,fosA=COMPLETE,oqxA=COMPLETE,oqxB=COMPLETE,pmrB_R256G=POINT,qnrA1=COMPLETE,sul1=COMPLETE
GCA_001022235.1	SAMN03024583	PRJNA246471	klebsiella	258	5620516	1	PacBio	3.12.8	aac(3)-IVa=COMPLETE,aac(6')-Ib'=COMPLETE,aadA1=COMPLETE,aadA2=COMPLETE,aph(4)-Ia=COMPLETE,blaKPC-3=COMPLETE,blaOXA-9=COMPLETE,blaSHV-11=COMPLETE,blaSHV-12=COMPLETE,blaTEM-1=COMPLETE,cmlA1=COMPLETE,emrD=COMPLETE,fosA=COMPLETE,gyrA_D87G=POINT,gyrA_S83I=POINT,oqxA=COMPLETE,oqxB=COMPLETE,parC_S80I=POINT,pmrB_R256G=POINT,sul3=COMPLETE
GCA_001030055.1	SAMN03280174	PRJNA271899	kaerogenes	190	5028309	45	Illumina	3.12.8	ampC=COMPLETE,emrD=COMPLETE,fosA=COMPLETE,gyrA_S83T=POINT,oqxB=COMPLETE
GCA_001030125.1	SAMN03280171	PRJNA271899	kaerogenes	135	4980026	4	Illumina	3.12.8	ampC=COMPLETE,emrD=COMPLETE,fosA7=COMPLETE,fosA=COMPLETE,gyrA_S83I=POINT,oqxB=COMPLETE
GCA_001030165.1	SAMN03280172	PRJNA271899	kaerogenes	93	5197928	1	Illumina	3.12.8	ampC=COMPLETE,emrD=COMPLETE,fosA=COMPLETE,gyrA_S83T=POINT,oqxB=COMPLETE
GCA_001030185.1	SAMN03280173	PRJNA271899	kaerogenes	190	5056241	2	Illumina	3.12.8	ampC=COMPLETE,emrD=COMPLETE,fosA=COMPLETE,gyrA_S83T=POINT,oqxB=COMPLETE,rpsJ_V57L=POINT
GCA_001030715.1	SAMN03280220	PRJNA271899	klebsiella	258	5654902	3	Illumina	3.12.8	aac(6')-Ib'=COMPLETE,aac(6')-Ib=COMPLETE,aadA1=COMPLETE,aadA2=COMPLETE,aph(3'')-Ib=COMPLETE,aph(6)-Id=COMPLETE,blaKPC-3=COMPLETE,blaOXA-9=COMPLETE,blaSHV-11=COMPLETE,blaTEM-1=COMPLETE,dfrA14=COMPLETE,emrD=COMPLETE,fosA=COMPLETE,gyrA_S83I=POINT,oqxA=COMPLETE,oqxB=COMPLETE,parC_S80I=POINT,pmrB_R256G=POINT,sul1=COMPLETE,sul2=COMPLETE
GCA_001030745.1	SAMN03280221	PRJNA271899	klebsiella	258	5676248	1	Illumina	3.12.8	aac(6')-Ib'=PARTIAL,aac(6')-Ib=COMPLETE,aac(6')-Ib=PARTIAL,aac(6')-Ib=PARTIAL_END_OF_CONTIG,aadA1=COMPLETE,aadA2=COMPLETE,aph(3'')-Ib=COMPLETE,aph(3')-Ia=COMPLETE,aph(6)-Id=COMPLETE,blaKPC-3=COMPLETE,blaOXA-9=COMPLETE,blaSHV-11=COMPLETE,blaSHV=COMPLETE,blaTEM-1=COMPLETE,catA1=COMPLETE,dfrA12=COMPLETE,dfrA14=COMPLETE,emrD=COMPLETE,fosA=COMPLETE,gyrA_S83I=POINT,mgrB_G37S=POINT,mph(A)=COMPLETE,oqxA=…
GCA_001030795.1	SAMN03280224	PRJNA271899	klebsiella	258	5866388	2	Illumina	3.12.8	aac(6')-Ib'=COMPLETE,aac(6')-Ib=COMPLETE,aadA1=COMPLETE,aadA2=COMPLETE,aph(3'')-Ib=COMPLETE,aph(3')-Ia=COMPLETE,aph(6)-Id=COMPLETE,blaKPC-3=COMPLETE,blaOXA-9=COMPLETE,blaSHV-11=COMPLETE,blaSHV-12=COMPLETE,blaTEM-1=COMPLETE,catA1=COMPLETE,dfrA14=COMPLETE,emrD=COMPLETE,fosA=COMPLETE,gyrA_S83I=POINT,mph(A)=COMPLETE,oqxA=COMPLETE,oqxB=COMPLETE,parC_S80I=POINT,pmrB_R256G=POINT,sul1=COMPLETE,sul2=COMPL…
GCA_001030825.1	SAMN03280225	PRJNA271899	klebsiella	258	5864026	3	Illumina	3.12.8	aac(6')-Ib'=COMPLETE,aac(6')-Ib=COMPLETE,aadA1=COMPLETE,aadA2=COMPLETE,aph(3'')-Ib=COMPLETE,aph(3')-Ia=COMPLETE,aph(6)-Id=COMPLETE,blaKPC-3=COMPLETE,blaOXA-9=COMPLETE,blaSHV-11=COMPLETE,blaSHV-12=COMPLETE,blaSHV=PARTIAL_END_OF_CONTIG,blaTEM-1=COMPLETE,catA1=COMPLETE,dfrA14=COMPLETE,emrD=COMPLETE,fosA=COMPLETE,gyrA_S83I=POINT,mph(A)=COMPLETE,oqxA=COMPLETE,oqxB=COMPLETE,parC_S80I=POINT,pmrB_R256G=P…
GCA_001030835.1	SAMN03280226	PRJNA271899	klebsiella	258	5891931	2	Illumina	3.12.8	aac(6')-Ib=COMPLETE,aadA1=COMPLETE,aadA2=COMPLETE,aph(3'')-Ib=COMPLETE,aph(6)-Id=COMPLETE,blaKPC-3=COMPLETE,blaOXA-9=COMPLETE,blaSHV-12=COMPLETE,blaSHV=PARTIAL,blaTEM-1=COMPLETE,dfrA14=COMPLETE,emrD=COMPLETE,fosA=COMPLETE,gyrA_S83I=POINT,mgrB_G37S=POINT,oqxA=COMPLETE,oqxB=COMPLETE,parC_S80I=POINT,pmrB_R256G=POINT,sul1=COMPLETE,sul2=COMPLETE
GCA_001030845.1	SAMN03280227	PRJNA271899	klebsiella	258	5867503	6	Illumina	3.12.8	aac(6')-Ib=COMPLETE,aadA1=COMPLETE,aadA2=COMPLETE,aph(3'')-Ib=COMPLETE,aph(3')-Ia=COMPLETE,aph(6)-Id=COMPLETE,blaKPC-3=COMPLETE,blaOXA-9=COMPLETE,blaSHV-12=COMPLETE,blaTEM-1=COMPLETE,dfrA14=PARTIAL,emrD=COMPLETE,fosA=COMPLETE,gyrA_S83I=POINT,mph(A)=COMPLETE,oqxA=COMPLETE,oqxB=COMPLETE,parC_S80I=POINT,pmrB_R256G=POINT,sul1=COMPLETE,sul2=COMPLETE
GCA_001030875.1	SAMN03280228	PRJNA271899	klebsiella	258	5812809	1	Illumina	3.12.8	aac(6')-Ib=COMPLETE,aadA1=COMPLETE,aadA2=COMPLETE,aph(3'')-Ib=COMPLETE,aph(3')-Ia=COMPLETE,aph(6)-Id=COMPLETE,blaKPC-3=COMPLETE,blaOXA-9=COMPLETE,blaSHV-11=COMPLETE,blaSHV-12=COMPLETE,blaTEM-1=COMPLETE,catA1=COMPLETE,dfrA14=COMPLETE,emrD=COMPLETE,fosA=COMPLETE,gyrA_S83I=POINT,mph(A)=COMPLETE,oqxA=COMPLETE,oqxB=COMPLETE,parC_S80I=POINT,pmrB_R256G=POINT,sul1=COMPLETE,sul2=COMPLETE
GCA_001030905.1	SAMN03280231	PRJNA271899	klebsiella	258	5912405	3	Illumina	3.12.8	aac(6')-Ib'=COMPLETE,aac(6')-Ib=COMPLETE,aadA1=COMPLETE,aadA2=COMPLETE,aph(3'')-Ib=COMPLETE,aph(3')-Ia=COMPLETE,aph(6)-Id=COMPLETE,blaKPC-3=COMPLETE,blaOXA-9=COMPLETE,blaOXA=PARTIAL,blaSHV-12=COMPLETE,blaTEM-1=COMPLETE,catA1=COMPLETE,dfrA14=COMPLETE,emrD=COMPLETE,fosA=COMPLETE,gyrA_S83I=POINT,mph(A)=COMPLETE,oqxA=COMPLETE,oqxB=COMPLETE,parC_S80I=POINT,pmrB_R256G=POINT,sul1=COMPLETE,sul2=COMPLETE
GCA_001030915.1	SAMN03280232	PRJNA271899	klebsiella	258	5911295	3	Illumina	3.12.8	aac(6')-Ib=COMPLETE,aadA1=COMPLETE,aadA2=COMPLETE,aph(3'')-Ib=COMPLETE,aph(3')-Ia=COMPLETE,aph(6)-Id=COMPLETE,blaKPC-3=COMPLETE,blaOXA-9=COMPLETE,blaSHV-11=COMPLETE,blaTEM-1=COMPLETE,catA1=COMPLETE,dfrA12=COMPLETE,dfrA14=COMPLETE,emrD=COMPLETE,fosA=COMPLETE,gyrA_S83I=POINT,mph(A)=COMPLETE,oqxA=COMPLETE,oqxB=COMPLETE,parC_S80I=POINT,pmrB_R256G=POINT,sul1=COMPLETE,sul2=COMPLETE
GCA_001030935.1	SAMN03280233	PRJNA271899	klebsiella	258	5814756	2	Illumina	3.12.8	aac(6')-Ib'=COMPLETE,aac(6')-Ib=PARTIAL_END_OF_CONTIG,aadA1=COMPLETE,aadA2=COMPLETE,aph(3'')-Ib=COMPLETE,aph(3')-Ia=COMPLETE,aph(6)-Id=COMPLETE,blaKPC-3=COMPLETE,blaOXA-9=COMPLETE,blaSHV-11=COMPLETE,blaSHV-12=COMPLETE,blaTEM-1=COMPLETE,catA1=COMPLETE,dfrA14=COMPLETE,emrD=COMPLETE,fosA=COMPLETE,gyrA_S83I=POINT,mph(A)=COMPLETE,oqxA=COMPLETE,oqxB=COMPLETE,parC_S80I=POINT,pmrB_R256G=POINT,sul1=COMPLE…
GCA_001030945.1	SAMN03280234	PRJNA271899	klebsiella	258	5585013	2	Illumina	3.12.8	aac(6')-Ib=COMPLETE,aadA2=COMPLETE,blaSHV-11=COMPLETE,blaTEM-1=COMPLETE,emrD=COMPLETE,fosA=COMPLETE,gyrA_S83I=POINT,oqxA=COMPLETE,oqxB=COMPLETE,parC_S80I=POINT,pmrB_R256G=POINT,sul1=COMPLETE
GCA_001030985.1	SAMN03280235	PRJNA271899	klebsiella	258	5870525	2	Illumina	3.12.8	aac(6')-Ib'=COMPLETE,aac(6')-Ib=COMPLETE,aadA1=COMPLETE,aadA2=COMPLETE,aph(3'')-Ib=COMPLETE,aph(3')-Ia=COMPLETE,aph(6)-Id=COMPLETE,blaKPC-3=COMPLETE,blaOXA-9=COMPLETE,blaSHV-11=COMPLETE,blaTEM-1=COMPLETE,catA1=COMPLETE,dfrA14=COMPLETE,emrD=COMPLETE,fosA=COMPLETE,gyrA_S83I=POINT,mph(A)=COMPLETE,oqxA=COMPLETE,oqxB=COMPLETE,parC_S80I=POINT,pmrB_R256G=POINT,sul1=COMPLETE,sul2=COMPLETE
GCA_001030995.1	SAMN03280236	PRJNA271899	klebsiella	11	5589429	2	Illumina	3.12.8	aac(3)-IIe=COMPLETE,aac(6')-Ib=COMPLETE,aadA1=COMPLETE,blaCTX-M-15=COMPLETE,blaCTX-M=PARTIAL,blaOXA-1=COMPLETE,blaOXA-9=COMPLETE,blaSHV-12=COMPLETE,blaSHV=PARTIAL,blaTEM-1=COMPLETE,catB3=PARTIAL_END_OF_CONTIG,emrD=COMPLETE,fosA=COMPLETE,gyrA_D87Y=POINT,gyrA_S83I=POINT,mph(A)=COMPLETE,oqxA=COMPLETE,oqxB=COMPLETE,parC_S80I=POINT,pmrB_R256G=POINT,tet(A)=COMPLETE
GCA_001031015.1	SAMN03280237	PRJNA271899	klebsiella	258	5850421	3	Illumina	3.12.8	aac(6')-Ib'=COMPLETE,aac(6')-Ib=COMPLETE,aadA1=COMPLETE,aadA2=COMPLETE,aph(3'')-Ib=COMPLETE,aph(3')-Ia=COMPLETE,aph(6)-Id=COMPLETE,blaKPC-3=COMPLETE,blaOXA-9=COMPLETE,blaSHV-11=COMPLETE,blaTEM-1=COMPLETE,catA1=COMPLETE,dfrA14=COMPLETE,emrD=COMPLETE,fosA=COMPLETE,gyrA_S83I=POINT,mph(A)=COMPLETE,oqxA=COMPLETE,oqxB=COMPLETE,parC_S80I=POINT,pmrB_R256G=POINT,pmrB_T157P=POINT,sul1=COMPLETE,sul2=COMPLETE
GCA_001031025.1	SAMN03280238	PRJNA271899	klebsiella	258	5739259	6	Illumina	3.12.8	aac(6')-Ib=COMPLETE,aadA1=COMPLETE,aadA2=COMPLETE,aph(3'')-Ib=COMPLETE,aph(3')-Ia=COMPLETE,aph(6)-Id=COMPLETE,blaKPC-3=COMPLETE,blaOXA-9=COMPLETE,blaSHV-11=COMPLETE,blaSHV-12=COMPLETE,blaTEM-1=COMPLETE,catA1=COMPLETE,dfrA14=COMPLETE,emrD=COMPLETE,fosA=COMPLETE,gyrA_S83I=POINT,mph(A)=COMPLETE,oqxA=COMPLETE,oqxB=COMPLETE,parC_S80I=POINT,pmrB_R256G=POINT,sul1=COMPLETE,sul2=COMPLETE
GCA_001031065.1	SAMN03280239	PRJNA271899	klebsiella	258	5874055	1	Illumina	3.12.8	aac(6')-Ib=COMPLETE,aadA1=COMPLETE,aadA2=COMPLETE,aph(3'')-Ib=COMPLETE,aph(3')-Ia=COMPLETE,aph(6)-Id=COMPLETE,blaKPC-3=COMPLETE,blaOXA-9=COMPLETE,blaSHV-11=COMPLETE,blaTEM-1=COMPLETE,catA1=COMPLETE,dfrA14=COMPLETE,emrD=COMPLETE,fosA=COMPLETE,gyrA_S83I=POINT,mph(A)=COMPLETE,oqxA=COMPLETE,oqxB=COMPLETE,parC_S80I=POINT,pmrB_R256G=POINT,sul1=COMPLETE,sul2=COMPLETE
GCA_001031075.1	SAMN03280240	PRJNA271899	klebsiella	258	5870684	2	Illumina	3.12.8	aac(6')-Ib=COMPLETE,aadA1=COMPLETE,aadA2=COMPLETE,aph(3'')-Ib=COMPLETE,aph(3')-Ia=COMPLETE,aph(6)-Id=COMPLETE,blaKPC-3=COMPLETE,blaOXA-9=COMPLETE,blaSHV-12=COMPLETE,blaSHV=PARTIAL,blaTEM-1=COMPLETE,catA1=COMPLETE,dfrA14=COMPLETE,emrD=COMPLETE,fosA=COMPLETE,gyrA_S83I=POINT,mph(A)=COMPLETE,oqxA=COMPLETE,oqxB=COMPLETE,parC_S80I=POINT,pmrB_R256G=POINT,sul1=COMPLETE,sul2=COMPLETE
GCA_001031105.1	SAMN03280242	PRJNA271899	klebsiella	258	5770702	3	Illumina	3.12.8	aac(6')-Ib'=COMPLETE,aac(6')-Ib=COMPLETE,aadA1=COMPLETE,aph(3'')-Ib=COMPLETE,aph(3')-Ia=COMPLETE,aph(6)-Id=COMPLETE,blaKPC-3=COMPLETE,blaOXA-9=COMPLETE,blaSHV-11=COMPLETE,blaSHV-12=COMPLETE,blaTEM-1=COMPLETE,catA1=COMPLETE,dfrA14=COMPLETE,emrD=COMPLETE,fosA=COMPLETE,gyrA_S83I=POINT,mph(A)=COMPLETE,oqxA=COMPLETE,oqxB=COMPLETE,parC_S80I=POINT,pmrB_R256G=POINT,sul1=COMPLETE,sul2=COMPLETE
GCA_001031095.1	SAMN03280241	PRJNA271899	klebsiella	258	5917684	1	Illumina	3.12.8	aac(6')-Ib=COMPLETE,aadA2=COMPLETE,aph(3'')-Ib=COMPLETE,aph(3')-Ia=COMPLETE,aph(6)-Id=COMPLETE,blaKPC-3=COMPLETE,blaSHV-11=COMPLETE,blaTEM-1=COMPLETE,catA1=COMPLETE,dfrA14=COMPLETE,emrD=COMPLETE,fosA=COMPLETE,gyrA_S83I=POINT,mph(A)=COMPLETE,oqxA=COMPLETE,oqxB=COMPLETE,parC_S80I=POINT,pmrB_R256G=POINT,rpsJ_V57L=POINT,sul1=COMPLETE,sul2=COMPLETE
GCA_001031145.1	SAMN03280243	PRJNA271899	klebsiella	258	5721219	5	Illumina	3.12.8	aac(6')-Ib'=COMPLETE,aac(6')-Ib=COMPLETE,aadA1=COMPLETE,aadA2=COMPLETE,aph(3'')-Ib=COMPLETE,aph(3')-Ia=COMPLETE,aph(6)-Id=COMPLETE,blaKPC-3=COMPLETE,blaOXA-9=COMPLETE,blaSHV-11=COMPLETE,blaSHV-12=COMPLETE,blaTEM-1=COMPLETE,catA1=COMPLETE,dfrA14=COMPLETE,emrD=COMPLETE,fosA=COMPLETE,gyrA_S83I=POINT,mph(A)=COMPLETE,oqxA=COMPLETE,oqxB=COMPLETE,parC_S80I=POINT,phoQ_V24G=POINT,pmrB_R256G=POINT,sul1=COM…
GCA_001031155.1	SAMN03280244	PRJNA271899	klebsiella	258	5810073	2	Illumina	3.12.8	aac(6')-Ib'=COMPLETE,aac(6')-Ib=COMPLETE,aadA1=COMPLETE,aadA2=COMPLETE,aph(3'')-Ib=COMPLETE,aph(3')-Ia=COMPLETE,aph(6)-Id=COMPLETE,blaKPC-3=COMPLETE,blaOXA-9=COMPLETE,blaSHV-11=COMPLETE,blaSHV-12=COMPLETE,blaTEM-1=COMPLETE,catA1=COMPLETE,dfrA14=COMPLETE,emrD=COMPLETE,fosA=COMPLETE,gyrA_S83I=POINT,mph(A)=COMPLETE,oqxA=COMPLETE,oqxB=COMPLETE,parC_S80I=POINT,pmrB_R256G=POINT,sul1=COMPLETE,sul2=COMPL…
GCA_001031175.1	SAMN03280245	PRJNA271899	klebsiella	258	5686533	2	Illumina	3.12.8	aac(6')-Ib=COMPLETE,aadA1=COMPLETE,aadA2=COMPLETE,aph(3'')-Ib=COMPLETE,aph(3')-Ia=COMPLETE,aph(6)-Id=COMPLETE,blaKPC-3=COMPLETE,blaOXA-9=COMPLETE,blaSHV-12=COMPLETE,blaTEM-1=COMPLETE,catA1=COMPLETE,dfrA14=COMPLETE,emrD=COMPLETE,fosA=COMPLETE,gyrA_S83I=POINT,mph(A)=COMPLETE,oqxA=COMPLETE,oqxB=COMPLETE,parC_S80I=POINT,pmrB_R256G=POINT,sul1=COMPLETE,sul2=COMPLETE
GCA_001031185.1	SAMN03280247	PRJNA271899	klebsiella	258	5825388	1	Illumina	3.12.8	aac(6')-Ib=COMPLETE,aadA1=COMPLETE,aph(3'')-Ib=COMPLETE,aph(3')-Ia=COMPLETE,aph(6)-Id=COMPLETE,blaKPC-3=COMPLETE,blaOXA-9=COMPLETE,blaSHV-11=COMPLETE,blaSHV-12=COMPLETE,blaTEM-1=COMPLETE,catA1=COMPLETE,dfrA14=COMPLETE,emrD=COMPLETE,fosA=COMPLETE,gyrA_S83I=POINT,mph(A)=COMPLETE,oqxA=PARTIAL,oqxB=COMPLETE,parC_S80I=POINT,pmrB_R256G=POINT,sul2=COMPLETE
GCA_001031225.1	SAMN03280248	PRJNA271899	klebsiella	258	5858674	1	Illumina	3.12.8	aac(6')-Ib=COMPLETE,aadA1=COMPLETE,aadA2=COMPLETE,aph(3'')-Ib=COMPLETE,aph(3')-Ia=COMPLETE,aph(6)-Id=COMPLETE,blaKPC-3=COMPLETE,blaOXA-9=COMPLETE,blaSHV=PARTIAL,blaTEM-1=COMPLETE,catA1=COMPLETE,dfrA14=COMPLETE,emrD=COMPLETE,fosA=COMPLETE,gyrA_S83I=POINT,mph(A)=COMPLETE,oqxA=COMPLETE,oqxB=COMPLETE,parC_S80I=POINT,pmrB_R256G=POINT,sul1=COMPLETE,sul2=COMPLETE
GCA_001031235.1	SAMN03280249	PRJNA271899	klebsiella	258	5836506	3	Illumina	3.12.8	aac(6')-Ib'=COMPLETE,aac(6')-Ib=COMPLETE,aadA1=COMPLETE,aadA2=COMPLETE,aph(3'')-Ib=COMPLETE,aph(3')-Ia=COMPLETE,aph(6)-Id=COMPLETE,blaKPC-3=COMPLETE,blaOXA-9=COMPLETE,blaSHV-11=COMPLETE,blaSHV-12=COMPLETE,blaTEM-1=COMPLETE,catA1=COMPLETE,dfrA12=COMPLETE,dfrA14=COMPLETE,emrD=COMPLETE,fosA=COMPLETE,gyrA_S83I=POINT,mph(A)=COMPLETE,oqxA=COMPLETE,oqxB=COMPLETE,parC_S80I=POINT,pmrB_R256G=POINT,sul1=COM…
GCA_001031245.1	SAMN03280250	PRJNA271899	klebsiella	432	5499487	6	Illumina	3.12.8	aph(3'')-Ib=COMPLETE,aph(6)-Id=COMPLETE,blaCTX-M-14=COMPLETE,blaLAP-2=COMPLETE,blaSHV-60=COMPLETE,blaTEM-1=COMPLETE,dfrA1=COMPLETE,emrD=COMPLETE,fosA=COMPLETE,oqxA=COMPLETE,oqxB14=COMPLETE,qnrS1=COMPLETE,sul1=COMPLETE,sul2=COMPLETE,tet(A)=COMPLETE
GCA_001031265.1	SAMN03280252	PRJNA271899	klebsiella	258	5936627	2	Illumina	3.12.8	aac(6')-Ib'=COMPLETE,aac(6')-Ib=COMPLETE,aac(6')-Ib=PARTIAL_END_OF_CONTIG,aadA1=COMPLETE,aadA2=COMPLETE,aph(3'')-Ib=COMPLETE,aph(3')-Ia=COMPLETE,aph(6)-Id=COMPLETE,blaKPC-3=COMPLETE,blaOXA-9=COMPLETE,blaSHV-11=COMPLETE,blaSHV-12=COMPLETE,blaTEM-1=COMPLETE,catA1=COMPLETE,dfrA12=COMPLETE,dfrA14=COMPLETE,emrD=COMPLETE,fosA=COMPLETE,gyrA_S83I=POINT,mph(A)=COMPLETE,oqxA=COMPLETE,oqxB=COMPLETE,parC_S80…
GCA_001031305.1	SAMN03280253	PRJNA271899	klebsiella	258	5976846	1	Illumina	3.12.8	aac(6')-Ib=COMPLETE,aadA1=COMPLETE,aadA2=COMPLETE,aph(3'')-Ib=COMPLETE,aph(3')-Ia=COMPLETE,aph(6)-Id=COMPLETE,blaKPC=COMPLETE,blaOXA-9=COMPLETE,blaSHV-11=COMPLETE,blaSHV-12=COMPLETE,blaTEM-1=COMPLETE,catA1=COMPLETE,dfrA14=COMPLETE,dfrA50=COMPLETE,emrD=COMPLETE,fosA=COMPLETE,gyrA_S83I=POINT,mph(A)=COMPLETE,oqxA=COMPLETE,oqxB=COMPLETE,parC_S80I=POINT,pmrB_R256G=POINT,sul1=COMPLETE,sul2=COMPLETE
GCA_001031315.1	SAMN03280254	PRJNA271899	klebsiella	258	5848630	7	Illumina	3.12.8	aac(6')-Ib=COMPLETE,aadA1=COMPLETE,aadA2=COMPLETE,aph(3'')-Ib=COMPLETE,aph(3')-Ia=COMPLETE,aph(6)-Id=COMPLETE,blaKPC-3=COMPLETE,blaOXA-9=COMPLETE,blaSHV-11=COMPLETE,blaSHV=PARTIAL,blaTEM-1=COMPLETE,catA1=COMPLETE,dfrA14=COMPLETE,emrD=COMPLETE,fosA=COMPLETE,gyrA_S83I=POINT,mph(A)=COMPLETE,oqxA=COMPLETE,oqxB=COMPLETE,parC_S80I=POINT,pmrB_R256G=POINT,rpsJ_V57L=POINT,sul1=COMPLETE,sul2=COMPLETE
GCA_001031325.1	SAMN03280255	PRJNA271899	klebsiella	15	5348955	1	Illumina	3.12.8	aac(3)-IId=COMPLETE,aac(6')-Ib-cr5=COMPLETE,aadA16=COMPLETE,aph(3'')-Ib=COMPLETE,aph(6)-Id=COMPLETE,arr-3=COMPLETE,blaSHV-2=COMPLETE,blaSHV_C-112A=POINT,blaTEM-1=COMPLETE,dfrA27=COMPLETE,emrD=COMPLETE,fosA=COMPLETE,gyrA_D87A=POINT,gyrA_S83F=POINT,oqxA=COMPLETE,oqxB=COMPLETE,parC_S80I=POINT,qnrB6=COMPLETE,ramR_A19V=POINT,sul1=COMPLETE,sul2=COMPLETE,tet(D)=COMPLETE
GCA_001031345.1	SAMN03280256	PRJNA271899	klebsiella	258	5869452	5	Illumina	3.12.8	aac(6')-Ib=COMPLETE,aadA1=COMPLETE,aadA2=COMPLETE,aph(3'')-Ib=COMPLETE,aph(6)-Id=COMPLETE,blaKPC-3=COMPLETE,blaOXA-9=COMPLETE,blaSHV-11=COMPLETE,blaSHV-12=COMPLETE,blaTEM-1=COMPLETE,catA1=COMPLETE,dfrA14=COMPLETE,emrD=COMPLETE,fosA=COMPLETE,gyrA_S83I=POINT,oqxA=COMPLETE,oqxB=COMPLETE,parC_S80I=POINT,pmrB_R256G=POINT,sul1=COMPLETE,sul2=COMPLETE
GCA_001031385.1	SAMN03280257	PRJNA271899	klebsiella	258	5759324	1	Illumina	3.12.8	aac(6')-Ib'=COMPLETE,aac(6')-Ib=COMPLETE,aadA1=COMPLETE,aadA2=COMPLETE,aph(3'')-Ib=COMPLETE,aph(3')-Ia=COMPLETE,aph(6)-Id=COMPLETE,blaKPC-3=COMPLETE,blaOXA-9=COMPLETE,blaSHV-11=COMPLETE,blaSHV=COMPLETE,blaTEM-1=COMPLETE,catA1=COMPLETE,dfrA14=COMPLETE,emrD=COMPLETE,fosA=COMPLETE,gyrA_S83I=POINT,mph(A)=COMPLETE,oqxA=COMPLETE,oqxB=COMPLETE,parC_S80I=POINT,pmrB_R256G=POINT,sul1=COMPLETE,sul2=COMPLETE
GCA_001031395.1	SAMN03280258	PRJNA271899	klebsiella	258	5848223	2	Illumina	3.12.8	aac(6')-Ib'=COMPLETE,aac(6')-Ib=COMPLETE,aadA1=COMPLETE,aadA2=COMPLETE,aph(3'')-Ib=COMPLETE,aph(6)-Id=COMPLETE,blaKPC-3=COMPLETE,blaOXA-9=COMPLETE,blaSHV-11=COMPLETE,blaSHV-12=COMPLETE,blaTEM-1=COMPLETE,catA1=COMPLETE,dfrA14=COMPLETE,emrD=COMPLETE,fosA=COMPLETE,gyrA_S83I=POINT,oqxA=COMPLETE,oqxB=COMPLETE,parC_S80I=POINT,pmrB_R256G=POINT,sul1=COMPLETE,sul2=COMPLETE
GCA_001031405.1	SAMN03280259	PRJNA271899	klebsiella	258	5893745	2	Illumina	3.12.8	aac(6')-Ib=COMPLETE,aadA1=PARTIAL_END_OF_CONTIG,aadA2=COMPLETE,aph(3'')-Ib=COMPLETE,aph(3')-Ia=COMPLETE,aph(6)-Id=COMPLETE,blaKPC-3=COMPLETE,blaOXA-9=COMPLETE,blaSHV-11=COMPLETE,blaTEM-1=COMPLETE,catA1=COMPLETE,dfrA14=COMPLETE,emrD=COMPLETE,fosA=COMPLETE,gyrA_S83I=POINT,mph(A)=COMPLETE,oqxA=COMPLETE,oqxB=COMPLETE,parC_S80I=POINT,pmrB_R256G=POINT,sul1=COMPLETE,sul2=COMPLETE
GCA_001031415.1	SAMN03280260	PRJNA271899	klebsiella	258	5896200	6	Illumina	3.12.8	aac(6')-Ib=COMPLETE,aadA1=COMPLETE,aadA2=COMPLETE,aph(3'')-Ib=COMPLETE,aph(3')-Ia=COMPLETE,aph(6)-Id=COMPLETE,blaKPC-3=COMPLETE,blaOXA-9=COMPLETE,blaSHV-12=COMPLETE,blaTEM-1=COMPLETE,catA1=COMPLETE,dfrA12=COMPLETE,dfrA14=COMPLETE,emrD=COMPLETE,fosA=COMPLETE,gyrA_S83I=POINT,mgrB_G37S=POINT,mph(A)=COMPLETE,oqxA=COMPLETE,oqxB=COMPLETE,parC_S80I=POINT,pmrB_R256G=POINT,sul1=COMPLETE,sul2=COMPLETE
GCA_001031465.1	SAMN03280261	PRJNA271899	klebsiella	258	5914114	2	Illumina	3.12.8	aac(6')-Ib=COMPLETE,aadA1=COMPLETE,aadA2=COMPLETE,aph(3'')-Ib=COMPLETE,aph(3')-Ia=COMPLETE,aph(6)-Id=COMPLETE,blaKPC-3=COMPLETE,blaOXA-9=COMPLETE,blaSHV-11=COMPLETE,blaSHV-12=COMPLETE,catA1=COMPLETE,dfrA14=COMPLETE,emrD=COMPLETE,fosA=COMPLETE,gyrA_S83I=POINT,mph(A)=COMPLETE,oqxA=COMPLETE,oqxB=COMPLETE,parC_S80I=POINT,pmrB_R256G=POINT,sul1=COMPLETE,sul2=COMPLETE
GCA_001031475.1	SAMN03280264	PRJNA271899	klebsiella	405	5634040	1	Illumina	3.12.8	aac(3)-IIe=COMPLETE,aac(6')-Ib-cr5=COMPLETE,aph(3'')-Ib=COMPLETE,aph(6)-Id=COMPLETE,blaCTX-M-15=COMPLETE,blaOXA-1=COMPLETE,blaSHV-76=COMPLETE,blaTEM-1=COMPLETE,catB3=PARTIAL,dfrA14=COMPLETE,emrD=COMPLETE,fosA7=MISTRANSLATION,fosA=COMPLETE,gyrA_S83Y=POINT,oqxA=COMPLETE,oqxB14=COMPLETE,qnrB1=COMPLETE,sul2=COMPLETE,tet(A)=COMPLETE
GCA_001031485.1	SAMN03280265	PRJNA271899	klebsiella	258	5810536	3	Illumina	3.12.8	aac(6')-Ib'=COMPLETE,aadA1=COMPLETE,aadA2=COMPLETE,aph(3'')-Ib=COMPLETE,aph(6)-Id=COMPLETE,blaKPC-3=COMPLETE,blaOXA-9=COMPLETE,blaSHV-11=COMPLETE,blaSHV-12=COMPLETE,blaTEM-1=COMPLETE,catA1=COMPLETE,dfrA14=COMPLETE,emrD=COMPLETE,fosA=COMPLETE,gyrA_S83I=POINT,oqxA=COMPLETE,oqxB=COMPLETE,parC_S80I=POINT,pmrB_R256G=POINT,sul1=COMPLETE,sul2=COMPLETE,tet(B)=COMPLETE
GCA_001031515.1	SAMN03280266	PRJNA271899	klebsiella	258	5793090	1	Illumina	3.12.8	aac(6')-Ib=COMPLETE,aadA1=COMPLETE,aadA2=COMPLETE,aph(3'')-Ib=COMPLETE,aph(3')-Ia=COMPLETE,aph(6)-Id=COMPLETE,blaKPC-3=COMPLETE,blaOXA-9=COMPLETE,blaTEM-1=COMPLETE,catA1=COMPLETE,dfrA14=COMPLETE,emrD=COMPLETE,fosA=COMPLETE,gyrA_S83I=POINT,mph(A)=COMPLETE,oqxA=COMPLETE,oqxB=COMPLETE,parC_S80I=POINT,pmrB_R256G=POINT,sul1=COMPLETE,sul2=COMPLETE
GCA_001031545.1	SAMN03280269	PRJNA271899	klebsiella	258	5958392	2	Illumina	3.12.8	aac(6')-Ib'=COMPLETE,aac(6')-Ib=PARTIAL_END_OF_CONTIG,aadA2=COMPLETE,aph(3'')-Ib=COMPLETE,aph(3')-Ia=COMPLETE,aph(6)-Id=COMPLETE,blaKPC-3=COMPLETE,blaOXA-9=COMPLETE,blaSHV-11=COMPLETE,blaSHV-12=COMPLETE,catA1=COMPLETE,dfrA14=COMPLETE,emrD=COMPLETE,fosA=COMPLETE,gyrA_S83I=POINT,mph(A)=COMPLETE,oqxA=COMPLETE,oqxB=COMPLETE,parC_S80I=POINT,pmrB_R256G=POINT,sul1=COMPLETE,sul2=COMPLETE
GCA_001031595.1	SAMN03280271	PRJNA271899	klebsiella	258	5847194	7	Illumina	3.12.8	aac(6')-Ib'=COMPLETE,aac(6')-Ib=COMPLETE,aadA1=COMPLETE,aadA2=COMPLETE,aph(3'')-Ib=COMPLETE,aph(6)-Id=COMPLETE,blaKPC-3=COMPLETE,blaOXA-9=COMPLETE,blaSHV-11=COMPLETE,blaSHV=PARTIAL,blaTEM-1=COMPLETE,catA1=COMPLETE,dfrA14=COMPLETE,emrD=COMPLETE,fosA=COMPLETE,gyrA_S83I=POINT,oqxA=COMPLETE,oqxB=COMPLETE,parC_S80I=POINT,pmrB_R256G=POINT,sul1=COMPLETE,sul2=COMPLETE
GCA_001031635.1	SAMN03280274	PRJNA271899	klebsiella	258	5872050	4	Illumina	3.12.8	aac(6')-Ib=COMPLETE,aadA1=COMPLETE,aadA2=COMPLETE,aph(3'')-Ib=COMPLETE,aph(3')-Ia=COMPLETE,aph(6)-Id=COMPLETE,blaKPC-3=COMPLETE,blaOXA-9=COMPLETE,blaSHV-11=COMPLETE,blaTEM-1=COMPLETE,catA1=COMPLETE,dfrA12=COMPLETE,dfrA14=COMPLETE,emrD=COMPLETE,fosA=COMPLETE,gyrA_S83I=POINT,mph(A)=COMPLETE,oqxA=COMPLETE,oqxB=COMPLETE,parC_S80I=POINT,pmrB_R256G=POINT,sul1=COMPLETE,sul2=COMPLETE
GCA_001031675.1	SAMN03280276	PRJNA271899	klebsiella	258	5883276	1	Illumina	3.12.8	aac(6')-Ib'=COMPLETE,aac(6')-Ib=COMPLETE,aadA1=COMPLETE,aadA2=COMPLETE,aph(3'')-Ib=COMPLETE,aph(3')-Ia=COMPLETE,aph(6)-Id=COMPLETE,blaKPC-3=COMPLETE,blaOXA-9=COMPLETE,blaSHV-11=COMPLETE,blaSHV-12=COMPLETE,blaTEM-1=COMPLETE,catA1=COMPLETE,dfrA12=COMPLETE,dfrA14=COMPLETE,emrD=COMPLETE,fosA=COMPLETE,gyrA_S83I=POINT,mgrB_G37S=POINT,mph(A)=COMPLETE,oqxA=COMPLETE,oqxB=COMPLETE,parC_S80I=POINT,pmrB_R256…
GCA_001031705.1	SAMN03280277	PRJNA271899	klebsiella	258	5846556	1	Illumina	3.12.8	aac(6')-Ib'=COMPLETE,aac(6')-Ib=COMPLETE,aadA1=COMPLETE,aadA2=COMPLETE,aph(3'')-Ib=COMPLETE,aph(6)-Id=COMPLETE,blaKPC-3=COMPLETE,blaOXA-9=COMPLETE,blaSHV-11=COMPLETE,blaTEM-1=COMPLETE,catA1=COMPLETE,dfrA14=COMPLETE,emrD=COMPLETE,fosA=COMPLETE,gyrA_S83I=POINT,oqxA=COMPLETE,oqxB=COMPLETE,parC_S80I=POINT,pmrB_R256G=POINT,rpsJ_V57L=POINT,sul1=COMPLETE,sul2=COMPLETE
GCA_001031715.1	SAMN03280278	PRJNA271899	klebsiella	258	5860523	5	Illumina	3.12.8	aac(6')-Ib=PARTIAL,aadA1=COMPLETE,aadA2=COMPLETE,aph(3'')-Ib=COMPLETE,aph(3')-Ia=COMPLETE,aph(6)-Id=COMPLETE,blaKPC-3=COMPLETE,blaOXA-9=COMPLETE,blaSHV-11=COMPLETE,blaSHV-12=COMPLETE,blaTEM-1=COMPLETE,catA1=COMPLETE,dfrA12=COMPLETE,dfrA14=COMPLETE,emrD=COMPLETE,fosA=COMPLETE,gyrA_S83I=POINT,mgrB_G37S=POINT,mph(A)=COMPLETE,oqxA=COMPLETE,oqxB=COMPLETE,parC_S80I=POINT,pmrB_R256G=POINT,sul1=COMPLETE,…
GCA_001031725.1	SAMN03280280	PRJNA271899	klebsiella	258	5663672	2	Illumina	3.12.8	aadA1=COMPLETE,aph(3'')-Ib=COMPLETE,aph(3')-Ia=COMPLETE,aph(6)-Id=COMPLETE,blaKPC-3=COMPLETE,blaOXA-9=COMPLETE,blaSHV-11=COMPLETE,blaTEM-1=COMPLETE,catA1=COMPLETE,dfrA14=COMPLETE,emrD=COMPLETE,fosA=COMPLETE,gyrA_S83I=POINT,mph(A)=COMPLETE,oqxA=COMPLETE,oqxB=COMPLETE,parC_S80I=POINT,pmrB_R256G=POINT,sul1=COMPLETE,sul2=COMPLETE
GCA_001031745.1	SAMN03280281	PRJNA271899	klebsiella	258	5803470	5	Illumina	3.12.8	aac(6')-Ib=PARTIAL,aadA1=COMPLETE,aadA2=COMPLETE,aph(3'')-Ib=COMPLETE,aph(6)-Id=COMPLETE,blaKPC-3=COMPLETE,blaOXA-9=COMPLETE,blaSHV-12=COMPLETE,blaSHV=PARTIAL,blaTEM-1=COMPLETE,dfrA14=COMPLETE,emrD=COMPLETE,fosA=COMPLETE,gyrA_S83I=POINT,mgrB_G37S=POINT,oqxA=COMPLETE,oqxB=COMPLETE,parC_S80I=POINT,pmrB_R256G=POINT,sul1=COMPLETE,sul2=COMPLETE
GCA_001031785.1	SAMN03280282	PRJNA271899	klebsiella	258	5914089	1	Illumina	3.12.8	aac(6')-Ib=COMPLETE,aadA1=COMPLETE,aadA2=COMPLETE,aph(3'')-Ib=COMPLETE,aph(3')-Ia=COMPLETE,aph(3')-Ia=PARTIAL,aph(6)-Id=COMPLETE,blaKPC-3=COMPLETE,blaOXA-9=COMPLETE,blaSHV-11=COMPLETE,blaTEM-1=COMPLETE,dfrA14=COMPLETE,emrD=COMPLETE,fosA=COMPLETE,gyrA_S83I=POINT,mph(A)=COMPLETE,oqxA=COMPLETE,oqxB=COMPLETE,parC_S80I=POINT,pmrB_R256G=POINT,sul1=COMPLETE,sul2=COMPLETE
GCA_001031795.1	SAMN03280283	PRJNA271899	klebsiella	14	5573126	3	Illumina	3.12.8	aadA1=COMPLETE,blaSHV=PARTIAL,blaSHV_C-112A=POINT,dfrA1=COMPLETE,emrD=COMPLETE,fosA=COMPLETE,oqxA=COMPLETE,oqxB=COMPLETE,sul1=COMPLETE,tet(D)=COMPLETE
GCA_001031825.1	SAMN03280285	PRJNA271899	klebsiella	258	5730204	5	Illumina	3.12.8	aac(6')-Ib'=COMPLETE,aac(6')-Ib=COMPLETE,aadA1=COMPLETE,aadA2=COMPLETE,aph(3'')-Ib=COMPLETE,aph(6)-Id=COMPLETE,blaKPC-3=COMPLETE,blaOXA-9=COMPLETE,blaSHV-11=COMPLETE,blaTEM=PARTIAL,catA1=COMPLETE,dfrA14=COMPLETE,emrD=COMPLETE,fosA=COMPLETE,gyrA_S83I=POINT,oqxA=COMPLETE,oqxB=COMPLETE,parC_S80I=POINT,pmrB_R256G=POINT,sul1=COMPLETE,sul2=COMPLETE
GCA_001031805.1	SAMN03280284	PRJNA271899	klebsiella	258	5904572	7	Illumina	3.12.8	aac(6')-Ib=COMPLETE,aadA1=COMPLETE,aadA2=COMPLETE,aph(3'')-Ib=COMPLETE,aph(3')-Ia=COMPLETE,aph(6)-Id=COMPLETE,blaKPC-3=COMPLETE,blaOXA-9=COMPLETE,blaSHV-11=COMPLETE,blaTEM=PARTIAL,catA1=COMPLETE,dfrA14=COMPLETE,emrD=COMPLETE,fosA=COMPLETE,gyrA_S83I=POINT,mph(A)=COMPLETE,oqxA=COMPLETE,oqxB=COMPLETE,parC_S80I=POINT,pmrB_R256G=POINT,sul1=COMPLETE,sul2=COMPLETE
GCA_001031865.1	SAMN03280286	PRJNA271899	klebsiella	258	5559730	2	Illumina	3.12.8	aac(3)-IVa=COMPLETE,aac(6')-Ib=COMPLETE,aadA1=COMPLETE,aadA2=COMPLETE,aph(3')-Ia=COMPLETE,aph(4)-Ia=COMPLETE,blaKPC-2=COMPLETE,blaSHV-11=COMPLETE,blaSHV-12=COMPLETE,cmlA1=COMPLETE,emrD=COMPLETE,fosA=COMPLETE,gyrA_S83I=POINT,oqxA=COMPLETE,oqxB=COMPLETE,parC_S80I=POINT,pmrB_R256G=POINT,sul3=COMPLETE
GCA_001031875.1	SAMN03280287	PRJNA271899	klebsiella	1411	5486359	7	Illumina	3.12.8	emrD=COMPLETE,fosA=COMPLETE,oqxA=COMPLETE,oqxB=COMPLETE
GCA_001031895.1	SAMN03280288	PRJNA271899	klebsiella	29	5287190	4	Illumina	3.12.8	aac(6')-Ib-cr5=COMPLETE,blaCTX-M-15=COMPLETE,blaOXA-1=COMPLETE,blaSHV-187=COMPLETE,catB3=PARTIAL,dfrA14=COMPLETE,emrD=COMPLETE,fosA=COMPLETE,gyrA_S83F=POINT,oqxA=COMPLETE,oqxB25=COMPLETE,qnrB1=COMPLETE,tet(A)=COMPLETE
GCA_001031905.1	SAMN03280289	PRJNA271899	klebsiella	258	5872245	3	Illumina	3.12.8	aac(6')-Ib=COMPLETE,aadA1=COMPLETE,aadA2=COMPLETE,aph(3'')-Ib=COMPLETE,aph(3')-Ia=COMPLETE,aph(6)-Id=COMPLETE,blaKPC-3=COMPLETE,blaOXA-9=COMPLETE,blaSHV-12=COMPLETE,blaSHV=PARTIAL,blaTEM-1=COMPLETE,catA1=COMPLETE,dfrA12=COMPLETE,dfrA14=COMPLETE,emrD=COMPLETE,fosA=COMPLETE,gyrA_S83I=POINT,mgrB_G37S=POINT,mph(A)=COMPLETE,oqxA=COMPLETE,oqxB=COMPLETE,parC_S80I=POINT,pmrB_R256G=POINT,sul1=COMPLETE,sul…
GCA_001031945.1	SAMN03280290	PRJNA271899	klebsiella	258	5866557	3	Illumina	3.12.8	aac(6')-Ib=COMPLETE,aadA2=COMPLETE,blaKPC-3=COMPLETE,blaSHV-11=COMPLETE,blaSHV-12=COMPLETE,dfrA14=COMPLETE,emrD=COMPLETE,fosA=COMPLETE,gyrA_S83I=POINT,mgrB_G37S=POINT,oqxA=COMPLETE,oqxB=COMPLETE,parC_S80I=POINT,pmrB_R256G=POINT,pmrB_T140P=POINT,sul1=COMPLETE
GCA_001031955.1	SAMN03280292	PRJNA271899	klebsiella	258	5870964	2	Illumina	3.12.8	aac(6')-Ib'=COMPLETE,aac(6')-Ib=COMPLETE,aadA1=COMPLETE,aadA2=COMPLETE,aph(3'')-Ib=COMPLETE,aph(6)-Id=COMPLETE,blaKPC-3=COMPLETE,blaOXA-9=COMPLETE,blaSHV-11=COMPLETE,blaSHV-12=COMPLETE,blaTEM-1=COMPLETE,catA1=COMPLETE,dfrA14=COMPLETE,emrD=COMPLETE,fosA=COMPLETE,gyrA_S83I=POINT,oqxA=COMPLETE,oqxB=COMPLETE,parC_S80I=POINT,pmrB_R256G=POINT,sul1=COMPLETE,sul2=COMPLETE
GCA_001031965.1	SAMN03280291	PRJNA271899	klebsiella	258	5680180	3	Illumina	3.12.8	aac(6')-Ib'=COMPLETE,aac(6')-Ib=COMPLETE,aadA1=COMPLETE,aadA2=COMPLETE,aph(3'')-Ib=COMPLETE,aph(6)-Id=COMPLETE,blaKPC-3=COMPLETE,blaOXA-9=COMPLETE,blaSHV-11=COMPLETE,blaTEM-1=COMPLETE,dfrA14=COMPLETE,emrD=COMPLETE,fosA=COMPLETE,gyrA_S83I=POINT,oqxA=COMPLETE,oqxB=COMPLETE,parC_S80I=POINT,pmrB_R256G=POINT,sul1=COMPLETE,sul2=COMPLETE
GCA_001031995.1	SAMN03280293	PRJNA271899	klebsiella	258	5530657	1	Illumina	3.12.8	aac(6')-Ib=COMPLETE,aadA2=COMPLETE,blaKPC-2=COMPLETE,blaOXA=MISTRANSLATION,blaSHV-11=COMPLETE,emrD=COMPLETE,fosA=COMPLETE,gyrA_S83I=POINT,ompK36_D135DGD=POINT,oqxA=COMPLETE,oqxB=PARTIAL,parC_S80I=POINT,pmrB_R256G=POINT,sul1=COMPLETE
GCA_001032025.1	SAMN03280294	PRJNA271899	klebsiella	258	5866160	6	Illumina	3.12.8	aac(6')-Ib'=COMPLETE,aac(6')-Ib=COMPLETE,aadA1=COMPLETE,aadA2=COMPLETE,aph(3'')-Ib=COMPLETE,aph(3')-Ia=COMPLETE,aph(6)-Id=COMPLETE,blaKPC-3=COMPLETE,blaOXA-9=COMPLETE,blaSHV-11=COMPLETE,blaSHV-12=COMPLETE,blaTEM-1=COMPLETE,catA1=COMPLETE,dfrA14=COMPLETE,emrD=COMPLETE,fosA=COMPLETE,gyrA_S83I=POINT,mph(A)=COMPLETE,oqxA=COMPLETE,oqxB=COMPLETE,parC_S80I=POINT,pmrB_R256G=POINT,sul1=COMPLETE,sul2=COMPL…
GCA_001032035.1	SAMN03280295	PRJNA271899	klebsiella	258	5906443	2	Illumina	3.12.8	aac(6')-Ib=COMPLETE,aadA1=COMPLETE,aadA2=COMPLETE,aph(3'')-Ib=COMPLETE,aph(3')-Ia=COMPLETE,aph(6)-Id=COMPLETE,blaKPC-3=COMPLETE,blaOXA-9=COMPLETE,blaSHV-12=COMPLETE,blaSHV=PARTIAL,blaTEM-1=COMPLETE,catA1=COMPLETE,dfrA14=COMPLETE,emrD=COMPLETE,fosA=COMPLETE,gyrA_S83I=POINT,mph(A)=COMPLETE,oqxA=COMPLETE,oqxB=COMPLETE,parC_S80I=POINT,pmrB_R256G=POINT,sul1=COMPLETE,sul2=COMPLETE
GCA_001032045.1	SAMN03280296	PRJNA271899	klebsiella	258	5886883	4	Illumina	3.12.8	aac(6')-Ib=COMPLETE,aadA1=COMPLETE,aadA2=COMPLETE,aph(3'')-Ib=COMPLETE,aph(6)-Id=COMPLETE,blaKPC-3=COMPLETE,blaOXA-9=COMPLETE,blaSHV-12=COMPLETE,blaTEM-1=COMPLETE,catA1=COMPLETE,dfrA14=COMPLETE,emrD=COMPLETE,fosA=COMPLETE,gyrA_S83I=POINT,oqxA=COMPLETE,oqxB=COMPLETE,parC_S80I=POINT,pmrB_R256G=POINT,sul1=COMPLETE,sul2=COMPLETE
GCA_001032105.1	SAMN03280298	PRJNA271899	klebsiella	258	5826763	7	Illumina	3.12.8	aadA1=COMPLETE,aadA2=COMPLETE,aph(3'')-Ib=COMPLETE,aph(6)-Id=COMPLETE,blaKPC-3=COMPLETE,blaOXA-9=COMPLETE,blaSHV-12=COMPLETE,blaTEM-1=COMPLETE,catA1=COMPLETE,dfrA14=COMPLETE,emrD=COMPLETE,fosA=COMPLETE,gyrA_S83I=POINT,oqxA=COMPLETE,oqxB=COMPLETE,parC_S80I=POINT,pmrB_R256G=POINT,sul1=COMPLETE,sul2=COMPLETE
GCA_001032115.1	SAMN03280299	PRJNA271899	klebsiella	258	5882761	3	Illumina	3.12.8	aac(6')-Ib'=COMPLETE,aac(6')-Ib=COMPLETE,aadA1=COMPLETE,aadA2=COMPLETE,aph(3'')-Ib=COMPLETE,aph(6)-Id=COMPLETE,blaKPC-3=COMPLETE,blaOXA-9=COMPLETE,blaSHV-11=COMPLETE,blaTEM-1=COMPLETE,dfrA14=COMPLETE,emrD=COMPLETE,fosA=COMPLETE,gyrA_S83I=POINT,oqxA=COMPLETE,oqxB=COMPLETE,parC_S80I=POINT,pmrB_R256G=POINT,sul1=COMPLETE,sul2=COMPLETE
GCA_001032125.1	SAMN03280300	PRJNA271899	klebsiella	158	5700394	5	Illumina	3.12.8	blaSHV-28=COMPLETE,emrD=COMPLETE,fosA=COMPLETE,oqxA=COMPLETE,oqxB19=COMPLETE
GCA_001032145.1	SAMN03280301	PRJNA271899	klebsiella	258	5648299	6	Illumina	3.12.8	aac(6')-Ib=COMPLETE,aadA1=COMPLETE,aph(3'')-Ib=COMPLETE,aph(3')-Ia=COMPLETE,aph(6)-Id=COMPLETE,blaKPC-3=COMPLETE,blaOXA-9=COMPLETE,blaSHV-12=COMPLETE,blaTEM-1=COMPLETE,catA1=COMPLETE,dfrA14=COMPLETE,emrD=COMPLETE,fosA=COMPLETE,gyrA_S83I=POINT,mph(A)=COMPLETE,oqxA=COMPLETE,oqxB=COMPLETE,parC_S80I=POINT,pmrB_R256G=POINT,sul2=COMPLETE
GCA_001032185.1	SAMN03280302	PRJNA271899	klebsiella	29	5433574	4	Illumina	3.12.8	aac(3)-IIe=COMPLETE,aac(6')-Ib-cr5=COMPLETE,aph(3'')-Ib=COMPLETE,aph(6)-Id=COMPLETE,blaCTX-M-15=COMPLETE,blaOXA-1=COMPLETE,blaSHV-187=COMPLETE,blaTEM-1=COMPLETE,catB3=PARTIAL,dfrA14=COMPLETE,emrD=COMPLETE,fosA=COMPLETE,gyrA_S83F=POINT,oqxA=COMPLETE,oqxB25=COMPLETE,parC_S80I=POINT,qnrB1=COMPLETE,sul2=COMPLETE,tet(A)=COMPLETE
GCA_001032205.1	SAMN03280303	PRJNA271899	klebsiella	3624	5330318	2	Illumina	3.12.8	blaKPC-3=COMPLETE,blaSHV-1=COMPLETE,emrD=COMPLETE,fosA=COMPLETE,oqxA=COMPLETE,oqxB19=COMPLETE
GCA_001032195.1	SAMN03280304	PRJNA271899	klebsiella	258	5924443	4	Illumina	3.12.8	aadA8=PARTIAL_END_OF_CONTIG,aph(3'')-Ib=COMPLETE,aph(3')-Ia=COMPLETE,aph(6)-Id=COMPLETE,blaKPC-3=COMPLETE,blaOXA-9=COMPLETE,blaSHV-12=COMPLETE,blaSHV=PARTIAL,blaTEM-1=COMPLETE,dfrA14=COMPLETE,emrD=COMPLETE,fosA=COMPLETE,gyrA_S83I=POINT,mph(A)=COMPLETE,oqxA=COMPLETE,oqxB=COMPLETE,parC_S80I=POINT,pmrB_R256G=POINT,sul1=COMPLETE,sul2=COMPLETE
GCA_001032225.1	SAMN03280305	PRJNA271899	klebsiella	258	5882730	2	Illumina	3.12.8	aac(6')-Ib'=COMPLETE,aac(6')-Ib=COMPLETE,aadA1=COMPLETE,aadA2=COMPLETE,aph(3'')-Ib=COMPLETE,aph(3')-Ia=COMPLETE,aph(6)-Id=COMPLETE,blaKPC-3=COMPLETE,blaOXA-9=COMPLETE,blaSHV-11=COMPLETE,blaSHV-12=COMPLETE,blaTEM-1=COMPLETE,catA1=COMPLETE,dfrA14=COMPLETE,emrD=COMPLETE,fosA=COMPLETE,gyrA_S83I=POINT,mph(A)=COMPLETE,oqxA=COMPLETE,oqxB=COMPLETE,parC_S80I=POINT,pmrB_R256G=POINT,sul1=COMPLETE,sul2=COMPL…
GCA_001032265.1	SAMN03280306	PRJNA271899	klebsiella	258	5906860	2	Illumina	3.12.8	aadA1=COMPLETE,aph(3'')-Ib=COMPLETE,aph(6)-Id=COMPLETE,blaKPC-3=COMPLETE,blaOXA-9=COMPLETE,blaSHV-12=COMPLETE,catA1=COMPLETE,dfrA14=COMPLETE,emrD=COMPLETE,fosA=COMPLETE,gyrA_S83I=POINT,mph(A)=COMPLETE,oqxA=COMPLETE,oqxB=COMPLETE,parC_S80I=POINT,pmrB_R256G=POINT,sul2=COMPLETE
GCA_001032285.1	SAMN03280308	PRJNA271899	klebsiella	258	5892438	2	Illumina	3.12.8	aadA1=PARTIAL_END_OF_CONTIG,aadA2=COMPLETE,aph(3'')-Ib=COMPLETE,aph(6)-Id=COMPLETE,blaKPC-3=COMPLETE,blaOXA-9=COMPLETE,blaSHV-11=COMPLETE,blaSHV-12=COMPLETE,blaTEM-1=COMPLETE,catA1=COMPLETE,dfrA14=COMPLETE,emrD=COMPLETE,fosA=COMPLETE,gyrA_S83I=POINT,oqxA=COMPLETE,oqxB=COMPLETE,parC_S80I=POINT,pmrB_R256G=POINT,sul1=COMPLETE,sul2=COMPLETE
GCA_001032305.1	SAMN03280309	PRJNA271899	klebsiella	258	5884935	2	Illumina	3.12.8	aac(6')-Ib=COMPLETE,aadA1=COMPLETE,aadA2=COMPLETE,aph(3'')-Ib=COMPLETE,aph(6)-Id=COMPLETE,blaKPC-3=COMPLETE,blaOXA-9=COMPLETE,blaSHV-12=COMPLETE,blaTEM-1=COMPLETE,dfrA14=COMPLETE,emrD=COMPLETE,fosA=COMPLETE,gyrA_S83I=POINT,oqxA=COMPLETE,oqxB=COMPLETE,parC_S80I=POINT,pmrB_R256G=POINT,sul1=COMPLETE,sul2=COMPLETE
GCA_001032275.1	SAMN03280307	PRJNA271899	klebsiella	258	5924305	6	Illumina	3.12.8	aac(6')-Ib'=COMPLETE,aac(6')-Ib=COMPLETE,aadA1=COMPLETE,aadA2=COMPLETE,aph(3'')-Ib=COMPLETE,aph(6)-Id=COMPLETE,blaKPC-3=COMPLETE,blaOXA-9=COMPLETE,blaSHV-11=COMPLETE,blaSHV-12=COMPLETE,blaTEM-1=COMPLETE,dfrA14=COMPLETE,emrD=COMPLETE,fosA=COMPLETE,gyrA_S83I=POINT,oqxA=COMPLETE,oqxB=COMPLETE,parC_S80I=POINT,pmrB_R256G=POINT,sul1=COMPLETE,sul2=COMPLETE,tet(A)=COMPLETE
GCA_001032345.1	SAMN03280310	PRJNA271899	klebsiella	258	5868790	1	Illumina	3.12.8	aac(6')-Ib=COMPLETE,aadA2=COMPLETE,aph(3'')-Ib=COMPLETE,aph(3')-Ia=COMPLETE,aph(6)-Id=COMPLETE,blaKPC-3=COMPLETE,blaSHV-11=COMPLETE,blaSHV=PARTIAL,blaTEM-1=COMPLETE,catA1=COMPLETE,dfrA14=COMPLETE,emrD=COMPLETE,fosA=COMPLETE,gyrA_S83I=POINT,mph(A)=COMPLETE,oqxA=COMPLETE,oqxB=COMPLETE,parC_S80I=POINT,pmrB_R256G=POINT,sul1=COMPLETE,sul2=COMPLETE
GCA_001032355.1	SAMN03280311	PRJNA271899	klebsiella	258	5861821	1	Illumina	3.12.8	aac(6')-Ib=COMPLETE,aadA1=COMPLETE,aadA2=COMPLETE,aph(3'')-Ib=COMPLETE,aph(3')-Ia=COMPLETE,aph(6)-Id=COMPLETE,blaKPC-3=COMPLETE,blaOXA-9=COMPLETE,blaSHV-11=COMPLETE,blaTEM-1=COMPLETE,catA1=COMPLETE,dfrA14=COMPLETE,emrD=COMPLETE,fosA=COMPLETE,gyrA_S83I=POINT,mph(A)=COMPLETE,oqxA=COMPLETE,oqxB=COMPLETE,parC_S80I=POINT,pmrB_R256G=POINT,sul1=COMPLETE,sul2=COMPLETE
GCA_001032365.1	SAMN03280313	PRJNA271899	klebsiella	258	5858756	5	Illumina	3.12.8	aac(6')-Ib=COMPLETE,aadA1=COMPLETE,aadA2=COMPLETE,aph(3'')-Ib=COMPLETE,aph(3')-Ia=COMPLETE,aph(6)-Id=COMPLETE,blaKPC-3=COMPLETE,blaOXA-9=COMPLETE,blaSHV-12=COMPLETE,blaTEM-1=COMPLETE,catA1=COMPLETE,dfrA14=COMPLETE,emrD=COMPLETE,fosA=COMPLETE,gyrA_S83I=POINT,mph(A)=COMPLETE,oqxA=COMPLETE,oqxB=COMPLETE,parC_S80I=POINT,pmrB_R256G=POINT,sul1=COMPLETE,sul2=COMPLETE
GCA_001032375.1	SAMN03280314	PRJNA271899	klebsiella	258	5938168	4	Illumina	3.12.8	aac(6')-Ib=COMPLETE,aadA1=COMPLETE,aadA2=COMPLETE,aph(3'')-Ib=COMPLETE,aph(6)-Id=COMPLETE,blaKPC-3=COMPLETE,blaOXA-9=COMPLETE,blaSHV-12=COMPLETE,blaTEM-1=COMPLETE,catA1=COMPLETE,dfrA14=COMPLETE,emrD=COMPLETE,fosA=COMPLETE,gyrA_S83I=POINT,oqxA=COMPLETE,oqxB=COMPLETE,parC_S80I=POINT,pmrB_R256G=POINT,sul1=COMPLETE,sul2=COMPLETE
GCA_001032425.1	SAMN03280315	PRJNA271899	klebsiella	3625	5539306	3	Illumina	3.12.8	blaSHV-33=COMPLETE,emrD=COMPLETE,fosA=COMPLETE,oqxA=COMPLETE,oqxB=COMPLETE
GCA_001032455.1	SAMN03280320	PRJNA271899	klebsiella	258	5806254	2	Illumina	3.12.8	aac(6')-Ib=COMPLETE,aadA1=COMPLETE,aadA2=COMPLETE,aph(3'')-Ib=COMPLETE,aph(3')-Ia=COMPLETE,aph(6)-Id=COMPLETE,blaKPC-3=COMPLETE,blaOXA-9=COMPLETE,blaSHV-11=COMPLETE,blaTEM-1=COMPLETE,catA1=COMPLETE,dfrA14=COMPLETE,emrD=COMPLETE,fosA=COMPLETE,gyrA_S83I=POINT,mph(A)=COMPLETE,oqxA=COMPLETE,oqxB=COMPLETE,parC_S80I=POINT,pmrB_R256G=POINT,sul1=COMPLETE,sul2=COMPLETE
GCA_001032435.1	SAMN03280317	PRJNA271899	klebsiella	258	5792846	6	Illumina	3.12.8	aac(6')-Ib=COMPLETE,aadA1=COMPLETE,aadA2=COMPLETE,aph(3'')-Ib=COMPLETE,aph(3')-Ia=COMPLETE,aph(6)-Id=COMPLETE,blaKPC-3=COMPLETE,blaOXA-9=COMPLETE,blaSHV-11=COMPLETE,blaSHV-12=COMPLETE,blaTEM-1=COMPLETE,catA1=COMPLETE,dfrA14=COMPLETE,emrD=COMPLETE,fosA=COMPLETE,gyrA_S83I=POINT,mph(A)=COMPLETE,oqxA=COMPLETE,oqxB=COMPLETE,parC_S80I=POINT,pmrB_R256G=POINT,sul1=COMPLETE,sul2=COMPLETE
GCA_001032445.1	SAMN03280318	PRJNA271899	klebsiella	258	5828944	5	Illumina	3.12.8	aac(6')-Ib'=COMPLETE,aac(6')-Ib=COMPLETE,aadA1=COMPLETE,aadA2=COMPLETE,aph(3'')-Ib=COMPLETE,aph(6)-Id=COMPLETE,blaKPC-3=COMPLETE,blaOXA-9=COMPLETE,blaSHV-11=COMPLETE,blaSHV-12=COMPLETE,blaTEM-1=COMPLETE,catA1=COMPLETE,dfrA14=COMPLETE,emrD=COMPLETE,fosA=COMPLETE,gyrA_S83I=POINT,oqxA=COMPLETE,oqxB=COMPLETE,parC_S80I=POINT,pmrB_R256G=POINT,sul1=COMPLETE,sul2=COMPLETE
GCA_001032505.1	SAMN03280322	PRJNA271899	klebsiella	258	5896922	6	Illumina	3.12.8	aac(6')-Ib=COMPLETE,aadA1=COMPLETE,aadA2=COMPLETE,aph(3'')-Ib=COMPLETE,aph(6)-Id=COMPLETE,blaKPC-3=COMPLETE,blaOXA-9=COMPLETE,blaSHV-11=COMPLETE,blaTEM-1=COMPLETE,dfrA14=COMPLETE,emrD=COMPLETE,fosA=COMPLETE,gyrA_S83I=POINT,mgrB_G37S=POINT,oqxA=COMPLETE,oqxB=COMPLETE,parC_S80I=POINT,pmrB_R256G=POINT,sul1=COMPLETE,sul2=COMPLETE
GCA_001032525.1	SAMN03280323	PRJNA271899	klebsiella	258	5862898	4	Illumina	3.12.8	aac(6')-Ib=COMPLETE,aadA2=COMPLETE,aph(3'')-Ib=COMPLETE,aph(3')-Ia=COMPLETE,aph(6)-Id=COMPLETE,blaKPC-3=COMPLETE,blaSHV-11=COMPLETE,blaSHV-12=COMPLETE,blaTEM-1=COMPLETE,catA1=COMPLETE,dfrA14=COMPLETE,emrD=COMPLETE,fosA=COMPLETE,gyrA_S83I=POINT,mph(A)=COMPLETE,oqxA=COMPLETE,oqxB=COMPLETE,parC_S80I=POINT,pmrB_R256G=POINT,sul1=COMPLETE,sul2=COMPLETE
GCA_001032545.1	SAMN03280325	PRJNA271899	klebsiella	258	5915952	4	Illumina	3.12.8	aac(6')-Ib'=COMPLETE,aac(6')-Ib=COMPLETE,aadA1=COMPLETE,aadA2=COMPLETE,aph(3'')-Ib=COMPLETE,aph(3')-Ia=COMPLETE,aph(6)-Id=COMPLETE,blaKPC-3=COMPLETE,blaOXA-9=COMPLETE,blaSHV-11=COMPLETE,blaTEM-1=COMPLETE,catA1=COMPLETE,dfrA14=COMPLETE,emrD=COMPLETE,fosA=COMPLETE,gyrA_S83I=POINT,mph(A)=COMPLETE,oqxA=COMPLETE,oqxB=COMPLETE,parC_S80I=POINT,pmrB_R256G=POINT,sul1=COMPLETE,sul2=COMPLETE
GCA_001032535.1	SAMN03280324	PRJNA271899	klebsiella	258	5881140	6	Illumina	3.12.8	aac(6')-Ib=COMPLETE,aadA1=COMPLETE,aadA2=COMPLETE,aph(3'')-Ib=COMPLETE,aph(3')-Ia=COMPLETE,aph(6)-Id=COMPLETE,blaKPC-3=COMPLETE,blaOXA-9=COMPLETE,blaSHV-11=COMPLETE,blaSHV-12=COMPLETE,blaTEM-1=COMPLETE,catA1=COMPLETE,dfrA14=COMPLETE,emrD=COMPLETE,fosA=COMPLETE,gyrA_S83I=POINT,mph(A)=COMPLETE,oqxA=COMPLETE,oqxB=COMPLETE,parC_S80I=POINT,pmrB_R256G=POINT,sul1=COMPLETE,sul2=COMPLETE
GCA_001032615.1	SAMN03280330	PRJNA271899	klebsiella	258	5611102	4	Illumina	3.12.8	aac(6')-Ib'=COMPLETE,aac(6')-Ib=COMPLETE,aadA1=COMPLETE,aph(3'')-Ib=COMPLETE,aph(6)-Id=COMPLETE,blaKPC-3=COMPLETE,blaOXA-9=COMPLETE,blaSHV-11=COMPLETE,blaSHV-12=COMPLETE,blaTEM-1=COMPLETE,dfrA14=COMPLETE,emrD=COMPLETE,fosA=COMPLETE,gyrA_S83I=POINT,oqxA=COMPLETE,oqxB=COMPLETE,parC_S80I=POINT,pmrB_R256G=POINT,sul2=COMPLETE
GCA_001032625.1	SAMN03280332	PRJNA271899	klebsiella	258	5874097	3	Illumina	3.12.8	aac(6')-Ib=COMPLETE,aadA1=COMPLETE,aadA2=COMPLETE,aph(3'')-Ib=COMPLETE,aph(3')-Ia=COMPLETE,aph(6)-Id=COMPLETE,blaKPC-3=COMPLETE,blaOXA-9=COMPLETE,blaSHV-12=COMPLETE,blaSHV=PARTIAL,blaTEM-1=COMPLETE,catA1=COMPLETE,dfrA14=COMPLETE,emrD=COMPLETE,fosA=COMPLETE,gyrA_S83I=POINT,mph(A)=COMPLETE,oqxA=COMPLETE,oqxB=COMPLETE,parC_S80I=POINT,pmrB_R256G=POINT,sul1=COMPLETE,sul2=COMPLETE
GCA_001032605.1	SAMN03280327	PRJNA271899	klebsiella	258	5704799	3	Illumina	3.12.8	aac(6')-Ib=COMPLETE,aadA1=COMPLETE,aadA2=COMPLETE,aph(3'')-Ib=COMPLETE,aph(3')-Ia=COMPLETE,aph(6)-Id=COMPLETE,blaKPC-3=COMPLETE,blaOXA-9=COMPLETE,blaSHV-12=COMPLETE,blaTEM-1=COMPLETE,catA1=COMPLETE,dfrA14=COMPLETE,emrD=COMPLETE,fosA=COMPLETE,gyrA_S83I=POINT,mph(A)=COMPLETE,oqxA=COMPLETE,oqxB=COMPLETE,parC_S80I=POINT,pmrB_R256G=POINT,sul1=COMPLETE,sul2=COMPLETE
GCA_001032665.1	SAMN03280333	PRJNA271899	klebsiella	258	5831986	5	Illumina	3.12.8	aac(6')-Ib=COMPLETE,aadA1=COMPLETE,aph(3'')-Ib=COMPLETE,aph(3')-Ia=COMPLETE,aph(6)-Id=COMPLETE,blaKPC-3=COMPLETE,blaOXA-9=COMPLETE,blaSHV-11=COMPLETE,blaSHV-12=COMPLETE,blaTEM-1=COMPLETE,catA1=COMPLETE,dfrA14=COMPLETE,emrD=COMPLETE,fosA=COMPLETE,gyrA_S83I=POINT,mph(A)=COMPLETE,oqxA=COMPLETE,oqxB=COMPLETE,parC_S80I=POINT,pmrB_R256G=POINT,sul2=COMPLETE
GCA_001032685.1	SAMN03280335	PRJNA271899	klebsiella	258	5622118	2	Illumina	3.12.8	aac(6')-Ib=COMPLETE,aadA2=PARTIAL,blaSHV-12=COMPLETE,blaSHV=PARTIAL,dfrA12=COMPLETE,emrD=COMPLETE,fosA=COMPLETE,gyrA_S83I=POINT,mph(A)=COMPLETE,oqxA=COMPLETE,oqxB=COMPLETE,parC_S80I=POINT,pmrB_R256G=POINT,sul1=COMPLETE
GCA_001032695.1	SAMN03280336	PRJNA271899	klebsiella	258	5856469	7	Illumina	3.12.8	aac(6')-Ib=COMPLETE,aadA1=COMPLETE,aadA2=COMPLETE,aph(3'')-Ib=COMPLETE,aph(3')-Ia=COMPLETE,aph(6)-Id=COMPLETE,blaKPC-3=COMPLETE,blaOXA-9=COMPLETE,blaSHV-12=COMPLETE,blaTEM-1=COMPLETE,catA1=COMPLETE,dfrA14=COMPLETE,emrD=COMPLETE,fosA=COMPLETE,gyrA_S83I=POINT,mph(A)=COMPLETE,oqxA=COMPLETE,oqxB=COMPLETE,parC_S80I=POINT,pmrB_R256G=POINT,sul1=COMPLETE,sul2=COMPLETE
GCA_001032705.1	SAMN03280338	PRJNA271899	klebsiella	258	5858294	5	Illumina	3.12.8	aac(6')-Ib=COMPLETE,aadA1=COMPLETE,aadA2=COMPLETE,aph(3'')-Ib=COMPLETE,aph(3')-Ia=COMPLETE,aph(6)-Id=COMPLETE,blaKPC-3=COMPLETE,blaOXA-9=COMPLETE,blaSHV-11=COMPLETE,blaTEM-1=COMPLETE,catA1=COMPLETE,dfrA14=COMPLETE,emrD=COMPLETE,fosA=COMPLETE,gyrA_S83I=POINT,mph(A)=COMPLETE,oqxA=COMPLETE,oqxB=COMPLETE,parC_S80I=POINT,pmrB_R256G=POINT,sul1=COMPLETE,sul2=COMPLETE
GCA_001032765.1	SAMN03280341	PRJNA271899	klebsiella	258	5884986	3	Illumina	3.12.8	aac(6')-Ib=COMPLETE,aadA1=COMPLETE,aadA2=COMPLETE,aph(3'')-Ib=COMPLETE,aph(3')-Ia=COMPLETE,aph(6)-Id=COMPLETE,blaKPC-3=COMPLETE,blaOXA-9=COMPLETE,blaSHV-12=COMPLETE,blaTEM-1=COMPLETE,catA1=COMPLETE,dfrA12=COMPLETE,dfrA14=COMPLETE,emrD=COMPLETE,fosA=COMPLETE,gyrA_S83I=POINT,mph(A)=COMPLETE,oqxA=COMPLETE,oqxB=COMPLETE,parC_S80I=POINT,pmrB_R256G=POINT,sul1=COMPLETE,sul2=COMPLETE
GCA_001032775.1	SAMN03280342	PRJNA271899	klebsiella	3626	5685492	2	Illumina	3.12.8	blaKPC-3=COMPLETE,blaSHV-37=COMPLETE,dfrA14=COMPLETE,emrD=COMPLETE,fosA7=PARTIAL,fosA=COMPLETE,gyrA_S83F=POINT,oqxA=COMPLETE,oqxB=COMPLETE
GCA_001032795.1	SAMN03280343	PRJNA271899	klebsiella	258	5845429	3	Illumina	3.12.8	aac(6')-Ib=COMPLETE,aadA1=COMPLETE,aadA2=COMPLETE,aph(3'')-Ib=COMPLETE,aph(3')-Ia=COMPLETE,aph(6)-Id=COMPLETE,blaKPC-3=COMPLETE,blaOXA-9=COMPLETE,blaTEM-1=COMPLETE,catA1=COMPLETE,dfrA12=COMPLETE,dfrA14=COMPLETE,emrD=COMPLETE,fosA=COMPLETE,gyrA_S83I=POINT,mph(A)=COMPLETE,oqxA=COMPLETE,oqxB=COMPLETE,parC_S80I=POINT,pmrB_R256G=POINT,sul1=COMPLETE,sul2=COMPLETE
GCA_001032815.1	SAMN03280346	PRJNA271899	klebsiella	258	5405426	3	Illumina	3.12.8	aac(6')-Ib=COMPLETE,aadA1=COMPLETE,aph(3'')-Ib=COMPLETE,aph(6)-Id=COMPLETE,blaKPC-3=COMPLETE,blaOXA-9=COMPLETE,blaSHV-11=COMPLETE,blaTEM-1=COMPLETE,dfrA14=COMPLETE,emrD=COMPLETE,fosA=COMPLETE,gyrA_S83I=POINT,oqxA=COMPLETE,oqxB=COMPLETE,parC_S80I=POINT,pmrB_R256G=POINT,sul1=COMPLETE,sul2=COMPLETE
GCA_001032855.1	SAMN03280348	PRJNA271899	klebsiella	258	5658184	2	Illumina	3.12.8	aac(6')-Ib=COMPLETE,aadA2=COMPLETE,aph(3'')-Ib=COMPLETE,aph(3')-Ia=COMPLETE,aph(6)-Id=COMPLETE,blaKPC-3=COMPLETE,blaOXA-9=COMPLETE,blaSHV-11=COMPLETE,catA1=COMPLETE,dfrA14=COMPLETE,emrD=COMPLETE,fosA=COMPLETE,gyrA_S83I=POINT,mph(A)=COMPLETE,oqxA=COMPLETE,oqxB=COMPLETE,parC_S80I=POINT,pmrB_R256G=POINT,sul1=COMPLETE,sul2=COMPLETE
GCA_001032845.1	SAMN03280347	PRJNA271899	klebsiella	2121	5808713	4	Illumina	3.12.8	blaKPC-3=COMPLETE,blaSHV-27=COMPLETE,blaSHV_C-112A=POINT,dfrA50=COMPLETE,emrD=COMPLETE,fosA=COMPLETE,oqxA=COMPLETE,oqxB19=COMPLETE,tet(D)=COMPLETE
GCA_001032875.1	SAMN03280349	PRJNA271899	klebsiella	11	5571965	4	Illumina	3.12.8	aac(3)-IIe=COMPLETE,aac(6')-Ib-cr5=COMPLETE,aadA2=COMPLETE,blaCTX-M-15=COMPLETE,blaOXA-1=COMPLETE,blaSHV-11=COMPLETE,blaSHV-12=COMPLETE,catA2=COMPLETE,catB3=PARTIAL,dfrA12=COMPLETE,dfrA14=COMPLETE,emrD=COMPLETE,fosA=COMPLETE,gyrA_D87Y=POINT,gyrA_S83I=POINT,oqxA=COMPLETE,oqxB=COMPLETE,parC_S80I=POINT,pmrB_R256G=POINT,sul1=COMPLETE,tet(A)=PARTIAL
GCA_001032895.1	SAMN03280350	PRJNA271899	klebsiella	258	5919957	4	Illumina	3.12.8	aac(6')-Ib'=COMPLETE,aac(6')-Ib=COMPLETE,aac(6')-Ib=PARTIAL_END_OF_CONTIG,aadA1=COMPLETE,aadA2=COMPLETE,aph(3'')-Ib=COMPLETE,aph(3')-Ia=COMPLETE,aph(6)-Id=COMPLETE,blaKPC-3=COMPLETE,blaOXA-9=COMPLETE,blaSHV-11=COMPLETE,blaSHV-12=COMPLETE,blaTEM-1=COMPLETE,catA1=COMPLETE,dfrA12=COMPLETE,dfrA14=COMPLETE,emrD=COMPLETE,fosA=COMPLETE,gyrA_S83I=POINT,mgrB_G37S=POINT,mph(A)=COMPLETE,oqxA=COMPLETE,oqxB=C…
GCA_001032935.1	SAMN03280352	PRJNA271899	klebsiella	3627	5576281	2	Illumina	3.12.8	aac(3)-IIe=COMPLETE,aac(6')-Ib-cr5=COMPLETE,aadA2=COMPLETE,blaCTX-M-15=COMPLETE,blaOXA-1=COMPLETE,blaSHV-11=COMPLETE,catA2=COMPLETE,catB3=PARTIAL,dfrA12=COMPLETE,dfrA14=COMPLETE,emrD=COMPLETE,fosA=COMPLETE,gyrA_D87Y=POINT,gyrA_S83I=POINT,oqxA=COMPLETE,oqxB=COMPLETE,parC_S80I=POINT,pmrB_R256G=POINT,sul1=COMPLETE,tet(A)=PARTIAL
GCA_001032925.1	SAMN03280351	PRJNA271899	klebsiella	258	5954230	2	Illumina	3.12.8	aac(6')-Ib'=PARTIAL,aac(6')-Ib=COMPLETE,aadA1=COMPLETE,aadA2=COMPLETE,aph(3'')-Ib=COMPLETE,aph(3')-Ia=COMPLETE,aph(6)-Id=COMPLETE,blaKPC-3=COMPLETE,blaOXA-9=COMPLETE,blaSHV-11=COMPLETE,blaTEM-1=COMPLETE,catA1=COMPLETE,dfrA14=COMPLETE,emrD=COMPLETE,fosA=COMPLETE,gyrA_S83I=POINT,mph(A)=COMPLETE,oqxA=COMPLETE,oqxB=COMPLETE,parC_S80I=POINT,pmrB_R256G=POINT,sul1=COMPLETE,sul2=COMPLETE
GCA_001032965.1	SAMN03280354	PRJNA271899	klebsiella	258	5911540	7	Illumina	3.12.8	aac(6')-Ib=COMPLETE,aadA1=COMPLETE,aadA2=COMPLETE,aph(3'')-Ib=COMPLETE,aph(3')-Ia=COMPLETE,aph(6)-Id=COMPLETE,blaKPC-3=COMPLETE,blaOXA-9=COMPLETE,blaSHV-11=COMPLETE,blaSHV-12=COMPLETE,blaTEM-1=COMPLETE,catA1=COMPLETE,dfrA12=COMPLETE,dfrA14=COMPLETE,emrD=COMPLETE,fosA=COMPLETE,gyrA_S83I=POINT,mgrB_G37S=POINT,mph(A)=COMPLETE,oqxA=COMPLETE,oqxB=COMPLETE,parC_S80I=POINT,pmrB_R256G=POINT,sul1=COMPLETE…
GCA_001032975.1	SAMN03280355	PRJNA271899	klebsiella	258	5866023	2	Illumina	3.12.8	aac(6')-Ib=COMPLETE,aadA2=COMPLETE,aph(3'')-Ib=COMPLETE,aph(3')-Ia=COMPLETE,aph(6)-Id=COMPLETE,blaKPC-3=COMPLETE,blaSHV-12=COMPLETE,blaTEM-1=COMPLETE,catA1=COMPLETE,dfrA14=COMPLETE,emrD=COMPLETE,fosA=COMPLETE,gyrA_S83I=POINT,mph(A)=COMPLETE,oqxA=COMPLETE,oqxB=COMPLETE,parC_S80I=POINT,pmrB_R256G=POINT,sul1=COMPLETE,sul2=COMPLETE
GCA_001033005.1	SAMN03280356	PRJNA271899	klebsiella	258	5870629	2	Illumina	3.12.8	aac(6')-Ib=COMPLETE,aadA2=COMPLETE,aph(3'')-Ib=COMPLETE,aph(3')-Ia=COMPLETE,aph(6)-Id=COMPLETE,blaKPC-3=COMPLETE,blaSHV=PARTIAL,blaTEM-1=COMPLETE,catA1=COMPLETE,dfrA14=COMPLETE,emrD=COMPLETE,fosA=COMPLETE,gyrA_S83I=POINT,mph(A)=COMPLETE,oqxA=COMPLETE,oqxB=COMPLETE,parC_S80I=POINT,pmrB_R256G=POINT,sul1=COMPLETE,sul2=COMPLETE
GCA_001033015.1	SAMN03280357	PRJNA271899	klebsiella	258	5873355	3	Illumina	3.12.8	aac(6')-Ib=COMPLETE,aadA2=COMPLETE,aph(3'')-Ib=COMPLETE,aph(3')-Ia=COMPLETE,aph(6)-Id=COMPLETE,blaKPC-3=COMPLETE,blaSHV-12=COMPLETE,blaSHV=PARTIAL,blaTEM-1=COMPLETE,catA1=COMPLETE,dfrA14=COMPLETE,emrD=COMPLETE,fosA=COMPLETE,gyrA_S83I=POINT,mph(A)=COMPLETE,oqxA=COMPLETE,oqxB=COMPLETE,parC_S80I=POINT,pmrB_R256G=POINT,sul1=COMPLETE,sul2=COMPLETE
GCA_001033055.1	SAMN03280359	PRJNA271899	klebsiella	258	5865576	3	Illumina	3.12.8	aac(6')-Ib=COMPLETE,aadA2=COMPLETE,aph(3'')-Ib=COMPLETE,aph(3')-Ia=COMPLETE,aph(6)-Id=COMPLETE,blaKPC-3=COMPLETE,blaSHV-12=COMPLETE,blaSHV=PARTIAL,blaTEM-1=COMPLETE,catA1=COMPLETE,dfrA14=COMPLETE,emrD=COMPLETE,fosA=COMPLETE,gyrA_S83I=POINT,mph(A)=COMPLETE,oqxA=COMPLETE,oqxB=COMPLETE,parC_S80I=POINT,pmrB_R256G=POINT,sul1=COMPLETE,sul2=COMPLETE
GCA_001033045.1	SAMN03280358	PRJNA271899	klebsiella	258	5886927	5	Illumina	3.12.8	aac(6')-Ib'=COMPLETE,aac(6')-Ib=COMPLETE,aadA1=PARTIAL,aadA2=COMPLETE,aph(3'')-Ib=COMPLETE,aph(3')-Ia=COMPLETE,aph(6)-Id=COMPLETE,blaKPC-3=COMPLETE,blaOXA-9=COMPLETE,blaSHV-11=COMPLETE,blaSHV-12=COMPLETE,blaTEM-1=COMPLETE,catA1=COMPLETE,dfrA12=COMPLETE,dfrA14=COMPLETE,emrD=COMPLETE,fosA=COMPLETE,gyrA_S83I=POINT,mgrB_G37S=POINT,mph(A)=COMPLETE,oqxA=COMPLETE,oqxB=COMPLETE,parC_S80I=POINT,pmrB_R256G…
GCA_001033085.1	SAMN03280360	PRJNA271899	klebsiella	258	5877113	1	Illumina	3.12.8	aac(6')-Ib=COMPLETE,aadA2=COMPLETE,aph(3'')-Ib=COMPLETE,aph(3')-Ia=COMPLETE,aph(6)-Id=COMPLETE,blaKPC-3=COMPLETE,blaSHV-11=COMPLETE,blaSHV-12=COMPLETE,blaTEM-1=COMPLETE,catA1=COMPLETE,dfrA14=COMPLETE,emrD=COMPLETE,fosA=COMPLETE,gyrA_S83I=POINT,mph(A)=COMPLETE,oqxA=COMPLETE,oqxB=COMPLETE,parC_S80I=POINT,pmrB_R256G=POINT,sul1=COMPLETE,sul2=COMPLETE
GCA_001033095.1	SAMN03280361	PRJNA271899	klebsiella	258	5926118	6	Illumina	3.12.8	aac(6')-Ib=COMPLETE,aadA1=COMPLETE,aadA2=COMPLETE,aph(3'')-Ib=COMPLETE,aph(3')-Ia=COMPLETE,aph(6)-Id=COMPLETE,blaKPC-3=COMPLETE,blaOXA-9=COMPLETE,blaSHV-11=COMPLETE,blaSHV-12=COMPLETE,blaTEM-1=COMPLETE,catA1=COMPLETE,dfrA14=COMPLETE,emrD=COMPLETE,fosA=COMPLETE,gyrA_S83I=POINT,mph(A)=COMPLETE,oqxA=COMPLETE,oqxB=COMPLETE,parC_S80I=POINT,pmrB_R256G=POINT,sul1=COMPLETE,sul2=COMPLETE
GCA_001033135.1	SAMN03280363	PRJNA271899	klebsiella	258	5581807	3	Illumina	3.12.8	aac(6')-Ib=COMPLETE,aadA1=COMPLETE,aph(3'')-Ib=COMPLETE,aph(6)-Id=COMPLETE,blaKPC-3=COMPLETE,blaOXA-9=COMPLETE,blaSHV-11=COMPLETE,blaTEM-1=COMPLETE,dfrA14=COMPLETE,emrD=COMPLETE,fosA=COMPLETE,gyrA_S83I=POINT,oqxA=COMPLETE,oqxB=COMPLETE,parC_S80I=POINT,pmrB_R256G=POINT,sul2=COMPLETE
GCA_001033125.1	SAMN03280362	PRJNA271899	klebsiella	258	5708381	2	Illumina	3.12.8	aadA1=COMPLETE,aadA2=COMPLETE,aph(3'')-Ib=PARTIAL,aph(6)-Id=COMPLETE,blaKPC-3=COMPLETE,blaOXA-9=COMPLETE,blaSHV-12=COMPLETE,blaTEM=PARTIAL,dfrA14=COMPLETE,emrD=COMPLETE,fosA=COMPLETE,gyrA_S83I=POINT,oqxA=COMPLETE,oqxB=COMPLETE,parC_S80I=POINT,pmrB_R256G=POINT,sul1=COMPLETE,sul2=COMPLETE
GCA_001033165.1	SAMN03280364	PRJNA271899	klebsiella	258	5862802	2	Illumina	3.12.8	aac(6')-Ib'=COMPLETE,aac(6')-Ib=COMPLETE,aadA1=COMPLETE,aadA2=COMPLETE,aph(3'')-Ib=COMPLETE,aph(3')-Ia=COMPLETE,aph(6)-Id=COMPLETE,blaKPC-3=COMPLETE,blaOXA-9=COMPLETE,blaSHV-11=COMPLETE,blaSHV-12=COMPLETE,catA1=COMPLETE,dfrA14=COMPLETE,emrD=COMPLETE,fosA=COMPLETE,gyrA_S83I=POINT,mph(A)=COMPLETE,oqxA=COMPLETE,oqxB=COMPLETE,parC_S80I=POINT,pmrB_R256G=POINT,sul1=COMPLETE,sul2=COMPLETE
GCA_001033175.1	SAMN03280365	PRJNA271899	klebsiella	258	5917081	2	Illumina	3.12.8	aac(6')-Ib=COMPLETE,aadA1=COMPLETE,aadA2=COMPLETE,aph(3'')-Ib=COMPLETE,aph(3')-Ia=COMPLETE,aph(6)-Id=COMPLETE,blaKPC-3=COMPLETE,blaOXA-9=COMPLETE,blaSHV-11=COMPLETE,blaSHV-12=COMPLETE,blaTEM-1=COMPLETE,catA1=COMPLETE,dfrA12=COMPLETE,dfrA14=COMPLETE,emrD=COMPLETE,fosA=COMPLETE,gyrA_S83I=POINT,mgrB_G37S=POINT,mph(A)=COMPLETE,oqxA=COMPLETE,oqxB=COMPLETE,parC_S80I=POINT,pmrB_R256G=POINT,sul1=COMPLETE…
GCA_001033215.1	SAMN03280368	PRJNA271899	klebsiella	258	5923277	3	Illumina	3.12.8	aac(6')-Ib'=COMPLETE,aac(6')-Ib=COMPLETE,aadA1=COMPLETE,aadA2=COMPLETE,aph(3'')-Ib=COMPLETE,aph(3')-Ia=COMPLETE,aph(6)-Id=COMPLETE,blaKPC-3=COMPLETE,blaOXA-9=COMPLETE,blaSHV-11=COMPLETE,blaSHV=PARTIAL_END_OF_CONTIG,blaTEM-1=COMPLETE,catA1=COMPLETE,dfrA12=COMPLETE,dfrA14=COMPLETE,emrD=COMPLETE,fosA=COMPLETE,gyrA_S83I=POINT,mgrB_G37S=POINT,mph(A)=COMPLETE,oqxA=COMPLETE,oqxB=COMPLETE,parC_S80I=POINT…
GCA_001033205.1	SAMN03280366	PRJNA271899	klebsiella	258	5677893	1	Illumina	3.12.8	aac(6')-Ib=COMPLETE,aadA1=COMPLETE,aadA2=COMPLETE,aph(3'')-Ib=COMPLETE,aph(6)-Id=COMPLETE,blaKPC-3=COMPLETE,blaOXA-9=COMPLETE,blaSHV-11=COMPLETE,blaTEM-1=COMPLETE,dfrA14=COMPLETE,emrD=COMPLETE,fosA=COMPLETE,gyrA_S83I=POINT,oqxA=COMPLETE,oqxB=COMPLETE,parC_S80I=POINT,pmrB_R256G=POINT,sul1=COMPLETE,sul2=COMPLETE
GCA_001033245.1	SAMN03280369	PRJNA271899	klebsiella	11	5598357	3	Illumina	3.12.8	aac(6')-Ib-cr5=COMPLETE,aadA1=PARTIAL,aadA2=COMPLETE,blaOXA-1=COMPLETE,blaOXA-9=COMPLETE,blaSHV-12=COMPLETE,blaTEM-1=COMPLETE,catA2=COMPLETE,catB3=PARTIAL,dfrA12=COMPLETE,emrD=COMPLETE,fosA=COMPLETE,gyrA_D87Y=POINT,gyrA_S83I=POINT,mph(A)=COMPLETE,oqxA=COMPLETE,oqxB=COMPLETE,parC_S80I=POINT,pmrB_R256G=POINT,sul1=COMPLETE,tet(A)=COMPLETE
GCA_001033255.1	SAMN03280370	PRJNA271899	klebsiella	258	5918388	2	Illumina	3.12.8	aac(6')-Ib'=COMPLETE,aac(6')-Ib=COMPLETE,aadA2=COMPLETE,aph(3'')-Ib=COMPLETE,aph(3')-Ia=COMPLETE,aph(6)-Id=COMPLETE,blaKPC-3=COMPLETE,blaSHV-11=COMPLETE,blaSHV-12=COMPLETE,blaTEM-1=COMPLETE,catA1=COMPLETE,dfrA12=COMPLETE,dfrA14=COMPLETE,emrD=COMPLETE,fosA=COMPLETE,gyrA_S83I=POINT,mgrB_G37S=POINT,mph(A)=COMPLETE,oqxA=COMPLETE,oqxB=COMPLETE,parC_S80I=POINT,pmrB_R256G=POINT,sul1=COMPLETE,sul2=COMPLE…
GCA_001033295.1	SAMN03280372	PRJNA271899	klebsiella	258	5850815	2	Illumina	3.12.8	aac(6')-Ib=COMPLETE,aadA1=COMPLETE,aadA2=COMPLETE,aph(3'')-Ib=COMPLETE,aph(3')-Ia=COMPLETE,aph(6)-Id=COMPLETE,blaKPC-3=COMPLETE,blaOXA-9=COMPLETE,blaSHV-11=COMPLETE,blaSHV-12=COMPLETE,blaTEM-1=COMPLETE,catA1=COMPLETE,dfrA14=COMPLETE,emrD=COMPLETE,fosA=COMPLETE,gyrA_S83I=POINT,mph(A)=COMPLETE,oqxA=COMPLETE,oqxB=COMPLETE,parC_S80I=POINT,pmrB_R256G=POINT,sul1=COMPLETE,sul2=COMPLETE
GCA_001033305.1	SAMN03280374	PRJNA271899	klebsiella	258	5745120	8	Illumina	3.12.8	aac(6')-Ib'=COMPLETE,aadA1=COMPLETE,aadA2=COMPLETE,aph(3'')-Ib=COMPLETE,aph(3')-Ia=COMPLETE,aph(6)-Id=COMPLETE,blaKPC-3=COMPLETE,blaOXA-9=COMPLETE,blaSHV-11=COMPLETE,blaSHV-12=COMPLETE,blaTEM-1=COMPLETE,catA1=COMPLETE,dfrA14=COMPLETE,emrD=COMPLETE,fosA=COMPLETE,gyrA_S83I=POINT,mph(A)=COMPLETE,oqxA=COMPLETE,oqxB=COMPLETE,parC_S80I=POINT,pmrB_R256G=POINT,sul1=COMPLETE,sul2=COMPLETE
GCA_001033335.1	SAMN03280375	PRJNA271899	klebsiella	258	5638196	2	Illumina	3.12.8	aac(6')-Ib=COMPLETE,aadA1=COMPLETE,aadA2=COMPLETE,aph(3'')-Ib=COMPLETE,aph(6)-Id=COMPLETE,blaKPC-3=COMPLETE,blaOXA-9=COMPLETE,blaSHV-11=COMPLETE,blaTEM-1=COMPLETE,dfrA14=COMPLETE,emrD=COMPLETE,fosA=COMPLETE,gyrA_S83I=POINT,oqxA=COMPLETE,oqxB=COMPLETE,parC_S80I=POINT,pmrB_R256G=POINT,sul1=COMPLETE,sul2=COMPLETE
GCA_001033365.1	SAMN03280376	PRJNA271899	klebsiella	258	5844638	3	Illumina	3.12.8	aac(6')-Ib'=COMPLETE,aac(6')-Ib=COMPLETE,aadA1=COMPLETE,aadA2=COMPLETE,aph(3'')-Ib=COMPLETE,aph(3')-Ia=COMPLETE,aph(6)-Id=COMPLETE,blaKPC-3=COMPLETE,blaOXA-9=COMPLETE,blaSHV-11=COMPLETE,blaSHV-12=COMPLETE,blaTEM-1=COMPLETE,catA1=COMPLETE,dfrA14=COMPLETE,emrD=COMPLETE,fosA=COMPLETE,gyrA_S83I=POINT,mph(A)=COMPLETE,oqxA=COMPLETE,oqxB=COMPLETE,parC_S80I=POINT,pmrB_R256G=POINT,sul1=COMPLETE,sul2=COMPL…
GCA_001033385.1	SAMN03280381	PRJNA271899	klebsiella	258	5801750	4	Illumina	3.12.8	aac(6')-Ib=COMPLETE,aadA1=COMPLETE,blaKPC-3=COMPLETE,blaOXA=PARTIAL,blaSHV-11=COMPLETE,blaSHV-12=COMPLETE,blaTEM-1=COMPLETE,emrD=COMPLETE,fosA=COMPLETE,gyrA_S83I=POINT,oqxA=COMPLETE,oqxB=COMPLETE,parC_S80I=POINT,pmrB_R256G=POINT,qnrB19=COMPLETE
GCA_001033375.1	SAMN03280377	PRJNA271899	klebsiella	258	5840789	7	Illumina	3.12.8	aac(6')-Ib=COMPLETE,aadA1=COMPLETE,aadA2=COMPLETE,aph(3'')-Ib=COMPLETE,aph(3')-Ia=COMPLETE,aph(6)-Id=COMPLETE,blaKPC-3=COMPLETE,blaOXA-9=COMPLETE,blaSHV-11=COMPLETE,blaSHV-12=COMPLETE,blaTEM-1=COMPLETE,catA1=COMPLETE,dfrA14=COMPLETE,emrD=COMPLETE,fosA=COMPLETE,gyrA_S83I=POINT,mph(A)=COMPLETE,oqxA=COMPLETE,oqxB=COMPLETE,parC_S80I=POINT,pmrB_R256G=POINT,sul1=COMPLETE,sul2=COMPLETE
GCA_001033415.1	SAMN03280382	PRJNA271899	klebsiella	16	5535596	2	Illumina	3.12.8	aac(6')-Ib-cr5=COMPLETE,aadA2=COMPLETE,aph(3')-Ia=COMPLETE,blaCTX-M-15=COMPLETE,blaKPC-3=COMPLETE,blaOXA-1=COMPLETE,blaSHV-12=COMPLETE,blaSHV-1=COMPLETE,blaTEM-1=COMPLETE,catB3=PARTIAL,dfrA12=COMPLETE,emrD=COMPLETE,fosA=COMPLETE,gyrA_D87N=POINT,gyrA_S83F=POINT,mph(A)=COMPLETE,oqxA=COMPLETE,oqxB32=COMPLETE,parC_E84K=POINT,sul1=COMPLETE,tet(A)=COMPLETE
GCA_001033445.1	SAMN03280383	PRJNA271899	klebsiella	25	5458345	2	Illumina	3.12.8	blaSHV-11=COMPLETE,emrD=COMPLETE,fosA=COMPLETE,gyrA_S83Y=POINT,oqxA10=COMPLETE,oqxB17=COMPLETE
GCA_001033465.1	SAMN03280385	PRJNA271899	klebsiella	37	5410360	3	Illumina	3.12.8	aph(3'')-Ib=COMPLETE,aph(6)-Id=COMPLETE,blaSHV-11=COMPLETE,emrD=COMPLETE,fosA=COMPLETE,oqxA=COMPLETE,oqxB=COMPLETE,pmrB_R256G=POINT,ramR_A19V=POINT
GCA_001033505.1	SAMN03280387	PRJNA271899	klebsiella	111	5524035	1	Illumina	3.12.8	blaSHV-11=COMPLETE,emrD=COMPLETE,fosA=COMPLETE,oqxA=COMPLETE,oqxB19=COMPLETE
GCA_001033455.1	SAMN03280384	PRJNA271899	klebsiella	-	5849368	45	Illumina	3.12.8	aac(3)-IIg=COMPLETE,aac(6')-IIc=COMPLETE,arr=COMPLETE,blaCTX-M-15=COMPLETE,blaOXA-10=COMPLETE,blaSHV-5=COMPLETE,blaSHV=PARTIAL_END_OF_CONTIG,cmlA5=COMPLETE,dfrA14=COMPLETE,emrD=COMPLETE,ere(A)=PARTIAL,floR=COMPLETE,fosA=COMPLETE,gyrA_D87A=POINT,gyrA_S83F=POINT,oqxA=COMPLETE,oqxB=COMPLETE,parC_S80I=POINT,qnrB4=COMPLETE,ramR_A19V=POINT,sul1=PARTIAL_END_OF_CONTIG,sul2=COMPLETE,tet(A)=COMPLETE,tet(D)…
GCA_001033525.1	SAMN03280388	PRJNA271899	klebsiella	392	5462074	2	Illumina	3.12.8	aac(3)-IIe=COMPLETE,aac(6')-Ib-cr5=COMPLETE,aph(3'')-Ib=COMPLETE,aph(6)-Id=COMPLETE,blaCTX-M-15=COMPLETE,blaOXA-1=COMPLETE,blaSHV=COMPLETE,blaTEM-1=COMPLETE,catB3=PARTIAL,dfrA14=COMPLETE,emrD=COMPLETE,fosA=COMPLETE,gyrA_S83I=POINT,oqxA=COMPLETE,oqxB=COMPLETE,parC_S80I=POINT,pmrB_R256G=POINT,qnrB1=COMPLETE,sul2=COMPLETE,tet(A)=COMPLETE
GCA_001033535.1	SAMN03280389	PRJNA271899	klebsiella	784	5535215	1	Illumina	3.12.8	blaSHV-1=COMPLETE,emrD=COMPLETE,fosA=COMPLETE,oqxA=COMPLETE,oqxB32=COMPLETE
GCA_001033565.1	SAMN03280390	PRJNA271899	klebsiella	258	5724061	2	Illumina	3.12.8	aac(3)-IVa=COMPLETE,aadA1=COMPLETE,aadA2=COMPLETE,aph(4)-Ia=COMPLETE,blaKPC=PARTIAL,blaOXA-9=COMPLETE,blaSHV-12=COMPLETE,catA1=COMPLETE,cmlA1=COMPLETE,emrD=COMPLETE,fosA=COMPLETE,gyrA_S83I=POINT,oqxA=COMPLETE,oqxB=COMPLETE,parC_S80I=POINT,pmrB_R256G=POINT,sul3=COMPLETE
GCA_001033575.1	SAMN03280391	PRJNA271899	klebsiella	3948	5642554	7	Illumina	3.12.8	blaLEN-22=COMPLETE,dfrA50=COMPLETE,emrD=COMPLETE,fosA=COMPLETE,oqxA=COMPLETE,oqxB=COMPLETE,oqxR_D95E=POINT,oqxR_V113I=POINT
GCA_001033615.1	SAMN03280393	PRJNA271899	klebsiella	23	5649212	1	Illumina	3.12.8	blaSHV-11=COMPLETE,emrD=COMPLETE,fosA=COMPLETE,oqxA=COMPLETE,oqxB19=COMPLETE
GCA_001033585.1	SAMN03280392	PRJNA271899	klebsiella	147	5774248	3	Illumina	3.12.8	aadA16=COMPLETE,aph(3'')-Ib=COMPLETE,arr-3=COMPLETE,blaCMY-6=COMPLETE,blaCTX-M-15=COMPLETE,blaNDM-1=COMPLETE,blaSHV-11=COMPLETE,blaTEM-1=COMPLETE,ble=COMPLETE,catA2=COMPLETE,dfrA27=COMPLETE,dfrA50=COMPLETE,emrD=COMPLETE,floR2=COMPLETE,fosA=COMPLETE,gyrA_S83I=POINT,ompK36_D135DD=POINT,oqxA=COMPLETE,oqxB=COMPLETE,parC_S80I=POINT,pmrB_R256G=POINT,rmtB1=COMPLETE,rmtC=COMPLETE,sul1=PARTIAL,tet(A)=COMP…
GCA_001033645.1	SAMN03280394	PRJNA271899	klebsiella	258	5732018	3	Illumina	3.12.8	aac(3)-IVa=COMPLETE,aac(6')-Ib=COMPLETE,aadA1=COMPLETE,aadA2=PARTIAL,aph(4)-Ia=COMPLETE,blaKPC-2=COMPLETE,blaSHV-12=COMPLETE,blaSHV=PARTIAL,catA1=COMPLETE,cmlA1=COMPLETE,dfrA12=COMPLETE,emrD=COMPLETE,fosA=COMPLETE,gyrA_S83I=POINT,mph(A)=COMPLETE,oqxA=COMPLETE,oqxB=COMPLETE,parC_S80I=POINT,pmrB_R256G=POINT,sul1=COMPLETE,sul1=PARTIAL,sul3=COMPLETE
GCA_001033665.1	SAMN03280395	PRJNA271899	klebsiella	3562	5516532	1	Illumina	3.12.8	acrR_V165I=POINT,acrR_Y114F=POINT,blaOKP-A-3=COMPLETE,emrD=COMPLETE,fosA=COMPLETE,oqxA=COMPLETE,oqxB=COMPLETE
GCA_001033675.1	SAMN03280396	PRJNA271899	klebsiella	70	5511560	4	Illumina	3.12.8	aph(3'')-Ib=COMPLETE,aph(6)-Id=COMPLETE,blaCTX-M-15=COMPLETE,blaSHV-32=COMPLETE,blaTEM-1=COMPLETE,dfrA14=COMPLETE,emrD=COMPLETE,fosA=COMPLETE,gyrA_S83F=POINT,oqxA10=COMPLETE,oqxB19=COMPLETE,qnrB1=COMPLETE,sul2=COMPLETE
GCA_001033685.1	SAMN03280397	PRJNA271899	klebsiella	3754	5310466	5	Illumina	3.11.26	blaSHV-1=COMPLETE,emrD=COMPLETE,fosA=COMPLETE,ompK35_E132K=POINT,oqxA=COMPLETE,oqxB=COMPLETE
GCA_001033725.1	SAMN03280398	PRJNA271899	klebsiella	15	5494505	1	Illumina	3.12.8	aac(3)-IId=COMPLETE,aac(6')-Ib-cr5=COMPLETE,aadA16=COMPLETE,aph(3'')-Ib=COMPLETE,aph(6)-Id=COMPLETE,arr-3=COMPLETE,blaSHV-2=COMPLETE,blaSHV_C-112A=POINT,blaTEM-1=COMPLETE,dfrA27=COMPLETE,emrD=COMPLETE,fosA=COMPLETE,gyrA_D87A=POINT,gyrA_S83F=POINT,oqxA=COMPLETE,oqxB=COMPLETE,parC_S80I=POINT,qnrB6=COMPLETE,ramR_A19V=POINT,sul1=COMPLETE,sul2=COMPLETE,tet(D)=COMPLETE
GCA_001033745.1	SAMN03280399	PRJNA271899	klebsiella	45	5466250	4	Illumina	3.12.8	aadA1=COMPLETE,blaSHV-1=COMPLETE,dfrA1=COMPLETE,emrD=COMPLETE,fosA=COMPLETE,oqxA11=COMPLETE,oqxB19=COMPLETE,pmrB_R256G=POINT,sul1=COMPLETE,tet(D)=COMPLETE
GCA_001033755.1	SAMN03280400	PRJNA271899	klebsiella	2147	5907833	3	Illumina	3.11.26	aac(3)-IIg=COMPLETE,aac(6')-IIc=COMPLETE,aadA1=COMPLETE,arr-2=COMPLETE,arr=COMPLETE,blaCTX-M-15=COMPLETE,blaOXA-10=COMPLETE,blaSHV-5=COMPLETE,cmlA5=COMPLETE,dfrA14=COMPLETE,dfrA15=COMPLETE,emrD=COMPLETE,ere(A)=PARTIAL,floR=COMPLETE,fosA=COMPLETE,gyrA_D87A=POINT,gyrA_S83F=POINT,oqxA=COMPLETE,oqxB=COMPLETE,parC_S80I=POINT,qnrB4=COMPLETE,ramR_A19V=POINT,sul1=COMPLETE,sul2=COMPLETE,tet(A)=COMPLETE,te…
GCA_001033765.1	SAMN03280401	PRJNA271899	klebsiella	3752	5274501	1	Illumina	3.12.8	blaSHV-27=COMPLETE,emrD=COMPLETE,fosA=COMPLETE,oqxA=COMPLETE,oqxB=COMPLETE
GCA_001033805.1	SAMN03280402	PRJNA271899	klebsiella	143	5786479	8	Illumina	3.12.8	aac(3)-IId=COMPLETE,aac(6')-Ib3=COMPLETE,aadA1=COMPLETE,acrR_V165I=POINT,acrR_Y114F=POINT,aph(3'')-Ib=COMPLETE,aph(6)-Id=COMPLETE,armA=PARTIAL_END_OF_CONTIG,arr-3=COMPLETE,blaCTX-M-3=COMPLETE,blaIMP-4=COMPLETE,blaOKP-A-8=COMPLETE,blaSHV-12=COMPLETE,blaTEM-1=COMPLETE,catA2=COMPLETE,emrD=COMPLETE,fosA=COMPLETE,mph(E)=COMPLETE,msr(E)=COMPLETE,oqxA=COMPLETE,oqxB=COMPLETE,qnrS1=COMPLETE,sul1=COMPLETE,…
GCA_001033825.1	SAMN03280403	PRJNA271899	klebsiella	641	6023346	6	Illumina	3.12.8	blaLEN-16=COMPLETE,emrD=COMPLETE,fosA=COMPLETE,oqxA=COMPLETE,oqxB9=COMPLETE,oqxR_D95E=POINT,oqxR_V113I=POINT
GCA_001033835.1	SAMN03280404	PRJNA271899	klebsiella	15	5883982	1	Illumina	3.11.26	aac(3)-IIg=COMPLETE,aac(6')-IIc=COMPLETE,aadA1=COMPLETE,arr-2=COMPLETE,arr=COMPLETE,blaCTX-M-15=COMPLETE,blaOXA-10=COMPLETE,blaSHV-5=COMPLETE,cmlA5=COMPLETE,dfrA14=COMPLETE,dfrA15=COMPLETE,emrD=COMPLETE,ere(A)=PARTIAL,floR=COMPLETE,fosA=COMPLETE,gyrA_D87A=POINT,gyrA_S83F=POINT,oqxA=COMPLETE,oqxB=COMPLETE,parC_S80I=POINT,qnrB4=COMPLETE,ramR_A19V=POINT,sul1=COMPLETE,sul2=COMPLETE,tet(A)=COMPLETE,te…
GCA_001033845.1	SAMN03280405	PRJNA271899	klebsiella	111	5659737	1	Illumina	3.12.8	blaSHV-11=COMPLETE,dfrA50=COMPLETE,emrD=COMPLETE,fosA=COMPLETE,oqxA=COMPLETE,oqxB19=COMPLETE
GCA_001033885.1	SAMN03280406	PRJNA271899	klebsiella	15	5894107	1	Illumina	3.12.8	aac(3)-IIg=COMPLETE,aac(6')-IIc=COMPLETE,aadA1=COMPLETE,arr-2=COMPLETE,arr=COMPLETE,blaCTX-M-15=COMPLETE,blaOXA-10=COMPLETE,blaSHV-55=COMPLETE,cmlA5=COMPLETE,dfrA14=COMPLETE,emrD=COMPLETE,ere(A)=PARTIAL,floR=COMPLETE,fosA=COMPLETE,gyrA_D87A=POINT,gyrA_S83F=POINT,oqxA=COMPLETE,oqxB=COMPLETE,parC_S80I=POINT,qnrB4=COMPLETE,ramR_A19V=POINT,sul1=COMPLETE,sul2=COMPLETE,tet(D)=COMPLETE
GCA_001033895.1	SAMN03280407	PRJNA271899	klebsiella	628	5600957	7	Illumina	3.11.26	aac(3)-IId=COMPLETE,blaCTX-M-14=COMPLETE,blaLAP-2=COMPLETE,blaSHV-1=COMPLETE,dfrA1=COMPLETE,emrD=COMPLETE,fosA7=PARTIAL,fosA=COMPLETE,ompK35_E132K=POINT,oqxA=COMPLETE,oqxB=COMPLETE,qnrS1=COMPLETE,sul1=COMPLETE,tet(A)=COMPLETE
GCA_001033925.1	SAMN03280409	PRJNA271899	klebsiella	14	5528559	3	Illumina	3.12.8	aph(3'')-Ib=COMPLETE,aph(6)-Id=COMPLETE,blaSHV-28=COMPLETE,emrD=COMPLETE,fosA=COMPLETE,oqxA=COMPLETE,oqxB=COMPLETE,sul1=COMPLETE
GCA_001033915.1	SAMN03280408	PRJNA271899	klebsiella	3875	5617133	1	Illumina	3.12.8	acrR_V165I=POINT,acrR_Y114F=POINT,blaCTX-M-14=COMPLETE,blaOKP-B=COMPLETE,emrD=COMPLETE,fosA=COMPLETE,oqxA=COMPLETE,oqxB=COMPLETE,oqxR_D95E=POINT
GCA_001033965.1	SAMN03280410	PRJNA271899	klebsiella	258	5657471	7	Illumina	3.12.8	aac(6')-Ib'=COMPLETE,aadA1=COMPLETE,aadA2=COMPLETE,aph(3')-Ia=COMPLETE,blaKPC-3=COMPLETE,blaOXA-9=COMPLETE,blaSHV-11=COMPLETE,blaSHV-12=COMPLETE,blaTEM-1=COMPLETE,catA1=COMPLETE,dfrA12=COMPLETE,emrD=COMPLETE,fosA=COMPLETE,gyrA_D87N=POINT,gyrA_S83I=POINT,mph(A)=COMPLETE,parC_S80I=POINT,pmrB_R256G=POINT,sul1=COMPLETE
GCA_001033975.1	SAMN03280411	PRJNA271899	klebsiella	607	5480342	4	Illumina	3.12.8	aadA1=COMPLETE,blaSHV-1=COMPLETE,dfrA1=COMPLETE,emrD=COMPLETE,fosA=COMPLETE,oqxA=COMPLETE,oqxB19=COMPLETE,sul1=COMPLETE
GCA_001034005.1	SAMN03280413	PRJNA271899	klebsiella	23	5598979	2	Illumina	3.12.8	blaSHV-11=COMPLETE,emrD=COMPLETE,fosA=COMPLETE,oqxA=COMPLETE,oqxB19=COMPLETE
GCA_001033995.1	SAMN03280412	PRJNA271899	klebsiella	23	5683141	3	Illumina	3.12.8	blaSHV-11=COMPLETE,dfrA50=COMPLETE,emrD=COMPLETE,fosA=COMPLETE,oqxA=COMPLETE,oqxB19=COMPLETE
GCA_001034045.1	SAMN03280414	PRJNA271899	klebsiella	454	5765423	1	Illumina	3.12.8	blaLEN-2=COMPLETE,emrD=COMPLETE,fosA=COMPLETE,oqxA=COMPLETE,oqxB=COMPLETE,oqxR_D95E=POINT,oqxR_V113I=POINT
GCA_001034055.1	SAMN03280415	PRJNA271899	klebsiella	3616	5806231	3	Illumina	3.12.8	aac(3)-Ib=COMPLETE,aph(3')-Ia=COMPLETE,blaKPC-4=COMPLETE,blaSHV-11=COMPLETE,blaTEM-1=COMPLETE,dfrA14=COMPLETE,emrD=COMPLETE,fosA=COMPLETE,oqxA=COMPLETE,oqxB25=COMPLETE,qnrB2=COMPLETE,sul1=COMPLETE
GCA_001034085.1	SAMN03280417	PRJNA271899	klebsiella	16	5590202	1	Illumina	3.12.8	aac(6')-Ib-cr5=COMPLETE,blaOXA-1=COMPLETE,blaSHV-12=COMPLETE,catB3=PARTIAL,emrD=COMPLETE,fosA=COMPLETE,gyrA_D87A=POINT,gyrA_S83F=POINT,oqxA=COMPLETE,oqxB=COMPLETE,parC_E84K=POINT,qnrB1=COMPLETE,tet(A)=COMPLETE
GCA_001034125.1	SAMN03280418	PRJNA271899	klebsiella	1535	5681200	1	Illumina	3.12.8	acrR_V165I=POINT,acrR_Y114F=POINT,blaOKP-B-45=COMPLETE,emrD=COMPLETE,fosA=COMPLETE,oqxA=COMPLETE,oqxB=COMPLETE,oqxR_D95E=POINT
GCA_001034135.1	SAMN03280419	PRJNA271899	klebsiella	3618	5643163	1	Illumina	3.12.8	aph(3'')-Ib=COMPLETE,aph(6)-Id=COMPLETE,blaCTX-M-3=COMPLETE,blaSHV-11=COMPLETE,blaTEM-1=COMPLETE,catA1=COMPLETE,dfrA5=COMPLETE,emrD=COMPLETE,fosA=COMPLETE,oqxA=COMPLETE,oqxB=COMPLETE,pmrB_R256G=POINT,qnrS1=COMPLETE,sul2=COMPLETE,tet(D)=COMPLETE
GCA_001034155.1	SAMN03280421	PRJNA271899	klebsiella	997	5374690	4	Illumina	3.11.26	blaSHV-1=COMPLETE,emrD=COMPLETE,fosA=COMPLETE,oqxA=COMPLETE,oqxB25=COMPLETE
GCA_001034165.1	SAMN03280422	PRJNA271899	klebsiella	258	5719424	5	Illumina	3.12.8	aac(3)-IVa=COMPLETE,aac(6')-Ib=COMPLETE,aadA2=COMPLETE,aph(4)-Ia=COMPLETE,blaSHV-12=COMPLETE,catA1=COMPLETE,dfrA12=COMPLETE,emrD=COMPLETE,fosA=COMPLETE,gyrA_S83I=POINT,mph(A)=COMPLETE,oqxA=COMPLETE,oqxB=COMPLETE,parC_S80I=POINT,pmrB_R256G=POINT,sul1=COMPLETE,sul3=COMPLETE
GCA_001034205.1	SAMN03280423	PRJNA271899	klebsiella	322	5582596	2	Illumina	3.11.26	blaSHV-11=COMPLETE,emrD=COMPLETE,fosA=COMPLETE,ompK35_E132K=POINT,oqxA=COMPLETE,oqxB20=COMPLETE
GCA_001034235.1	SAMN03280425	PRJNA271899	klebsiella	45	5504759	3	Illumina	3.12.8	blaSHV-1=COMPLETE,emrD=COMPLETE,fosA=COMPLETE,oqxA11=COMPLETE,oqxB19=COMPLETE,pmrB_R256G=POINT,tet(D)=COMPLETE
GCA_001034215.1	SAMN03280424	PRJNA271899	klebsiella	258	5791498	2	Illumina	3.12.8	aac(6')-Ib'=COMPLETE,aac(6')-Ib=COMPLETE,aadA1=COMPLETE,aadA2=COMPLETE,aph(3'')-Ib=PARTIAL,aph(6)-Id=COMPLETE,blaKPC-3=COMPLETE,blaOXA-9=COMPLETE,blaSHV-11=COMPLETE,blaSHV-12=COMPLETE,blaTEM-1=COMPLETE,catA1=COMPLETE,dfrA12=COMPLETE,dfrA14=COMPLETE,emrD=COMPLETE,fosA=COMPLETE,gyrA_S83I=POINT,mph(A)=COMPLETE,oqxA=COMPLETE,oqxB=COMPLETE,parC_S80I=POINT,pmrB_R256G=POINT,sul1=COMPLETE,sul2=COMPLETE
GCA_001034245.1	SAMN03280426	PRJNA271899	klebsiella	258	5955581	2	Illumina	3.12.8	aac(6')-Ib=COMPLETE,aadA1=COMPLETE,aadA2=COMPLETE,aph(3'')-Ib=COMPLETE,aph(6)-Id=COMPLETE,blaKPC-3=COMPLETE,blaOXA-9=COMPLETE,blaSHV-11=COMPLETE,blaSHV-12=COMPLETE,catA1=COMPLETE,dfrA14=COMPLETE,emrD=COMPLETE,fosA=COMPLETE,gyrA_S83I=POINT,oqxA=COMPLETE,oqxB=COMPLETE,parC_S80I=POINT,pmrB_R256G=POINT,sul1=COMPLETE,sul2=COMPLETE
GCA_001034285.1	SAMN03280427	PRJNA271899	klebsiella	107	5560967	6	Illumina	3.12.8	aph(3'')-Ib=COMPLETE,aph(6)-Id=COMPLETE,blaSHV-1=COMPLETE,dfrA50=COMPLETE,emrD=COMPLETE,fosA=COMPLETE,oqxA10=COMPLETE,oqxB=COMPLETE,tet(B)=COMPLETE
GCA_001034325.1	SAMN03280430	PRJNA271899	klebsiella	258	5761055	2	Illumina	3.11.26	aadA1=COMPLETE,aadA2=COMPLETE,blaKPC-3=COMPLETE,blaOXA-9=COMPLETE,blaSHV-11=COMPLETE,blaTEM-1=COMPLETE,catA1=COMPLETE,dfrA12=COMPLETE,emrD=COMPLETE,fosA=COMPLETE,gyrA_D87N=POINT,gyrA_S83I=POINT,oqxA=COMPLETE,oqxB=COMPLETE,parC_S80I=POINT,pmrB_R256G=POINT,sul1=COMPLETE
GCA_001034295.1	SAMN03280428	PRJNA271899	klebsiella	258	5598904	6	Illumina	3.12.8	aac(6')-Ib=COMPLETE,aadA1=COMPLETE,aadA2=COMPLETE,aph(3'')-Ib=COMPLETE,aph(6)-Id=COMPLETE,blaKPC-3=COMPLETE,blaOXA-9=COMPLETE,blaSHV-12=COMPLETE,blaTEM-1=COMPLETE,dfrA12=COMPLETE,dfrA14=COMPLETE,emrD=COMPLETE,fosA=COMPLETE,gyrA_S83I=POINT,oqxA=COMPLETE,oqxB=COMPLETE,parC_S80I=POINT,pmrB_R256G=POINT,sul1=COMPLETE,sul2=COMPLETE
GCA_001034305.1	SAMN03280429	PRJNA271899	klebsiella	277	5569476	4	Illumina	3.12.8	blaSHV-27=COMPLETE,emrD=COMPLETE,fosA=COMPLETE,oqxA=COMPLETE,oqxB=COMPLETE
GCA_001034365.1	SAMN03280431	PRJNA271899	klebsiella	15	5467031	2	Illumina	3.12.8	blaSHV-28=COMPLETE,blaTEM-1=COMPLETE,emrD=COMPLETE,fosA=COMPLETE,oqxA=COMPLETE,oqxB=COMPLETE,ramR_A19V=POINT
GCA_001038365.1	SAMN03737944	PRJNA285085	klebsiella	20	5244295	19	Nextera paired-end; Illumina	3.12.8	blaSHV-187=COMPLETE,emrD=COMPLETE,fosA10=COMPLETE,oqxA=COMPLETE,oqxB32=COMPLETE
GCA_001061805.1	SAMN03197017	PRJNA267549	klebsiella	36	5476819	73	Illumina HiSeq	4.0.15	blaSHV-11=COMPLETE,emrD=COMPLETE,fosA5=COMPLETE,oqxA=COMPLETE,oqxB5=COMPLETE
GCA_001067975.1	SAMN03198196	PRJNA267549	klebsiella	380	5442403	77	Illumina HiSeq	4.0.15	blaSHV-207=COMPLETE,emrD=COMPLETE,fosA=COMPLETE,gyrA_S83Y=POINT,oqxA=COMPLETE,oqxB=COMPLETE
GCA_001068335.1	SAMN03198197	PRJNA267549	klebsiella	380	5451217	62	Illumina HiSeq	4.0.15	blaSHV-207=COMPLETE,emrD=COMPLETE,fosA=COMPLETE,gyrA_S83Y=POINT,oqxA=COMPLETE,oqxB=COMPLETE
GCA_001076525.1	SAMN03197716	PRJNA267549	klebsiella	2790	6075253	208	Illumina HiSeq	4.0.15	blaLEN-27=COMPLETE,emrD=COMPLETE,fosA=COMPLETE,oqxA=COMPLETE,oqxB=PARTIAL,oqxR_D95E=POINT,oqxR_V113I=POINT
GCA_001076675.1	SAMN03197492	PRJNA267549	klebsiella	34	5541389	73	Illumina HiSeq	4.0.15	blaSHV-26=COMPLETE,emrD=COMPLETE,fosA=COMPLETE,oqxA10=COMPLETE,oqxB19=COMPLETE
GCA_001076915.1	SAMN03197719	PRJNA267549	klebsiella	2790	6087113	121	Illumina HiSeq	4.0.15	blaLEN-27=COMPLETE,emrD=COMPLETE,fosA=COMPLETE,oqxA=COMPLETE,oqxB9=COMPLETE,oqxR_D95E=POINT,oqxR_V113I=POINT
GCA_001052095.1	SAMN03196983	PRJNA267549	kaerogenes	93	5224394	81	Illumina HiSeq	4.0.15	ampC=COMPLETE,emrD=COMPLETE,fosA=COMPLETE,gyrA_S83T=POINT,oqxB=COMPLETE
GCA_001052475.1	SAMN03197201	PRJNA267549	klebsiella	3191	5593826	110	Illumina HiSeq	4.0.15	blaSHV-1=COMPLETE,emrD=COMPLETE,fosA10=COMPLETE,gyrA_S83F=POINT,oqxA=COMPLETE,oqxB25=COMPLETE
GCA_001052515.1	SAMN03197209	PRJNA267549	klebsiella	70	5415109	278	Illumina HiSeq	4.0.15	blaSHV=PARTIAL_END_OF_CONTIG,emrD=COMPLETE,fosA=COMPLETE,oqxA=COMPLETE,oqxB19=COMPLETE
GCA_001052565.1	SAMN03197247	PRJNA267549	kaerogenes	93	5164085	45	Illumina HiSeq	4.0.15	ampC=COMPLETE,emrD=COMPLETE,fosA=COMPLETE,gyrA_S83T=POINT,oqxB=COMPLETE
GCA_001053235.1	SAMN03197253	PRJNA267549	kaerogenes	93	5177165	40	Illumina HiSeq	4.0.15	ampC=COMPLETE,emrD=COMPLETE,fosA=COMPLETE,gyrA_S83T=POINT,oqxB=COMPLETE
GCA_001053595.1	SAMN03196981	PRJNA267549	kaerogenes	93	5219465	94	Illumina HiSeq	4.0.15	ampC=COMPLETE,emrD=COMPLETE,fosA=COMPLETE,gyrA_S83T=POINT,oqxB=COMPLETE
GCA_001054225.1	SAMN03197206	PRJNA267549	klebsiella	3191	5470762	144	Illumina HiSeq	4.0.15	blaSHV-1=COMPLETE,emrD=COMPLETE,fosA10=COMPLETE,gyrA_S83F=POINT,oqxA=COMPLETE,oqxB25=COMPLETE
GCA_001054275.1	SAMN03197248	PRJNA267549	kaerogenes	93	5181029	43	Illumina HiSeq	4.0.15	ampC=COMPLETE,emrD=COMPLETE,fosA=COMPLETE,gyrA_S83T=POINT,oqxB=COMPLETE
GCA_001054315.1	SAMN03197252	PRJNA267549	kaerogenes	93	5147841	101	Illumina HiSeq	4.0.15	ampC=COMPLETE,emrD=COMPLETE,fosA=COMPLETE,gyrA_S83T=POINT,oqxB=COMPLETE
GCA_001054405.1	SAMN03197341	PRJNA267549	kaerogenes	130	5168649	38	Illumina HiSeq	4.0.15	ampC=COMPLETE,emrD=COMPLETE,fosA=COMPLETE,gyrA_S83T=POINT,oqxB=COMPLETE
GCA_001055015.1	SAMN03197574	PRJNA267549	klebsiella	25	5358782	81	Illumina HiSeq	4.0.15	blaSHV-11=COMPLETE,emrD=COMPLETE,fosA=COMPLETE,oqxA10=COMPLETE,oqxB17=COMPLETE
GCA_001055555.1	SAMN03197361	PRJNA267549	kaerogenes	93	5191738	47	Illumina HiSeq	4.0.15	ampC=COMPLETE,emrD=COMPLETE,fosA=COMPLETE,gyrA_S83T=POINT,oqxB=COMPLETE
GCA_001055795.1	SAMN03197385	PRJNA267549	klebsiella	3879	5062261	169	Illumina HiSeq	4.0.15	acrR_V165I=POINT,acrR_Y114F=POINT,blaOKP-B=COMPLETE,emrD=COMPLETE,fosA=COMPLETE,oqxA=COMPLETE,oqxB=COMPLETE,oqxR_D95E=POINT
GCA_001056275.1	SAMN03197485	PRJNA267549	klebsiella	3804	5356036	93	Illumina HiSeq	4.0.15	blaSHV-11=COMPLETE,emrD=COMPLETE,fosA=COMPLETE,oqxA10=COMPLETE,oqxB17=COMPLETE
GCA_001056485.1	SAMN03197549	PRJNA267549	klebsiella	60	5179542	54	Illumina HiSeq	4.0.15	blaSHV-11=COMPLETE,emrD=COMPLETE,fosA=COMPLETE,oqxA10=COMPLETE,oqxB=COMPLETE
GCA_001056525.1	SAMN03197576	PRJNA267549	klebsiella	367	5083478	60	Illumina HiSeq	4.0.15	acrR_V165I=POINT,acrR_Y114F=POINT,blaOKP-B=COMPLETE,emrD=COMPLETE,fosA=COMPLETE,oqxA=COMPLETE,oqxB=COMPLETE,oqxR_D95E=POINT
GCA_001057945.1	SAMN03197885	PRJNA267549	kaerogenes	-	5231990	75	Illumina HiSeq	4.0.15	ampC=COMPLETE,emrD=COMPLETE,fosA=COMPLETE,gyrA_S83T=POINT,oqxB=COMPLETE
GCA_001058365.1	SAMN03197968	PRJNA267549	klebsiella	528	5222149	167	Illumina HiSeq	4.0.15	blaSHV-11=COMPLETE,emrD=COMPLETE,fosA=COMPLETE,ompK35_E132K=POINT,oqxA=COMPLETE,oqxB19=COMPLETE
GCA_001058645.1	SAMN03198068	PRJNA267549	kaerogenes	132	5194847	91	Illumina HiSeq	4.0.15	ampC=COMPLETE,emrD=COMPLETE,fosA7=PARTIAL,fosA=COMPLETE,gyrA_S83T=POINT,oqxB=COMPLETE
GCA_001059975.1	SAMN03198185	PRJNA267549	kaerogenes	-	5012877	66	Illumina HiSeq	4.0.15	ampC=COMPLETE,emrD=COMPLETE,fosA=COMPLETE,gyrA_S83T=POINT,oqxB=COMPLETE
GCA_001060105.1	SAMN03196974	PRJNA267549	klebsiella	846	5295451	111	Illumina HiSeq	4.0.15	blaSHV=COMPLETE,emrD=COMPLETE,fosA=COMPLETE,ompK35_E132K=POINT,oqxA=COMPLETE,oqxB=COMPLETE
GCA_001060275.1	SAMN03197060	PRJNA267549	klebsiella	3578	5443353	100	Illumina HiSeq	4.0.15	blaSHV-11=COMPLETE,emrD=COMPLETE,fosA=COMPLETE,oqxA=COMPLETE,oqxB19=COMPLETE
GCA_001060495.1	SAMN03197141	PRJNA267549	klebsiella	327	5265708	65	Illumina HiSeq	4.0.15	blaSHV-1=COMPLETE,emrD=COMPLETE,fosA=COMPLETE,oqxA=COMPLETE,oqxB25=COMPLETE
GCA_001060825.1	SAMN03197266	PRJNA267549	klebsiella	-	5091308	84	Illumina HiSeq	4.0.15	acrR_V165I=POINT,acrR_Y114F=POINT,blaOKP-B-41=COMPLETE,emrD=COMPLETE,fosA=COMPLETE,oqxA=COMPLETE,oqxB=COMPLETE,oqxR_D95E=POINT
GCA_001060895.1	SAMN03197007	PRJNA267549	klebsiella	253	5492102	117	Illumina HiSeq	4.0.15	blaSHV-36=COMPLETE,emrD=COMPLETE,fosA10=COMPLETE
GCA_001061315.1	SAMN03197204	PRJNA267549	klebsiella	3191	5461628	236	Illumina HiSeq	4.0.15	blaSHV-1=COMPLETE,emrD=COMPLETE,fosA10=COMPLETE,gyrA_S83F=POINT,oqxA=COMPLETE,oqxB25=COMPLETE
GCA_001061605.1	SAMN03197312	PRJNA267549	klebsiella	278	5444343	132	Illumina HiSeq	4.0.15	aadA1=COMPLETE,blaSHV-27=COMPLETE,dfrA1=COMPLETE,emrD=COMPLETE,fosA=COMPLETE,oqxA=COMPLETE,oqxB=PARTIAL_END_OF_CONTIG,sul1=COMPLETE
GCA_001061725.1	SAMN03196972	PRJNA267549	klebsiella	846	5303366	66	Illumina HiSeq	4.0.15	blaSHV=COMPLETE,emrD=COMPLETE,fosA=COMPLETE,ompK35_E132K=POINT,oqxA=COMPLETE,oqxB=COMPLETE
GCA_001061755.1	SAMN03197000	PRJNA267549	klebsiella	36	5714206	423	Illumina HiSeq	4.0.15	blaSHV-11=COMPLETE,emrD=COMPLETE,fosA5=COMPLETE,oqxA=COMPLETE,oqxB=COMPLETE
GCA_001062535.1	SAMN03197231	PRJNA267549	klebsiella	184	5484512	192	Illumina HiSeq	4.0.15	blaSHV-27=COMPLETE,emrD=COMPLETE,fosA=COMPLETE,oqxA=PARTIAL_END_OF_CONTIG,oqxB19=COMPLETE
GCA_001062915.1	SAMN03197386	PRJNA267549	klebsiella	3580	5242661	51	Illumina HiSeq	4.0.15	blaSHV-1=COMPLETE,emrD=COMPLETE,fosA=COMPLETE,oqxA=COMPLETE,oqxB25=COMPLETE
GCA_001063525.1	SAMN03197693	PRJNA267549	klebsiella	2970	5499677	58	Illumina HiSeq	4.0.15	blaSHV-11=COMPLETE,emrD=COMPLETE,fosA=COMPLETE,oqxA=COMPLETE,oqxB=COMPLETE
GCA_001063755.1	SAMN03197772	PRJNA267549	klebsiella	461	5791548	63	Illumina HiSeq	4.0.15	blaSHV-1=COMPLETE,emrD=COMPLETE,fosA=COMPLETE,oqxA10=COMPLETE,oqxB25=COMPLETE
GCA_001063935.1	SAMN03197378	PRJNA267549	klebsiella	2333	5083283	49	Illumina HiSeq	4.0.15	blaSHV-11=COMPLETE,emrD=COMPLETE,fosA7=COMPLETE,fosA=COMPLETE,oqxA=COMPLETE,oqxB25=COMPLETE
GCA_001064035.1	SAMN03197414	PRJNA267549	klebsiella	3581	5502911	54	Illumina HiSeq	4.0.15	blaSHV-1=COMPLETE,emrD=COMPLETE,fosA=COMPLETE,oqxA=COMPLETE,oqxB=COMPLETE
GCA_001064955.1	SAMN03197629	PRJNA267549	klebsiella	323	5542023	33	Illumina HiSeq	4.0.15	blaSHV-1=COMPLETE,emrD=COMPLETE,fosA7=MISTRANSLATION,fosA=COMPLETE,oqxA=COMPLETE,oqxB19=COMPLETE
GCA_001065235.1	SAMN03197694	PRJNA267549	klebsiella	2970	5491015	74	Illumina HiSeq	4.0.15	blaSHV-11=COMPLETE,emrD=COMPLETE,fosA=COMPLETE,oqxA=COMPLETE,oqxB=PARTIAL_END_OF_CONTIG
GCA_001065795.1	SAMN03197849	PRJNA267549	klebsiella	-	5357680	381	Illumina HiSeq	4.0.15	blaSHV-26=COMPLETE,emrD=COMPLETE,fosA=COMPLETE,oqxA=COMPLETE,oqxB=PARTIAL_END_OF_CONTIG
GCA_001065855.1	SAMN03197874	PRJNA267549	klebsiella	3918	5518448	67	Illumina HiSeq	4.0.15	blaLEN=COMPLETE,emrD=COMPLETE,fosA7=COMPLETE,fosA=COMPLETE,oqxA=COMPLETE,oqxB9=COMPLETE,oqxR_D95E=POINT,oqxR_V113I=POINT
GCA_001065835.1	SAMN03197855	PRJNA267549	klebsiella	2790	5952690	338	Illumina HiSeq	4.0.15	blaLEN-27=COMPLETE,emrD=COMPLETE,fosA=COMPLETE
GCA_001066095.1	SAMN03197936	PRJNA267549	klebsiella	3601	5241296	66	Illumina HiSeq	4.0.15	blaSHV-11=COMPLETE,emrD=COMPLETE,fosA=COMPLETE,oqxA=COMPLETE,oqxB25=COMPLETE,pmrB_R256G=POINT
GCA_001066115.1	SAMN03197938	PRJNA267549	klebsiella	258	5411554	108	Illumina HiSeq	4.0.15	aac(3)-IVa=COMPLETE,aac(6')-Ib=COMPLETE,aadA1=PARTIAL_END_OF_CONTIG,aadA2=PARTIAL_END_OF_CONTIG,aph(4)-Ia=COMPLETE,blaSHV-11=COMPLETE,blaTEM=PARTIAL_END_OF_CONTIG,cmlA1=COMPLETE,emrD=COMPLETE,fosA=COMPLETE,gyrA_S83I=POINT,oqxA=COMPLETE,oqxB=COMPLETE,parC_S80I=POINT,pmrB_R256G=POINT,sul3=COMPLETE
GCA_001066155.1	SAMN03197947	PRJNA267549	klebsiella	234	5418843	126	Illumina HiSeq	4.0.15	blaSHV-27=COMPLETE,emrD=COMPLETE,fosA=COMPLETE,oqxA10=COMPLETE,oqxB=COMPLETE
GCA_001066165.1	SAMN03197949	PRJNA267549	klebsiella	234	5419282	145	Illumina HiSeq	4.0.15	blaSHV-27=COMPLETE,emrD=COMPLETE,fosA=COMPLETE,oqxA10=COMPLETE,oqxB=COMPLETE
GCA_001066265.1	SAMN03197991	PRJNA267549	klebsiella	2317	5612775	57	Illumina HiSeq	4.0.15	blaLEN-2=COMPLETE,emrD=COMPLETE,fosA=COMPLETE,oqxA=COMPLETE,oqxB=COMPLETE,oqxR_D95E=POINT,oqxR_V113I=POINT
GCA_001066315.1	SAMN03198000	PRJNA267549	klebsiella	539	5654779	73	Illumina HiSeq	4.0.15	blaLEN-11=COMPLETE,emrD=COMPLETE,fosA=COMPLETE,oqxA=COMPLETE,oqxB15=COMPLETE,oqxR_D95E=POINT,oqxR_V113I=POINT
GCA_001066415.1	SAMN03198027	PRJNA267549	klebsiella	234	5275194	94	Illumina HiSeq	4.0.15	blaSHV-27=COMPLETE,emrD=COMPLETE,fosA=COMPLETE,oqxA10=COMPLETE,oqxB=COMPLETE
GCA_001066505.1	SAMN03198040	PRJNA267549	klebsiella	2317	5609072	115	Illumina HiSeq	4.0.15	blaLEN-2=COMPLETE,emrD=COMPLETE,fosA=COMPLETE,oqxA=COMPLETE,oqxB=COMPLETE,oqxR_D95E=POINT,oqxR_V113I=POINT
GCA_001066535.1	SAMN03198042	PRJNA267549	klebsiella	2317	5611273	129	Illumina HiSeq	4.0.15	blaLEN-2=COMPLETE,emrD=COMPLETE,fosA=COMPLETE,oqxA=COMPLETE,oqxB=COMPLETE,oqxR_D95E=POINT,oqxR_V113I=POINT
GCA_001066555.1	SAMN03198043	PRJNA267549	klebsiella	2317	5608289	76	Illumina HiSeq	4.0.15	blaLEN-2=COMPLETE,emrD=COMPLETE,fosA=COMPLETE,oqxA=COMPLETE,oqxB=COMPLETE,oqxR_D95E=POINT,oqxR_V113I=POINT
GCA_001066585.1	SAMN03198053	PRJNA267549	klebsiella	3602	5342479	345	Illumina HiSeq	4.0.15	blaSHV-1=COMPLETE,emrD=COMPLETE,fosA=COMPLETE,oqxA=COMPLETE,oqxB19=COMPLETE
GCA_001066725.1	SAMN03198093	PRJNA267549	klebsiella	2970	5431401	102	Illumina HiSeq	4.0.15	blaSHV-11=COMPLETE,emrD=COMPLETE,fosA=COMPLETE,oqxA=COMPLETE,oqxB=COMPLETE
GCA_001067135.1	SAMN03197962	PRJNA267549	klebsiella	234	5421649	102	Illumina HiSeq	4.0.15	blaSHV-27=COMPLETE,emrD=COMPLETE,fosA=COMPLETE,oqxA10=COMPLETE,oqxB=COMPLETE
GCA_001067155.1	SAMN03197963	PRJNA267549	klebsiella	234	5414371	193	Illumina HiSeq	4.0.15	blaSHV-27=COMPLETE,emrD=COMPLETE,fosA=COMPLETE,oqxA10=COMPLETE,oqxB=COMPLETE
GCA_001067475.1	SAMN03198041	PRJNA267549	klebsiella	2317	5615951	73	Illumina HiSeq	4.0.15	blaLEN-2=COMPLETE,emrD=COMPLETE,fosA=COMPLETE,oqxA=COMPLETE,oqxB=COMPLETE,oqxR_D95E=POINT,oqxR_V113I=POINT
GCA_001067495.1	SAMN03198044	PRJNA267549	klebsiella	2317	5615657	95	Illumina HiSeq	4.0.15	emrD=COMPLETE,fosA=COMPLETE,oqxA=COMPLETE,oqxB=COMPLETE,oqxR_D95E=POINT,oqxR_V113I=POINT
GCA_001067575.1	SAMN03198071	PRJNA267549	klebsiella	43	5498204	72	Illumina HiSeq	4.0.15	blaSHV-11=COMPLETE,emrD=COMPLETE,fosA=COMPLETE,oqxA=COMPLETE,oqxB20=COMPLETE
GCA_001067585.1	SAMN03198073	PRJNA267549	klebsiella	3494	5421941	88	Illumina HiSeq	4.0.15	acrR_V165I=POINT,acrR_Y114F=POINT,blaOKP-A=COMPLETE,emrD=COMPLETE,fosA=COMPLETE,oqxA=COMPLETE,oqxB=COMPLETE
GCA_001067895.1	SAMN03198122	PRJNA267549	klebsiella	380	5437930	208	Illumina HiSeq	4.0.15	blaSHV-207=COMPLETE,emrD=COMPLETE,fosA=COMPLETE,oqxA=COMPLETE,oqxB=COMPLETE
GCA_001067955.1	SAMN03198149	PRJNA267549	klebsiella	380	5442833	116	Illumina HiSeq	4.0.15	blaSHV-207=COMPLETE,emrD=COMPLETE,fosA=COMPLETE,oqxA=COMPLETE,oqxB=COMPLETE
GCA_001068035.1	SAMN03198200	PRJNA267549	klebsiella	-	5173521	275	Illumina HiSeq	4.0.15	blaSHV=PARTIAL_END_OF_CONTIG,emrD=COMPLETE,fosA=COMPLETE,oqxA10=COMPLETE,oqxB19=COMPLETE
GCA_001068855.1	SAMN03197205	PRJNA267549	klebsiella	3913	5469372	164	Illumina HiSeq	4.0.15	blaLEN=COMPLETE,emrD=COMPLETE,fosA=COMPLETE,oqxA=COMPLETE,oqxB=COMPLETE,oqxR_D95E=POINT,oqxR_V113I=POINT
GCA_001071835.1	SAMN03197417	PRJNA267549	kaerogenes	131	5240625	626	Illumina HiSeq	4.0.15	ampC=PARTIAL_END_OF_CONTIG,emrD=PARTIAL_END_OF_CONTIG,fosA=COMPLETE,gyrA_S83T=POINT,oqxA=PARTIAL_END_OF_CONTIG,oqxB=MISTRANSLATION,oqxR_D95E=POINT
GCA_001076365.1	SAMN03197316	PRJNA267549	klebsiella	681	5794677	106	Illumina HiSeq	4.0.15	blaLEN-2=COMPLETE,emrD=COMPLETE,fosA=COMPLETE,ompK35_E132K=POINT,oqxA=COMPLETE,oqxB=COMPLETE,oqxR_D95E=POINT,oqxR_V113I=POINT
GCA_001077215.1	SAMN03198121	PRJNA267549	klebsiella	380	5442106	83	Illumina HiSeq	4.0.15	blaSHV-207=COMPLETE,emrD=COMPLETE,fosA=COMPLETE,oqxA=COMPLETE,oqxB=COMPLETE
GCA_001182385.1	SAMEA3108417	PRJEB7661	klebsiella	512	5782666	38	na	3.12.8	aac(6')-Ib=COMPLETE,aadA2=COMPLETE,aadA2=PARTIAL_END_OF_CONTIG,aph(3')-Ia=COMPLETE,blaKPC-3=COMPLETE,blaOXA=MISTRANSLATION,blaSHV-11=COMPLETE,blaTEM-1=COMPLETE,catA1=COMPLETE,dfrA12=COMPLETE,emrD=COMPLETE,fosA=COMPLETE,gyrA_S83I=POINT,mph(A)=COMPLETE,ompK36_D135DGD=POINT,oqxA=COMPLETE,oqxB=COMPLETE,parC_S80I=POINT,pmrB_R256G=POINT,sul1=COMPLETE
GCA_001182405.1	SAMEA3108418	PRJEB7661	klebsiella	258	5594643	33	na	3.12.8	aac(6')-Ib=COMPLETE,aph(3')-Ia=COMPLETE,blaKPC-2=COMPLETE,blaSHV-12=COMPLETE,blaSHV=PARTIAL_END_OF_CONTIG,emrD=COMPLETE,fosA=COMPLETE,gyrA_S83I=POINT,oqxA=COMPLETE,oqxB=COMPLETE,parC_S80I=POINT,pmrB_R256G=POINT
GCA_001182425.1	SAMEA3108419	PRJEB7661	klebsiella	258	5728735	46	na	3.12.8	aac(6')-Ib=COMPLETE,aph(3'')-Ib=PARTIAL,blaKPC-2=COMPLETE,blaSHV-11=COMPLETE,blaSHV=PARTIAL_END_OF_CONTIG,dfrA14=COMPLETE,emrD=COMPLETE,fosA=COMPLETE,gyrA_S83I=POINT,oqxA=COMPLETE,oqxB=COMPLETE,parC_S80I=POINT,pmrB_R256G=POINT,qnrS=COMPLETE,sul2=PARTIAL_END_OF_CONTIG
GCA_001182445.1	SAMEA3108420	PRJEB7661	klebsiella	258	5637080	37	na	3.12.8	blaKPC=PARTIAL_END_OF_CONTIG,blaSHV-12=COMPLETE,blaSHV=PARTIAL_END_OF_CONTIG,emrD=COMPLETE,fosA=COMPLETE,gyrA_S83I=POINT,oqxA=COMPLETE,oqxB=COMPLETE,parC_S80I=POINT,pmrB_R256G=POINT
GCA_001182465.1	SAMEA3108421	PRJEB7661	klebsiella	258	5739687	54	na	3.12.8	aac(6')-Ib=COMPLETE,aadA2=PARTIAL,aadA2=PARTIAL_END_OF_CONTIG,aph(3')-Ia=COMPLETE,blaKPC-3=COMPLETE,blaOXA=MISTRANSLATION,blaSHV-11=COMPLETE,blaTEM-1=COMPLETE,catA1=COMPLETE,dfrA12=COMPLETE,emrD=COMPLETE,fosA=COMPLETE,gyrA_S83I=POINT,mph(A)=COMPLETE,oqxA=COMPLETE,oqxB=COMPLETE,parC_S80I=POINT,pmrB_R256G=POINT,sul1=PARTIAL_END_OF_CONTIG
GCA_001182485.1	SAMEA3108422	PRJEB7661	klebsiella	258	5742355	43	na	3.12.8	aac(6')-Ib=COMPLETE,aadA2=PARTIAL,aadA2=PARTIAL_END_OF_CONTIG,aph(3')-Ia=COMPLETE,blaKPC-3=COMPLETE,blaOXA=MISTRANSLATION,blaSHV-11=COMPLETE,blaTEM-1=COMPLETE,catA1=COMPLETE,dfrA12=COMPLETE,emrD=COMPLETE,fosA=COMPLETE,gyrA_S83I=POINT,mph(A)=COMPLETE,ompK36_D135DD=POINT,oqxA=COMPLETE,oqxB=COMPLETE,parC_S80I=POINT,pmrB_R256G=POINT,sul1=PARTIAL_END_OF_CONTIG
GCA_001182505.1	SAMEA3108423	PRJEB7661	klebsiella	258	5731635	54	na	3.12.8	aac(6')-Ib=COMPLETE,aadA2=PARTIAL,aadA2=PARTIAL_END_OF_CONTIG,aph(3')-Ia=COMPLETE,blaKPC-3=COMPLETE,blaOXA=MISTRANSLATION,blaSHV-11=COMPLETE,blaTEM-1=COMPLETE,catA1=COMPLETE,dfrA12=COMPLETE,emrD=COMPLETE,fosA=COMPLETE,gyrA_S83I=POINT,mph(A)=COMPLETE,oqxA=COMPLETE,oqxB=COMPLETE,parC_S80I=POINT,pmrB_R256G=POINT,sul1=COMPLETE
GCA_001182525.1	SAMEA3108424	PRJEB7661	klebsiella	512	5736342	48	na	3.12.8	aadA2=COMPLETE,aadA2=PARTIAL_END_OF_CONTIG,aph(3')-Ia=COMPLETE,blaKPC-3=COMPLETE,blaOXA=MISTRANSLATION,blaSHV-11=COMPLETE,blaTEM-1=COMPLETE,catA1=COMPLETE,dfrA12=COMPLETE,emrD=COMPLETE,fosA=COMPLETE,gyrA_S83I=POINT,mph(A)=COMPLETE,ompK36_D135DGD=POINT,oqxA=COMPLETE,oqxB=COMPLETE,parC_S80I=POINT,pmrB_R256G=POINT,sul1=PARTIAL_END_OF_CONTIG
GCA_001182545.1	SAMEA3108425	PRJEB7661	klebsiella	512	5742139	46	na	3.12.8	aadA2=PARTIAL_END_OF_CONTIG,aph(3')-Ia=PARTIAL_END_OF_CONTIG,blaKPC-3=COMPLETE,blaOXA=MISTRANSLATION,blaSHV-11=COMPLETE,blaTEM=COMPLETE,catA1=COMPLETE,dfrA12=PARTIAL_END_OF_CONTIG,emrD=COMPLETE,fosA=COMPLETE,gyrA_S83I=POINT,mph(A)=COMPLETE,ompK36_D135DGD=POINT,oqxA=COMPLETE,oqxB=COMPLETE,parC_S80I=POINT,pmrB_R256G=POINT,sul1=PARTIAL_END_OF_CONTIG
GCA_001182565.1	SAMEA3108426	PRJEB7661	klebsiella	512	5741878	39	na	3.12.8	aadA2=COMPLETE,aadA2=PARTIAL_END_OF_CONTIG,aph(3')-Ia=COMPLETE,blaKPC-3=COMPLETE,blaOXA=MISTRANSLATION,blaSHV-11=COMPLETE,blaTEM-1=COMPLETE,catA1=COMPLETE,dfrA12=COMPLETE,emrD=COMPLETE,fosA=COMPLETE,gyrA_S83I=POINT,mph(A)=COMPLETE,ompK36_D135DGD=POINT,oqxA=COMPLETE,oqxB=COMPLETE,parC_S80I=POINT,pmrB_R256G=POINT,sul1=COMPLETE
GCA_001182585.1	SAMEA3108427	PRJEB7661	klebsiella	512	5734591	50	na	3.12.8	aadA2=COMPLETE,aadA2=PARTIAL_END_OF_CONTIG,aph(3')-Ia=COMPLETE,blaKPC-3=COMPLETE,blaOXA=MISTRANSLATION,blaSHV-11=COMPLETE,blaTEM-1=COMPLETE,catA1=COMPLETE,dfrA12=COMPLETE,emrD=COMPLETE,fosA=COMPLETE,gyrA_S83I=POINT,mph(A)=COMPLETE,ompK36_D135DGD=POINT,oqxA=COMPLETE,oqxB=COMPLETE,parC_S80I=POINT,pmrB_R256G=POINT,sul1=COMPLETE
GCA_001182605.1	SAMEA3108428	PRJEB7661	klebsiella	512	5539795	37	na	3.12.8	aadA2=COMPLETE,blaKPC-3=COMPLETE,blaOXA=MISTRANSLATION,blaSHV-11=COMPLETE,blaTEM-1=COMPLETE,emrD=COMPLETE,fosA=COMPLETE,gyrA_S83I=POINT,ompK36_D135DGD=POINT,oqxA=COMPLETE,oqxB=COMPLETE,parC_S80I=POINT,pmrB_R256G=POINT,sul1=COMPLETE
GCA_001182625.1	SAMEA3108429	PRJEB7661	klebsiella	512	5740002	39	na	3.12.8	aadA2=COMPLETE,aadA2=PARTIAL_END_OF_CONTIG,aph(3')-Ia=COMPLETE,blaKPC-3=COMPLETE,blaOXA=MISTRANSLATION,blaSHV-11=COMPLETE,blaTEM-1=COMPLETE,catA1=COMPLETE,dfrA12=COMPLETE,emrD=COMPLETE,fosA=COMPLETE,gyrA_S83I=POINT,ompK36_D135DGD=POINT,oqxA=COMPLETE,oqxB=COMPLETE,parC_S80I=POINT,pmrB_R256G=POINT,sul1=COMPLETE
GCA_001182645.1	SAMEA3108430	PRJEB7661	klebsiella	512	5749195	47	na	3.12.8	aadA2=COMPLETE,aadA2=PARTIAL_END_OF_CONTIG,aph(3')-Ia=COMPLETE,blaKPC-3=COMPLETE,blaOXA=MISTRANSLATION,blaSHV-11=COMPLETE,blaTEM=PARTIAL_END_OF_CONTIG,catA1=COMPLETE,dfrA12=COMPLETE,emrD=COMPLETE,fosA=COMPLETE,gyrA_S83I=POINT,mph(A)=COMPLETE,ompK36_D135DGD=POINT,oqxA=COMPLETE,oqxB=COMPLETE,parC_S80I=POINT,pmrB_R256G=POINT,sul1=COMPLETE
GCA_001182665.1	SAMEA3108431	PRJEB7661	klebsiella	512	5790698	36	na	3.12.8	aac(6')-Ib=COMPLETE,aadA2=COMPLETE,aadA2=PARTIAL_END_OF_CONTIG,aph(3')-Ia=COMPLETE,blaKPC-3=COMPLETE,blaOXA=MISTRANSLATION,blaSHV-11=COMPLETE,blaTEM-1=COMPLETE,catA1=COMPLETE,dfrA12=COMPLETE,emrD=COMPLETE,fosA=COMPLETE,gyrA_S83I=POINT,mph(A)=COMPLETE,ompK36_D135DGD=POINT,oqxA=COMPLETE,oqxB=COMPLETE,parC_S80I=POINT,pmrB_R256G=POINT,sul1=COMPLETE
GCA_001182685.1	SAMEA3108432	PRJEB7661	klebsiella	512	5694799	36	na	3.12.8	aac(6')-Ib=COMPLETE,aadA2=COMPLETE,blaKPC-3=COMPLETE,blaOXA=MISTRANSLATION,blaSHV-11=COMPLETE,blaTEM-1=COMPLETE,emrD=COMPLETE,fosA=COMPLETE,gyrA_S83I=POINT,ompK36_D135DGD=POINT,oqxA=COMPLETE,oqxB=COMPLETE,parC_S80I=POINT,pmrB_R256G=POINT,sul1=COMPLETE
GCA_001185675.1	SAMN03280380	PRJNA271899	klebsiella	258	5870348	1	Illumina	3.12.8	aac(6')-Ib=COMPLETE,aadA1=COMPLETE,aadA2=COMPLETE,aph(3'')-Ib=COMPLETE,aph(3')-Ia=COMPLETE,aph(6)-Id=COMPLETE,blaKPC-3=COMPLETE,blaOXA-9=COMPLETE,blaSHV-11=COMPLETE,blaSHV-12=COMPLETE,blaTEM-1=COMPLETE,catA1=COMPLETE,dfrA14=COMPLETE,emrD=COMPLETE,fosA=COMPLETE,gyrA_S83I=POINT,mph(A)=COMPLETE,oqxA=COMPLETE,oqxB=COMPLETE,parC_S80I=POINT,pmrB_R256G=POINT,sul1=COMPLETE,sul2=COMPLETE
GCA_001185685.1	SAMN03280420	PRJNA271899	klebsiella	258	5794116	3	Illumina	3.12.8	aac(6')-Ib=COMPLETE,blaKPC-3=COMPLETE,blaSHV-11=COMPLETE,blaTEM=PARTIAL,catA1=COMPLETE,emrD=COMPLETE,fosA=COMPLETE,gyrA_D87N=POINT,gyrA_S83I=POINT,ompK36_D135DD=POINT,oqxA=COMPLETE,oqxB=COMPLETE,parC_S80I=POINT,pmrB_R256G=POINT
GCA_001185695.1	SAMN03280379	PRJNA271899	klebsiella	258	5848030	3	Illumina	3.12.8	aac(6')-Ib=COMPLETE,aadA1=COMPLETE,aadA2=COMPLETE,aph(3'')-Ib=COMPLETE,aph(3')-Ia=COMPLETE,aph(6)-Id=COMPLETE,blaKPC-3=COMPLETE,blaOXA-9=COMPLETE,blaSHV-12=COMPLETE,blaTEM-1=COMPLETE,catA1=COMPLETE,dfrA14=COMPLETE,emrD=COMPLETE,fosA=COMPLETE,gyrA_S83I=POINT,mph(A)=COMPLETE,oqxA=COMPLETE,oqxB=COMPLETE,parC_S80I=POINT,pmrB_R256G=POINT,sul1=COMPLETE,sul2=COMPLETE
GCA_001185665.3	SAMN03280386	PRJNA271899	klebsiella	309	5969148	2	Illumina; Oxford Nanopore	3.11.26	aac(6')-Ib'=COMPLETE,aadA1=COMPLETE,blaKPC-3=COMPLETE,blaOXA-9=COMPLETE,blaSHV-11=COMPLETE,blaTEM-1=COMPLETE,emrD=COMPLETE,fosA=COMPLETE,oqxA=COMPLETE,oqxB=COMPLETE,pmrB_R256G=POINT
GCA_001185745.1	SAMN03280378	PRJNA271899	klebsiella	258	5899071	8	Illumina	3.12.8	aac(6')-Ib'=COMPLETE,aac(6')-Ib=COMPLETE,aadA1=COMPLETE,aadA2=COMPLETE,aph(3'')-Ib=COMPLETE,aph(6)-Id=COMPLETE,blaKPC-3=COMPLETE,blaOXA-9=COMPLETE,blaSHV-11=COMPLETE,blaSHV-12=COMPLETE,blaTEM-1=COMPLETE,catA1=COMPLETE,dfrA12=COMPLETE,dfrA14=COMPLETE,emrD=COMPLETE,fosA=COMPLETE,gyrA_S83I=POINT,mgrB_G37S=POINT,oqxA=COMPLETE,oqxB=COMPLETE,parC_S80I=POINT,pmrB_R256G=POINT,sul1=COMPLETE,sul2=COMPLETE
GCA_001185755.1	SAMN03280353	PRJNA271899	klebsiella	258	5923759	3	Illumina	3.12.8	aac(6')-Ib=COMPLETE,aadA1=COMPLETE,aadA2=COMPLETE,aph(3'')-Ib=COMPLETE,aph(3')-Ia=COMPLETE,aph(6)-Id=COMPLETE,blaKPC-3=COMPLETE,blaOXA-9=COMPLETE,blaSHV-11=COMPLETE,blaSHV-12=COMPLETE,blaTEM-1=COMPLETE,catA1=COMPLETE,dfrA12=COMPLETE,dfrA14=COMPLETE,emrD=COMPLETE,fosA=COMPLETE,gyrA_S83I=POINT,mgrB_G37S=POINT,mph(A)=COMPLETE,oqxA=COMPLETE,oqxB=COMPLETE,parC_S80I=POINT,pmrB_R256G=POINT,sul1=COMPLETE…
GCA_001185775.1	SAMN03280337	PRJNA271899	klebsiella	258	5706450	2	Illumina	3.12.8	aac(6')-Ib=COMPLETE,aadA1=COMPLETE,aadA2=COMPLETE,aph(3'')-Ib=COMPLETE,aph(6)-Id=COMPLETE,blaKPC-3=COMPLETE,blaOXA-9=COMPLETE,blaSHV=PARTIAL,blaTEM-1=COMPLETE,dfrA14=COMPLETE,emrD=COMPLETE,fosA=COMPLETE,gyrA_S83I=POINT,mgrB_Q30STOP=POINT,oqxA=COMPLETE,oqxB=COMPLETE,parC_S80I=POINT,pmrB_R256G=POINT,sul1=COMPLETE,sul2=COMPLETE
GCA_001185765.1	SAMN03280339	PRJNA271899	klebsiella	258	5895829	3	Illumina	3.12.8	aac(6')-Ib=COMPLETE,aadA1=COMPLETE,aadA2=COMPLETE,aph(3'')-Ib=COMPLETE,aph(3')-Ia=COMPLETE,aph(6)-Id=COMPLETE,blaKPC-3=COMPLETE,blaOXA-9=COMPLETE,blaSHV-11=COMPLETE,blaSHV-12=COMPLETE,blaTEM-1=COMPLETE,catA1=COMPLETE,dfrA14=COMPLETE,emrD=COMPLETE,fosA=COMPLETE,gyrA_S83I=POINT,mph(A)=COMPLETE,oqxA=COMPLETE,oqxB=COMPLETE,parC_S80I=POINT,pmrB_R256G=POINT,sul1=COMPLETE,sul2=COMPLETE
GCA_001185825.1	SAMN03280328	PRJNA271899	klebsiella	258	5762201	2	Illumina	3.12.8	aac(6')-Ib'=COMPLETE,aac(6')-Ib=COMPLETE,aadA1=COMPLETE,aadA2=COMPLETE,aph(3'')-Ib=COMPLETE,aph(3')-Ia=COMPLETE,aph(6)-Id=COMPLETE,blaKPC-3=COMPLETE,blaOXA-9=COMPLETE,blaSHV-11=COMPLETE,blaSHV-12=COMPLETE,blaTEM=COMPLETE,catA1=COMPLETE,emrD=COMPLETE,fosA=COMPLETE,gyrA_S83I=POINT,mph(A)=COMPLETE,oqxA=COMPLETE,oqxB=COMPLETE,parC_S80I=POINT,pmrB_R256G=POINT,sul1=COMPLETE,sul2=COMPLETE
GCA_001185835.1	SAMN03280319	PRJNA271899	klebsiella	258	5925862	4	Illumina	3.12.8	aac(6')-Ib=COMPLETE,aadA1=COMPLETE,aadA2=COMPLETE,aph(3'')-Ib=COMPLETE,aph(6)-Id=COMPLETE,blaKPC-3=COMPLETE,blaOXA-9=COMPLETE,blaSHV-11=COMPLETE,blaSHV-12=COMPLETE,blaTEM-1=COMPLETE,catA1=COMPLETE,dfrA12=COMPLETE,dfrA14=COMPLETE,emrD=COMPLETE,fosA=COMPLETE,gyrA_S83I=POINT,mph(A)=COMPLETE,oqxA=COMPLETE,oqxB=COMPLETE,parC_S80I=POINT,pmrB_R256G=POINT,sul1=COMPLETE,sul2=COMPLETE
GCA_001185865.1	SAMN03280316	PRJNA271899	klebsiella	14	5861909	6	Illumina	3.12.8	aac(3)-IId=COMPLETE,aac(6')-Ib-cr5=COMPLETE,aadA1=COMPLETE,aadA2=COMPLETE,aph(3'')-Ib=COMPLETE,aph(3')-VI=COMPLETE,aph(6)-Id=COMPLETE,armA=COMPLETE,arr-2=COMPLETE,blaCTX-M-15=COMPLETE,blaNDM-1=COMPLETE,blaOXA-1=COMPLETE,blaSHV-28=COMPLETE,ble=COMPLETE,catA1=COMPLETE,catB3=PARTIAL,cmlA5=COMPLETE,dfrA12=COMPLETE,dfrA1=COMPLETE,emrD=COMPLETE,ere(A)=COMPLETE,fosA=COMPLETE,gyrA_D87G=POINT,gyrA_S83Y=PO…
GCA_001185915.1	SAMN03280279	PRJNA271899	klebsiella	3623	5632103	5	Illumina	3.12.8	aac(6')-Ib'=COMPLETE,aadA1=COMPLETE,aadA2=COMPLETE,blaCARB-2=COMPLETE,blaKPC-2=COMPLETE,blaOXA-9=COMPLETE,blaSHV=COMPLETE,blaTEM-1=COMPLETE,emrD=COMPLETE,fosA=COMPLETE,oqxA=COMPLETE,oqxB=COMPLETE,qnrA1=COMPLETE,sul1=COMPLETE,tet(A)=COMPLETE
GCA_001185925.1	SAMN03280273	PRJNA271899	klebsiella	258	5851968	3	Illumina	3.12.8	aac(6')-Ib'=COMPLETE,aac(6')-Ib=COMPLETE,aadA1=COMPLETE,aadA2=COMPLETE,aph(3'')-Ib=COMPLETE,aph(3')-Ia=COMPLETE,aph(6)-Id=COMPLETE,blaKPC-3=COMPLETE,blaOXA-9=COMPLETE,blaSHV-11=COMPLETE,blaSHV-12=COMPLETE,blaTEM-1=COMPLETE,catA1=COMPLETE,dfrA12=COMPLETE,dfrA14=COMPLETE,emrD=COMPLETE,fosA=COMPLETE,gyrA_S83I=POINT,mph(A)=COMPLETE,oqxA=COMPLETE,oqxB=COMPLETE,parC_S80I=POINT,pmrB_R256G=POINT,sul1=COM…
GCA_001185945.1	SAMN03280267	PRJNA271899	klebsiella	258	5875841	2	Illumina	3.12.8	aac(6')-Ib'=COMPLETE,aac(6')-Ib=COMPLETE,aadA1=PARTIAL_END_OF_CONTIG,aadA2=COMPLETE,aph(3'')-Ib=COMPLETE,aph(3')-Ia=COMPLETE,aph(6)-Id=COMPLETE,blaKPC-3=COMPLETE,blaOXA-9=COMPLETE,blaSHV-11=COMPLETE,blaSHV-12=COMPLETE,blaTEM-1=COMPLETE,catA1=COMPLETE,dfrA12=COMPLETE,dfrA14=COMPLETE,emrD=COMPLETE,fosA=COMPLETE,gyrA_S83I=POINT,mgrB_G37S=POINT,mph(A)=COMPLETE,oqxA=COMPLETE,oqxB=COMPLETE,parC_S80I=PO…
GCA_001185955.1	SAMN03280263	PRJNA271899	klebsiella	258	5864135	4	Illumina	3.12.8	aac(6')-Ib=COMPLETE,aadA1=COMPLETE,aadA2=COMPLETE,aph(3'')-Ib=COMPLETE,aph(3')-Ia=COMPLETE,aph(6)-Id=COMPLETE,blaKPC-3=COMPLETE,blaOXA-9=COMPLETE,blaSHV-11=COMPLETE,blaSHV-12=COMPLETE,blaTEM-1=COMPLETE,catA1=COMPLETE,dfrA14=COMPLETE,emrD=COMPLETE,fosA=COMPLETE,gyrA_S83I=POINT,mph(A)=COMPLETE,oqxA=COMPLETE,oqxB=COMPLETE,parC_S80I=POINT,pmrB_R256G=POINT,sul1=COMPLETE,sul2=COMPLETE
GCA_001186005.1	SAMN03280251	PRJNA271899	klebsiella	258	5916084	2	Illumina	3.12.8	aac(6')-Ib'=COMPLETE,aac(6')-Ib=COMPLETE,aadA1=COMPLETE,aadA2=COMPLETE,aph(3'')-Ib=COMPLETE,aph(3')-Ia=COMPLETE,aph(6)-Id=COMPLETE,blaKPC-3=COMPLETE,blaOXA-9=COMPLETE,blaSHV-12=COMPLETE,blaTEM-1=COMPLETE,catA1=COMPLETE,dfrA12=COMPLETE,dfrA14=COMPLETE,emrD=COMPLETE,fosA=COMPLETE,gyrA_S83I=POINT,mgrB_G37S=POINT,mph(A)=COMPLETE,oqxA=COMPLETE,oqxB=COMPLETE,parC_S80I=POINT,pmrB_R256G=POINT,sul1=COMPLE…
GCA_001185985.1	SAMN03280262	PRJNA271899	klebsiella	258	5907817	2	Illumina	3.12.8	aac(6')-Ib=COMPLETE,aadA1=COMPLETE,aadA2=COMPLETE,aph(3'')-Ib=COMPLETE,aph(3')-Ia=COMPLETE,aph(6)-Id=COMPLETE,blaKPC-3=COMPLETE,blaOXA-9=COMPLETE,blaSHV-11=COMPLETE,blaSHV-12=COMPLETE,catA1=COMPLETE,dfrA14=COMPLETE,emrD=COMPLETE,fosA=COMPLETE,gyrA_S83I=POINT,mph(A)=COMPLETE,oqxA=COMPLETE,oqxB=COMPLETE,parC_S80I=POINT,phoQ_G385S=POINT,pmrB_R256G=POINT,sul1=COMPLETE,sul2=COMPLETE
GCA_001186035.1	SAMN03280230	PRJNA271899	klebsiella	258	5871539	6	Illumina	3.12.8	aac(6')-Ib'=COMPLETE,aac(6')-Ib=COMPLETE,aac(6')-Ib=PARTIAL_END_OF_CONTIG,aadA1=COMPLETE,aadA2=COMPLETE,aph(3'')-Ib=COMPLETE,aph(3')-Ia=COMPLETE,aph(6)-Id=COMPLETE,blaKPC-3=COMPLETE,blaOXA-9=COMPLETE,blaSHV-12=COMPLETE,blaTEM-1=COMPLETE,catA1=COMPLETE,dfrA14=COMPLETE,emrD=COMPLETE,fosA=COMPLETE,gyrA_S83I=POINT,mph(A)=COMPLETE,oqxA=COMPLETE,oqxB=COMPLETE,parC_S80I=POINT,pmrB_R256G=POINT,sul1=COMPL…
GCA_001186025.1	SAMN03280246	PRJNA271899	klebsiella	258	5890443	3	Illumina	3.12.8	aac(6')-Ib=COMPLETE,aadA1=COMPLETE,aadA2=COMPLETE,aph(3'')-Ib=COMPLETE,aph(3')-Ia=COMPLETE,aph(6)-Id=COMPLETE,blaKPC-3=COMPLETE,blaOXA-9=COMPLETE,blaSHV-12=COMPLETE,blaTEM-1=COMPLETE,catA1=COMPLETE,dfrA14=COMPLETE,emrD=COMPLETE,fosA=COMPLETE,gyrA_S83I=POINT,mph(A)=COMPLETE,oqxA=COMPLETE,oqxB=COMPLETE,parC_S80I=POINT,pmrB_R256G=POINT,sul1=COMPLETE,sul2=COMPLETE
GCA_001186065.1	SAMN03280229	PRJNA271899	klebsiella	11	5695001	2	Illumina	3.12.8	aac(3)-IIe=COMPLETE,aac(6')-Ib-cr5=COMPLETE,blaCTX-M-15=COMPLETE,blaKPC-3=COMPLETE,blaOXA-1=COMPLETE,blaSHV-11=COMPLETE,blaSHV=PARTIAL,blaTEM-1=COMPLETE,catA2=COMPLETE,catB3=PARTIAL,emrD=COMPLETE,fosA=COMPLETE,gyrA_D87Y=POINT,gyrA_S83I=POINT,mph(A)=COMPLETE,oqxA=COMPLETE,oqxB=COMPLETE,parC_S80I=POINT,pmrB_R256G=POINT,tet(A)=COMPLETE
GCA_001187805.1	SAMN03840627	PRJNA288761	klebsiella	205	5783178	35	Illumina HiSeq	3.12.8	blaLEN-16=COMPLETE,emrD=COMPLETE,fosA=COMPLETE,oqxA=COMPLETE,oqxB=COMPLETE,oqxR_D95E=POINT,oqxR_V113I=POINT
GCA_001187825.1	SAMN03840749	PRJNA288761	klebsiella	205	5766990	39	Illumina HiSeq	3.12.8	blaLEN-16=COMPLETE,emrD=COMPLETE,fosA=COMPLETE,oqxA=COMPLETE,oqxB=COMPLETE,oqxR_D95E=POINT,oqxR_V113I=POINT
GCA_022316805.1	SAMN03892126	PRJNA278886	klebsiella	-	5615439	49	ILLUMINA	3.11.26	aac(6')-Ib=COMPLETE,aadA1=COMPLETE,aadA1=PARTIAL_END_OF_CONTIG,blaOXA=MISTRANSLATION,blaSHV-31=COMPLETE,blaTEM-1=COMPLETE,blaTEM=COMPLETE,catA1=COMPLETE,emrD=COMPLETE,fosA=COMPLETE,gyrA_S83I=POINT,oqxA=COMPLETE,oqxB=COMPLETE,parC_S80I=POINT,pmrB_R256G=POINT,sul1=COMPLETE
GCA_022316865.1	SAMN03892119	PRJNA278886	klebsiella	-	5595349	71	ILLUMINA	3.12.8	aac(6')-Ib=COMPLETE,aadA1=COMPLETE,aadA1=PARTIAL_END_OF_CONTIG,blaOXA=MISTRANSLATION,blaSHV-31=COMPLETE,blaSHV=PARTIAL_END_OF_CONTIG,blaTEM-1=COMPLETE,blaTEM=COMPLETE,catA1=COMPLETE,emrD=COMPLETE,fosA=COMPLETE,gyrA_S83I=POINT,oqxA=COMPLETE,oqxB=COMPLETE,parC_S80I=POINT,pmrB_R256G=POINT,sul1=COMPLETE
GCA_022316825.1	SAMN03892120	PRJNA278886	klebsiella	258	5622602	35	ILLUMINA	3.11.26	aadA2=COMPLETE,aph(3')-Ia=COMPLETE,blaSHV-11=COMPLETE,catA1=COMPLETE,dfrA12=COMPLETE,emrD=COMPLETE,fosA=COMPLETE,gyrA_S83I=POINT,mph(A)=COMPLETE,oqxA=COMPLETE,oqxB=COMPLETE,parC_S80I=POINT,pmrB_R256G=POINT,sul1=COMPLETE
GCA_001208885.1	SAMN03801514	PRJNA288524	klebsiella	1807	5335541	20	Illumina MiSeq	3.12.8	acrR_V165I=POINT,acrR_Y114F=POINT,blaOKP-A=COMPLETE,emrD=COMPLETE,fosA=COMPLETE,oqxA=COMPLETE,oqxB=COMPLETE
GCA_001238585.1	SAMN03840817	PRJNA289048	klebsiella	258	5669108	34	Illumina HiSeq	3.12.8	aac(6')-Ib=COMPLETE,aadA2=COMPLETE,aph(3')-Ia=COMPLETE,blaKPC-2=COMPLETE,blaOXA=MISTRANSLATION,blaSHV=PARTIAL_END_OF_CONTIG,blaTEM=PARTIAL_END_OF_CONTIG,catA1=COMPLETE,dfrA12=COMPLETE,emrD=COMPLETE,fosA=COMPLETE,gyrA_S83I=POINT,mph(A)=COMPLETE,oqxA=COMPLETE,oqxB=COMPLETE,parC_S80I=POINT,pmrB_R256G=POINT,sul1=COMPLETE
GCA_001275295.1	SAMN03997511	PRJNA293143	klebsiella	258	5705964	35	Illumina MiSeq	3.12.8	aac(6')-Ib=COMPLETE,aadA1=PARTIAL_END_OF_CONTIG,ant(2'')-Ia=COMPLETE,aph(3'')-Ib=COMPLETE,aph(3')-Ia=COMPLETE,aph(6)-Id=COMPLETE,blaKPC-3=COMPLETE,blaOXA-9=COMPLETE,blaSHV-11=COMPLETE,blaTEM-1=COMPLETE,catA1=COMPLETE,dfrA10=COMPLETE,dfrA14=COMPLETE,emrD=COMPLETE,fosA=COMPLETE,gyrA_D87Y=POINT,gyrA_S83I=POINT,parC_S80I=POINT,pmrA_G53C=POINT,pmrB_R256G=POINT,sul1=COMPLETE,sul2=COMPLETE
GCA_001275285.1	SAMN03997506	PRJNA293143	klebsiella	258	5549085	31	Illumina MiSeq	3.12.8	aac(6')-Ib'=COMPLETE,aadA1=PARTIAL_END_OF_CONTIG,aph(3'')-Ib=COMPLETE,aph(6)-Id=COMPLETE,blaKPC-3=COMPLETE,blaOXA-9=COMPLETE,blaSHV-11=COMPLETE,blaTEM-1=COMPLETE,catA1=COMPLETE,dfrA14=COMPLETE,emrD=COMPLETE,fosA=COMPLETE,gyrA_D87Y=POINT,gyrA_S83I=POINT,parC_S80I=POINT,pmrB_R256G=POINT,pmrB_T157P=POINT,sul2=COMPLETE
GCA_001275305.1	SAMN03997513	PRJNA293143	klebsiella	258	5695375	35	Illumina MiSeq	3.12.8	aac(6')-Ib=COMPLETE,aadA1=COMPLETE,ant(2'')-Ia=COMPLETE,aph(3'')-Ib=COMPLETE,aph(3')-Ia=COMPLETE,aph(6)-Id=COMPLETE,blaKPC-3=COMPLETE,blaOXA-9=COMPLETE,blaSHV-11=COMPLETE,blaTEM-1=COMPLETE,catA1=COMPLETE,dfrA10=COMPLETE,dfrA14=COMPLETE,emrD=COMPLETE,fosA=COMPLETE,gyrA_D87Y=POINT,gyrA_S83I=POINT,parC_S80I=POINT,pmrB_R256G=POINT,sul1=COMPLETE,sul2=COMPLETE
GCA_001278905.1	SAMN03945398	PRJNA291549	klebsiella	3870	5090052	1	Illumina	3.12.8	acrR_V165I=POINT,acrR_Y114F=POINT,blaOKP-B-6=COMPLETE,emrD=COMPLETE,fosA=COMPLETE,oqxA=COMPLETE,oqxB=COMPLETE,oqxR_D95E=POINT
GCA_001280925.1	SAMN03955386	PRJNA291804	klebsiella	3870	5088873	1	Illumina	3.12.8	acrR_V165I=POINT,acrR_Y114F=POINT,blaOKP-B-6=COMPLETE,emrD=COMPLETE,fosA=COMPLETE,oqxA=COMPLETE,oqxB=COMPLETE,oqxR_D95E=POINT
GCA_022316545.1	SAMN04096276	PRJNA278886	klebsiella	1419	5431414	33	ILLUMINA	3.11.26	aac(3)-IIe=COMPLETE,aph(3'')-Ib=COMPLETE,aph(6)-Id=COMPLETE,blaCTX-M-15=COMPLETE,blaSHV-71=COMPLETE,blaTEM-1=COMPLETE,blaTEM=PARTIAL_END_OF_CONTIG,dfrA14=COMPLETE,emrD=COMPLETE,floR=COMPLETE,fosA=COMPLETE,oqxA=COMPLETE,oqxA=PARTIAL_END_OF_CONTIG,oqxB=COMPLETE,oqxB=PARTIAL_END_OF_CONTIG,pmrB_R256G=POINT,qnrB1=COMPLETE,qnrS1=COMPLETE,sul2=COMPLETE,tet(A)=COMPLETE
GCA_022316565.1	SAMN04096282	PRJNA278886	klebsiella	307	5426087	25	ILLUMINA	3.11.26	aac(6')-Ib-cr5=COMPLETE,aph(3'')-Ib=COMPLETE,aph(6)-Id=COMPLETE,blaCTX-M-15=COMPLETE,blaCTX-M=COMPLETE,blaOXA-1=COMPLETE,blaSHV-28=COMPLETE,blaTEM-1=COMPLETE,catB3=PARTIAL_END_OF_CONTIG,dfrA14=COMPLETE,emrD=COMPLETE,fosA=COMPLETE,gyrA_S83I=POINT,oqxA=COMPLETE,oqxB19=COMPLETE,parC_S80I=POINT,qnrB1=COMPLETE,sul2=COMPLETE,tet(A)=COMPLETE
GCA_000763925.1	SAMN02996355	PRJNA258328	klebsiella	147	5351951	28	Illumina MiSeq	3.12.8	aac(6')-Ib-cr5=COMPLETE,aph(3'')-Ib=COMPLETE,aph(6)-Id=COMPLETE,armA=COMPLETE,blaNDM-1=COMPLETE,blaOXA-1=COMPLETE,blaSHV-11=COMPLETE,ble=COMPLETE,catB3=PARTIAL_END_OF_CONTIG,dfrA1=COMPLETE,emrD=COMPLETE,fosA=COMPLETE,gyrA_S83I=POINT,mph(E)=COMPLETE,msr(E)=COMPLETE,oqxA=COMPLETE,oqxB=COMPLETE,parC_S80I=POINT,pmrB_R256G=POINT,sul1=COMPLETE,tet(A)=COMPLETE
GCA_000763935.1	SAMN02996354	PRJNA258327	klebsiella	147	5360573	25	Illumina MiSeq	3.12.8	aac(6')-Ib-cr5=COMPLETE,aph(3'')-Ib=COMPLETE,aph(6)-Id=COMPLETE,armA=COMPLETE,blaNDM-1=COMPLETE,blaOXA-1=COMPLETE,blaSHV-11=COMPLETE,ble=COMPLETE,catB3=PARTIAL_END_OF_CONTIG,dfrA1=COMPLETE,emrD=COMPLETE,fosA=COMPLETE,gyrA_S83I=POINT,mph(E)=COMPLETE,msr(E)=COMPLETE,oqxA=COMPLETE,oqxB=COMPLETE,parC_S80I=POINT,pmrB_R256G=POINT,qnrB1=COMPLETE,sul1=COMPLETE,tet(A)=COMPLETE
GCA_001307175.1	SAMN04044480	PRJNA295237	klebsiella	14	5696051	1	na	3.12.8	aac(6')-Ib-cr5=COMPLETE,aadA2=COMPLETE,aph(3')-VI=COMPLETE,armA=COMPLETE,blaNDM-1=COMPLETE,blaOXA-1=COMPLETE,blaOXA-232=COMPLETE,blaSHV-28=COMPLETE,ble=COMPLETE,catB3=PARTIAL,dfrA12=COMPLETE,dfrA1=COMPLETE,emrD=COMPLETE,fosA=COMPLETE,gyrA_D87G=POINT,gyrA_S83Y=POINT,mph(E)=COMPLETE,msr(E)=COMPLETE,ompK36_D135DGD=POINT,oqxA=COMPLETE,oqxB=COMPLETE,parC_S80I=POINT,qnrB1=COMPLETE,sat2=COMPLETE,sul1=CO…
GCA_001316495.2	SAMN04011419	PRJNA287968	klebsiella	101	5708344	35	Illumina MiSeq	3.12.8	aac(3)-IIe=COMPLETE,aac(6')-Ib-cr5=COMPLETE,aph(3'')-Ib=COMPLETE,aph(6)-Id=COMPLETE,armA=COMPLETE,blaCTX-M=PARTIAL_END_OF_CONTIG,blaDHA=PARTIAL,blaNDM-1=COMPLETE,blaOXA-1=COMPLETE,blaSHV-1=COMPLETE,ble=COMPLETE,catB3=PARTIAL,dfrA14=COMPLETE,emrD=COMPLETE,fosA=COMPLETE,gyrA_D87G=POINT,gyrA_S83Y=POINT,mph(E)=COMPLETE,msr(E)=COMPLETE,oqxA=COMPLETE,oqxB20=COMPLETE,parC_S80I=POINT,sul1=COMPLETE,sul2=C…
GCA_001316565.3	SAMN04011426	PRJNA287968	klebsiella	101	5846356	1	PacBio	3.12.8	aac(3)-IIe=COMPLETE,aac(6')-Ib-cr5=COMPLETE,aph(3'')-Ib=COMPLETE,aph(6)-Id=COMPLETE,armA=COMPLETE,blaCTX-M-15=COMPLETE,blaDHA=PARTIAL,blaNDM-1=COMPLETE,blaOXA-1=COMPLETE,blaSHV-1=COMPLETE,ble=COMPLETE,catB3=PARTIAL,dfrA14=COMPLETE,emrD=COMPLETE,fosA=COMPLETE,gyrA_D87G=POINT,gyrA_S83Y=POINT,mph(E)=COMPLETE,msr(E)=COMPLETE,oqxA=COMPLETE,oqxB20=COMPLETE,parC_S80I=POINT,sul1=COMPLETE,sul2=COMPLETE,te…
GCA_001316645.2	SAMN04011433	PRJNA287968	klebsiella	101	5731926	45	Illumina MiSeq	3.12.8	aac(3)-IIe=COMPLETE,aac(6')-Ib-cr5=COMPLETE,aph(3'')-Ib=COMPLETE,aph(6)-Id=COMPLETE,armA=COMPLETE,blaCTX-M=PARTIAL_END_OF_CONTIG,blaDHA=PARTIAL,blaNDM-1=COMPLETE,blaOXA=COMPLETE,blaSHV-1=COMPLETE,ble=COMPLETE,catB3=PARTIAL,dfrA14=COMPLETE,emrD=COMPLETE,fosA=COMPLETE,gyrA_D87G=POINT,gyrA_S83Y=POINT,mph(E)=COMPLETE,msr(E)=COMPLETE,oqxA=COMPLETE,oqxB20=COMPLETE,parC_S80I=POINT,sul1=COMPLETE,sul2=COM…
GCA_001316695.2	SAMN04011436	PRJNA287968	klebsiella	101	5729804	56	Illumina MiSeq	3.12.8	aac(3)-IIe=COMPLETE,aac(6')-Ib'=COMPLETE,aac(6')-Ib-cr5=COMPLETE,aadA16=COMPLETE,arr-3=COMPLETE,blaCTX-M-15=COMPLETE,blaGES-5=COMPLETE,blaSCO-1=COMPLETE,blaSHV-1=COMPLETE,blaTEM-213=COMPLETE,dfrA27=COMPLETE,emrD=COMPLETE,fosA=COMPLETE,gyrA_D87G=POINT,gyrA_S83Y=POINT,ompK36_Q313STOP=POINT,oqxA=COMPLETE,oqxB20=COMPLETE,parC_S80I=POINT,sul1=COMPLETE
GCA_001316745.2	SAMN04011438	PRJNA287968	klebsiella	101	5721516	44	Illumina MiSeq	3.12.8	aac(3)-IIe=COMPLETE,aac(6')-Ib'=COMPLETE,aac(6')-Ib-cr5=COMPLETE,aadA16=COMPLETE,arr-3=COMPLETE,blaCTX-M-15=COMPLETE,blaGES-5=COMPLETE,blaSCO-1=COMPLETE,blaSHV-12=COMPLETE,blaTEM-213=COMPLETE,dfrA27=COMPLETE,emrD=COMPLETE,fosA=COMPLETE,gyrA_D87G=POINT,gyrA_S83Y=POINT,oqxA=COMPLETE,oqxB20=COMPLETE,parC_S80I=POINT,sul1=COMPLETE
GCA_001316765.2	SAMN04011441	PRJNA287968	klebsiella	2017	5863520	35	Illumina MiSeq	3.12.8	aac(3)-IIe=COMPLETE,aac(6')-Ib'=COMPLETE,aac(6')-Ib-cr5=COMPLETE,aadA1=PARTIAL_END_OF_CONTIG,aph(3'')-Ib=COMPLETE,aph(6)-Id=COMPLETE,blaCTX-M-15=COMPLETE,blaNDM-1=COMPLETE,blaOXA-1=COMPLETE,blaOXA-9=COMPLETE,blaSHV-1=COMPLETE,blaTEM-1=COMPLETE,ble=COMPLETE,catA2=COMPLETE,catB3=PARTIAL,dfrA14=COMPLETE,dfrA1=COMPLETE,emrD=COMPLETE,fosA=COMPLETE,gyrA_D87G=POINT,gyrA_S83Y=POINT,oqxA=COMPLETE,oqxB20=C…
GCA_001316785.2	SAMN04011420	PRJNA287968	klebsiella	101	5707483	38	Illumina MiSeq	3.12.8	aac(3)-IIe=COMPLETE,aac(6')-Ib-cr5=COMPLETE,aph(3'')-Ib=COMPLETE,aph(6)-Id=COMPLETE,armA=COMPLETE,blaCTX-M=PARTIAL_END_OF_CONTIG,blaDHA=PARTIAL,blaNDM-1=COMPLETE,blaOXA-1=COMPLETE,blaSHV-1=COMPLETE,ble=COMPLETE,catB3=PARTIAL,dfrA14=COMPLETE,emrD=COMPLETE,fosA=COMPLETE,gyrA_D87G=POINT,gyrA_S83Y=POINT,mph(E)=COMPLETE,msr(E)=COMPLETE,oqxA=COMPLETE,oqxB20=COMPLETE,parC_S80I=POINT,sul1=COMPLETE,sul2=C…
GCA_001316845.2	SAMN04011425	PRJNA287968	klebsiella	323	5651487	21	Illumina MiSeq	3.12.8	aac(3)-IIe=COMPLETE,aac(6')-Ib-cr5=COMPLETE,aph(3'')-Ib=COMPLETE,aph(6)-Id=COMPLETE,blaCTX-M-15=COMPLETE,blaNDM-1=COMPLETE,blaOXA-1=COMPLETE,blaSHV-1=COMPLETE,blaTEM-1=COMPLETE,ble=COMPLETE,catB3=PARTIAL,dfrA14=COMPLETE,emrD=COMPLETE,fosA7=MISTRANSLATION,fosA=COMPLETE,oqxA=COMPLETE,oqxB19=COMPLETE,rmtC=COMPLETE,sul1=COMPLETE,sul2=COMPLETE
GCA_001316865.2	SAMN04011430	PRJNA287968	klebsiella	14	5738409	45	Illumina MiSeq	3.12.8	aac(6')-Ib-cr5=COMPLETE,aadA1=COMPLETE,aph(3'')-Ib=COMPLETE,aph(6)-Id=COMPLETE,arr-2=COMPLETE,blaCTX-M-15=COMPLETE,blaOXA-1=COMPLETE,blaOXA-232=COMPLETE,blaSHV-28=COMPLETE,catB3=PARTIAL,cmlA5=COMPLETE,dfrA14=COMPLETE,dfrA1=COMPLETE,emrD=COMPLETE,ere(A)=COMPLETE,fosA=COMPLETE,gyrA_D87G=POINT,gyrA_S83Y=POINT,ompK36_D135DGD=POINT,oqxA=COMPLETE,oqxB=COMPLETE,parC_S80I=POINT,qnrB1=COMPLETE,sat2=COMPLE…
GCA_001316895.2	SAMN04011434	PRJNA287968	klebsiella	101	5733530	55	Illumina MiSeq	3.12.8	aac(3)-IIe=COMPLETE,aac(6')-Ib-cr5=COMPLETE,aph(3'')-Ib=COMPLETE,aph(6)-Id=COMPLETE,armA=PARTIAL_END_OF_CONTIG,blaCTX-M=PARTIAL_END_OF_CONTIG,blaDHA=PARTIAL,blaNDM-1=COMPLETE,blaOXA-1=COMPLETE,blaSHV-1=COMPLETE,ble=COMPLETE,catB3=PARTIAL,dfrA14=COMPLETE,emrD=COMPLETE,fosA=COMPLETE,gyrA_D87G=POINT,gyrA_S83Y=POINT,mph(E)=COMPLETE,msr(E)=COMPLETE,oqxA=COMPLETE,oqxB20=COMPLETE,parC_S80I=POINT,sul1=CO…
GCA_001316925.2	SAMN04011440	PRJNA287968	klebsiella	2017	5864185	51	Illumina MiSeq	3.12.8	aac(3)-IIe=COMPLETE,aac(6')-Ib'=COMPLETE,aac(6')-Ib-cr5=COMPLETE,aadA1=PARTIAL_END_OF_CONTIG,aph(3'')-Ib=COMPLETE,aph(6)-Id=COMPLETE,blaCTX-M-15=COMPLETE,blaNDM-1=COMPLETE,blaOXA-1=COMPLETE,blaOXA-9=COMPLETE,blaSHV-1=COMPLETE,blaTEM-1=COMPLETE,ble=COMPLETE,catA2=COMPLETE,catB3=PARTIAL,dfrA14=COMPLETE,dfrA1=COMPLETE,emrD=COMPLETE,fosA=COMPLETE,gyrA_D87G=POINT,gyrA_S83Y=POINT,oqxA=COMPLETE,oqxB20=C…
GCA_001316955.2	SAMN04011442	PRJNA287968	klebsiella	101	5731548	60	Illumina MiSeq	3.12.8	aac(3)-IIe=COMPLETE,aac(6')-Ib'=COMPLETE,aac(6')-Ib-cr5=COMPLETE,aadA16=COMPLETE,arr-3=COMPLETE,blaCTX-M-15=COMPLETE,blaGES-5=COMPLETE,blaSCO-1=COMPLETE,blaSHV=PARTIAL_END_OF_CONTIG,blaTEM-213=COMPLETE,dfrA27=COMPLETE,emrD=COMPLETE,fosA=COMPLETE,gyrA_D87G=POINT,gyrA_S83Y=POINT,oqxA=COMPLETE,oqxB20=COMPLETE,parC_S80I=POINT,sul1=COMPLETE
GCA_001316945.3	SAMN04011439	PRJNA287968	klebsiella	2017	5953925	1	PacBio	3.12.8	aac(3)-IIe=COMPLETE,aac(6')-Ib'=COMPLETE,aac(6')-Ib-cr5=COMPLETE,aadA1=COMPLETE,aph(3'')-Ib=COMPLETE,aph(6)-Id=COMPLETE,blaCTX-M-15=COMPLETE,blaNDM-1=COMPLETE,blaOXA-1=COMPLETE,blaOXA-9=COMPLETE,blaSHV-1=COMPLETE,blaTEM-1=COMPLETE,ble=COMPLETE,catA2=COMPLETE,catB3=PARTIAL,dfrA14=COMPLETE,dfrA1=COMPLETE,emrD=COMPLETE,fosA=COMPLETE,gyrA_D87G=POINT,gyrA_S83Y=POINT,oqxA=COMPLETE,oqxB20=COMPLETE,parC_…
GCA_001316985.2	SAMN04011443	PRJNA287968	klebsiella	101	5603261	44	Illumina MiSeq	3.12.8	aac(3)-IIe=COMPLETE,aac(6')-Ib-cr5=COMPLETE,aph(3'')-Ib=COMPLETE,aph(6)-Id=COMPLETE,armA=COMPLETE,blaCTX-M=PARTIAL_END_OF_CONTIG,blaDHA=PARTIAL,blaNDM-1=COMPLETE,blaOXA=COMPLETE,blaSHV-1=COMPLETE,ble=COMPLETE,catB3=PARTIAL,dfrA14=COMPLETE,emrD=COMPLETE,fosA=COMPLETE,gyrA_D87G=POINT,gyrA_S83Y=POINT,mph(E)=COMPLETE,msr(E)=COMPLETE,oqxA=COMPLETE,oqxB20=COMPLETE,parC_S80I=POINT,sul1=COMPLETE,sul2=COM…
GCA_001317005.2	SAMN04011444	PRJNA287968	klebsiella	101	5746529	41	Illumina MiSeq	3.12.8	aac(3)-IIe=COMPLETE,aac(6')-Ib'=COMPLETE,aac(6')-Ib-cr5=COMPLETE,aadA16=COMPLETE,arr-3=COMPLETE,blaCTX-M-15=COMPLETE,blaGES-5=COMPLETE,blaSCO-1=COMPLETE,blaSHV-11=COMPLETE,blaTEM-213=COMPLETE,dfrA27=COMPLETE,emrD=COMPLETE,fosA=COMPLETE,gyrA_D87G=POINT,gyrA_S83Y=POINT,oqxA=COMPLETE,oqxB20=COMPLETE,parC_S80I=POINT,sul1=COMPLETE
GCA_001317015.2	SAMN04011445	PRJNA287968	klebsiella	101	5734565	53	Illumina MiSeq	3.12.8	aac(3)-IIe=COMPLETE,aac(6')-Ib'=COMPLETE,aac(6')-Ib=PARTIAL_END_OF_CONTIG,aadA16=COMPLETE,arr-3=COMPLETE,blaCTX-M-15=COMPLETE,blaGES-5=COMPLETE,blaSCO-1=COMPLETE,blaSHV=PARTIAL_END_OF_CONTIG,blaTEM-213=COMPLETE,dfrA27=COMPLETE,emrD=COMPLETE,fosA=COMPLETE,gyrA_D87G=POINT,gyrA_S83Y=POINT,oqxA=COMPLETE,oqxB20=COMPLETE,parC_S80I=POINT,sul1=COMPLETE
GCA_001317035.2	SAMN04011447	PRJNA287968	klebsiella	101	5727792	35	Illumina MiSeq	3.12.8	aac(3)-IIe=COMPLETE,aac(6')-Ib'=COMPLETE,aac(6')-Ib-cr5=COMPLETE,aadA16=COMPLETE,arr-3=COMPLETE,blaCTX-M-15=COMPLETE,blaGES-5=COMPLETE,blaSCO-1=COMPLETE,blaSHV-11=COMPLETE,blaTEM-213=COMPLETE,dfrA27=COMPLETE,emrD=COMPLETE,fosA=COMPLETE,gyrA_D87G=POINT,gyrA_S83Y=POINT,oqxA=COMPLETE,oqxB20=COMPLETE,parC_S80I=POINT,sul1=COMPLETE
GCA_001317095.1	SAMN04011450	PRJNA287968	klebsiella	1478	5978135	63	Illumina MiSeq	3.12.8	aac(6')-Ib3=COMPLETE,arr-3=COMPLETE,blaCTX-M-15=COMPLETE,blaLEN-27=COMPLETE,dfrA14=COMPLETE,emrD=COMPLETE,fosA7=PARTIAL,fosA=COMPLETE,oqxA=COMPLETE,oqxB9=COMPLETE,oqxR_D95E=POINT,oqxR_V113I=POINT,qnrB1=COMPLETE
GCA_001317165.2	SAMN04011454	PRJNA287968	klebsiella	101	5749083	48	Illumina MiSeq	3.12.8	aac(3)-IIe=COMPLETE,aac(6')-Ib'=COMPLETE,blaCTX-M-15=COMPLETE,blaGES-5=COMPLETE,blaSCO-1=COMPLETE,blaSHV-1=COMPLETE,blaTEM-213=COMPLETE,emrD=COMPLETE,fosA=COMPLETE,gyrA_D87G=POINT,gyrA_S83Y=POINT,oqxA=COMPLETE,oqxB20=COMPLETE,parC_S80I=POINT,qnrS1=COMPLETE
GCA_001317295.2	SAMN04011455	PRJNA287968	klebsiella	101	5735683	69	Illumina MiSeq	3.12.8	aac(3)-IIe=COMPLETE,aac(6')-Ib-cr5=COMPLETE,aph(3'')-Ib=COMPLETE,aph(6)-Id=COMPLETE,armA=COMPLETE,blaCTX-M-15=COMPLETE,blaDHA=PARTIAL,blaNDM-1=COMPLETE,blaOXA=COMPLETE,blaSHV-1=COMPLETE,ble=COMPLETE,catB3=PARTIAL,dfrA14=COMPLETE,emrD=COMPLETE,fosA=COMPLETE,gyrA_D87G=POINT,gyrA_S83Y=POINT,mph(E)=COMPLETE,msr(E)=COMPLETE,oqxA=COMPLETE,oqxB20=COMPLETE,parC_S80I=POINT,sul1=COMPLETE,sul2=COMPLETE,tet(…
GCA_001317375.2	SAMN04011446	PRJNA287968	klebsiella	101	5739558	48	Illumina MiSeq	3.12.8	aac(3)-IIe=COMPLETE,aac(6')-Ib'=COMPLETE,aac(6')-Ib-cr5=COMPLETE,aadA16=COMPLETE,arr-3=COMPLETE,blaCTX-M-15=COMPLETE,blaGES-5=COMPLETE,blaSCO-1=COMPLETE,blaSHV=PARTIAL_END_OF_CONTIG,blaTEM-213=COMPLETE,dfrA27=COMPLETE,emrD=COMPLETE,fosA=COMPLETE,gyrA_D87G=POINT,gyrA_S83Y=POINT,oqxA=COMPLETE,oqxB20=COMPLETE,parC_S80I=POINT,sul1=COMPLETE
GCA_001373075.1	SAMEA3207734	PRJEB8210	klebsiella	3604	5228056	1	na	3.12.8	acrR_V165I=POINT,acrR_Y114F=POINT,blaOKP-B-7=COMPLETE,emrD=COMPLETE,fosA7=COMPLETE,fosA=COMPLETE,oqxA=COMPLETE,oqxB=COMPLETE,oqxR_D95E=POINT
GCA_001399815.1	SAMN04075698	PRJNA295554	klebsiella	258	5839626	98	Illumina HiSeq	3.12.8	aac(6')-Ib=COMPLETE,aadA2=COMPLETE,aph(3')-Ia=COMPLETE,blaKPC-2=COMPLETE,blaOXA=MISTRANSLATION,blaSHV-12=COMPLETE,blaTEM=PARTIAL_END_OF_CONTIG,catA1=COMPLETE,dfrA12=COMPLETE,emrD=COMPLETE,fosA=PARTIAL,gyrA_S83I=POINT,mph(A)=COMPLETE,oqxA=COMPLETE,oqxB=COMPLETE,parC_S80I=POINT,pmrB_R256G=POINT,sul1=COMPLETE
GCA_001404095.1	SAMEA3488276	PRJEB9899	klebsiella	6	5271927	23	na	3.12.8	blaSHV-1=COMPLETE,emrD=COMPLETE,fosA=COMPLETE,oqxA10=COMPLETE,oqxB19=COMPLETE
GCA_001441285.1	SAMN04012157	PRJNA291012	klebsiella	11	5675784	20	Illumina MiSeq	3.12.8	aac(3)-IIe=COMPLETE,aac(6')-Ib3=COMPLETE,blaCTX-M-2=COMPLETE,blaOXA-2=COMPLETE,blaSHV-11=COMPLETE,blaTEM-30=COMPLETE,emrD=COMPLETE,fosA=COMPLETE,oqxA=COMPLETE,oqxB25=COMPLETE,pmrB_R256G=POINT,sul1=COMPLETE,sul2=COMPLETE
GCA_001441295.1	SAMN03938576	PRJNA291012	klebsiella	327	5748444	25	Illumina MiSeq	3.12.8	aac(3)-IIe=COMPLETE,aadA1=COMPLETE,blaCTX-M-2=COMPLETE,blaSHV-1=COMPLETE,blaTEM-1=COMPLETE,catA1=COMPLETE,dfrA1=COMPLETE,emrD=COMPLETE,fosA=COMPLETE,gyrA_D87G=POINT,gyrA_S83F=POINT,oqxA=COMPLETE,oqxB25=COMPLETE,parC_S80I=POINT,sat2=COMPLETE,sul1=COMPLETE
GCA_001455995.1	SAMEA3257677	PRJEB7538	klebsiella	147	5980203	1	na	3.12.8	aac(6')-Ib=COMPLETE,aadA2=COMPLETE,arr-2=COMPLETE,blaCTX-M-15=COMPLETE,blaOXA-181=COMPLETE,blaSHV-11=COMPLETE,catB=COMPLETE,dfrA12=COMPLETE,dfrA14=COMPLETE,emrD=COMPLETE,fosA=COMPLETE,gyrA_S83I=POINT,ompK36_T136TDT=POINT,oqxA=COMPLETE,oqxB=COMPLETE,parC_S80I=POINT,pmrB_R256G=POINT,qnrB1=COMPLETE,rmtF1=COMPLETE
GCA_001456055.3	SAMN04168649	PRJNA298912	klebsiella	278	5680634	1	Pacific Biosciences	3.12.8	aph(3'')-Ib=COMPLETE,aph(6)-Id=COMPLETE,blaCTX-M-15=COMPLETE,blaNDM-7=COMPLETE,blaSHV-27=COMPLETE,blaTEM-1=COMPLETE,ble=COMPLETE,dfrA14=COMPLETE,emrD=COMPLETE,fosA=COMPLETE,gyrA_D87G=POINT,oqxA=COMPLETE,oqxB=COMPLETE,qnrB1=COMPLETE,sul2=COMPLETE,tet(A)=COMPLETE
GCA_001456095.3	SAMN04168654	PRJNA298912	klebsiella	278	5650490	1	Pacific Biosciences	3.12.8	aph(3'')-Ib=COMPLETE,aph(6)-Id=COMPLETE,blaCTX-M-15=COMPLETE,blaSHV-27=COMPLETE,blaTEM-1=COMPLETE,dfrA14=COMPLETE,emrD=COMPLETE,fosA=COMPLETE,gyrA_D87G=POINT,oqxA=COMPLETE,oqxB=COMPLETE,qnrB1=COMPLETE,sul2=COMPLETE,tet(A)=COMPLETE
GCA_001456135.1	SAMN03733725	PRJNA246471	klebsiella	941	5874698	1	PacBio	3.12.8	aac(6')-Ib'=COMPLETE,aadA1=COMPLETE,ant(2'')-Ia=COMPLETE,blaKPC-2=COMPLETE,blaOXA-9=COMPLETE,blaSHV-11=COMPLETE,blaSHV-7=COMPLETE,blaTEM-1=COMPLETE,emrD=COMPLETE,fosA=COMPLETE,oqxA=COMPLETE,oqxB=COMPLETE,pmrB_R256G=POINT,qnrA1=COMPLETE,sul1=COMPLETE
GCA_001457285.1	SAMN03222890	PRJNA252925	klebsiella	1427	5390310	21	Illumina MiSeq	3.12.8	aac(3)-IIe=COMPLETE,aac(6')-Ib-cr5=COMPLETE,aph(3'')-Ib=COMPLETE,aph(6)-Id=COMPLETE,blaCTX-M-15=COMPLETE,blaOXA-1=COMPLETE,blaSHV-11=COMPLETE,blaTEM-1=COMPLETE,catB3=PARTIAL_END_OF_CONTIG,dfrA14=COMPLETE,emrD=COMPLETE,fosA7=PARTIAL,fosA=COMPLETE,oqxA=COMPLETE,oqxB25=COMPLETE,qnrB1=COMPLETE,sul2=COMPLETE,tet(A)=COMPLETE
GCA_001457255.1	SAMN03222863	PRJNA252925	klebsiella	1427	5396495	18	Illumina MiSeq	3.12.8	aac(3)-IIe=COMPLETE,aac(6')-Ib-cr5=COMPLETE,aph(3'')-Ib=COMPLETE,aph(6)-Id=COMPLETE,blaCTX-M-15=COMPLETE,blaOXA-1=COMPLETE,blaSHV-11=COMPLETE,blaTEM-1=COMPLETE,catB3=PARTIAL_END_OF_CONTIG,dfrA14=COMPLETE,emrD=COMPLETE,fosA7=PARTIAL,fosA=COMPLETE,gyrA_S83F=POINT,oqxA=COMPLETE,oqxB25=COMPLETE,qnrB1=COMPLETE,sul2=COMPLETE,tet(A)=COMPLETE
GCA_001457265.1	SAMN03222864	PRJNA252925	klebsiella	1427	5376364	30	Illumina MiSeq	3.12.8	aac(3)-IIe=COMPLETE,aac(6')-Ib-cr5=COMPLETE,aph(3'')-Ib=COMPLETE,aph(6)-Id=COMPLETE,blaCTX-M-15=COMPLETE,blaOXA-1=COMPLETE,blaSHV-11=COMPLETE,blaTEM-1=COMPLETE,catB3=PARTIAL_END_OF_CONTIG,dfrA14=COMPLETE,emrD=COMPLETE,fosA7=PARTIAL,fosA=COMPLETE,gyrA_S83F=POINT,oqxA=COMPLETE,oqxB25=COMPLETE,qnrB1=COMPLETE,sul2=COMPLETE,tet(A)=COMPLETE
GCA_001457275.1	SAMN03222865	PRJNA252925	klebsiella	1427	5390420	24	Illumina MiSeq	3.12.8	aac(3)-IIe=COMPLETE,aac(6')-Ib-cr5=COMPLETE,aph(3'')-Ib=COMPLETE,aph(6)-Id=COMPLETE,blaCTX-M-15=COMPLETE,blaOXA-1=COMPLETE,blaSHV-11=COMPLETE,blaTEM-1=COMPLETE,catB3=PARTIAL_END_OF_CONTIG,dfrA14=COMPLETE,emrD=COMPLETE,fosA7=PARTIAL,fosA=COMPLETE,oqxA=COMPLETE,oqxB25=COMPLETE,qnrB1=COMPLETE,sul2=COMPLETE,tet(A)=COMPLETE
GCA_001457335.1	SAMN03223189	PRJNA252925	klebsiella	1427	5395268	20	Illumina MiSeq	3.12.8	aac(3)-IIe=COMPLETE,aac(6')-Ib-cr5=COMPLETE,aph(3'')-Ib=COMPLETE,aph(6)-Id=COMPLETE,blaCTX-M-15=COMPLETE,blaOXA-1=COMPLETE,blaSHV-11=COMPLETE,blaTEM-1=COMPLETE,catB3=PARTIAL_END_OF_CONTIG,dfrA14=COMPLETE,emrD=COMPLETE,fosA7=PARTIAL,fosA=COMPLETE,oqxA=COMPLETE,oqxB25=COMPLETE,qnrB1=COMPLETE,sul2=COMPLETE,tet(A)=COMPLETE
GCA_001460495.1	SAMN03223202	PRJNA252925	klebsiella	1427	5391503	23	Illumina MiSeq	3.12.8	aac(3)-IIe=COMPLETE,aac(6')-Ib-cr5=COMPLETE,aph(3'')-Ib=COMPLETE,aph(6)-Id=COMPLETE,blaCTX-M-15=COMPLETE,blaOXA-1=COMPLETE,blaSHV-11=COMPLETE,blaTEM-1=COMPLETE,catB3=PARTIAL_END_OF_CONTIG,dfrA14=COMPLETE,emrD=COMPLETE,fosA7=PARTIAL,fosA=COMPLETE,oqxA=COMPLETE,oqxB25=COMPLETE,qnrB1=COMPLETE,sul2=COMPLETE,tet(A)=COMPLETE
GCA_001460505.1	SAMN03223203	PRJNA252925	klebsiella	1782	5221338	28	Illumina MiSeq	3.12.8	aph(3'')-Ib=COMPLETE,aph(6)-Id=COMPLETE,blaCTX-M-15=COMPLETE,blaSHV-1=COMPLETE,blaTEM-1=COMPLETE,dfrA14=COMPLETE,emrD=COMPLETE,fosA=COMPLETE,oqxA=COMPLETE,oqxB=COMPLETE,sul2=COMPLETE
GCA_001460475.1	SAMN03223196	PRJNA252925	klebsiella	1427	5401315	17	Illumina MiSeq	3.12.8	aac(3)-IIe=COMPLETE,aac(6')-Ib-cr5=COMPLETE,aph(3'')-Ib=COMPLETE,aph(6)-Id=COMPLETE,blaCTX-M-15=COMPLETE,blaOXA-1=COMPLETE,blaSHV-11=COMPLETE,blaTEM-1=COMPLETE,catB3=PARTIAL_END_OF_CONTIG,dfrA14=COMPLETE,emrD=COMPLETE,fosA7=PARTIAL,fosA=COMPLETE,oqxA=COMPLETE,oqxB25=COMPLETE,qnrB1=COMPLETE,sul2=COMPLETE,tet(A)=COMPLETE
GCA_001460565.1	SAMN03223195	PRJNA252925	klebsiella	1427	5398855	18	Illumina MiSeq	3.12.8	aac(3)-IIe=COMPLETE,aac(6')-Ib-cr5=COMPLETE,aph(3'')-Ib=COMPLETE,aph(6)-Id=COMPLETE,blaCTX-M-15=COMPLETE,blaOXA-1=COMPLETE,blaSHV-11=COMPLETE,blaTEM-1=COMPLETE,catB3=PARTIAL_END_OF_CONTIG,dfrA14=COMPLETE,emrD=COMPLETE,fosA7=PARTIAL,fosA=COMPLETE,oqxA=COMPLETE,oqxB25=COMPLETE,qnrB1=COMPLETE,sul2=COMPLETE,tet(A)=COMPLETE
GCA_001460575.1	SAMN03223281	PRJNA252925	klebsiella	927	5472103	29	Illumina MiSeq	3.12.8	aac(3)-IId=COMPLETE,aph(3'')-Ib=COMPLETE,aph(6)-Id=COMPLETE,blaSHV-11=COMPLETE,catA1=COMPLETE,dfrA5=COMPLETE,emrD=COMPLETE,fosA=COMPLETE,gyrA_S83I=POINT,oqxA=COMPLETE,oqxB=COMPLETE,parC_S80I=POINT,pmrB_R256G=POINT,sul2=COMPLETE,tet(D)=COMPLETE
GCA_001460975.1	SAMN03223201	PRJNA252925	klebsiella	1427	5389601	24	Illumina MiSeq	3.12.8	aac(3)-IIe=COMPLETE,aac(6')-Ib-cr5=COMPLETE,aph(3'')-Ib=COMPLETE,aph(6)-Id=COMPLETE,blaCTX-M-15=COMPLETE,blaOXA-1=COMPLETE,blaSHV-11=COMPLETE,blaTEM-1=COMPLETE,catB3=PARTIAL_END_OF_CONTIG,dfrA14=COMPLETE,emrD=COMPLETE,fosA7=PARTIAL,fosA=COMPLETE,oqxA=COMPLETE,oqxB25=COMPLETE,qnrB1=COMPLETE,sul2=COMPLETE,tet(A)=COMPLETE
GCA_001460985.1	SAMN03223200	PRJNA252925	klebsiella	1427	5388868	28	Illumina MiSeq	3.12.8	aac(3)-IIe=COMPLETE,aac(6')-Ib-cr5=COMPLETE,aph(3'')-Ib=COMPLETE,aph(6)-Id=COMPLETE,blaCTX-M-15=COMPLETE,blaOXA-1=COMPLETE,blaSHV-11=COMPLETE,blaTEM-1=COMPLETE,catB3=PARTIAL_END_OF_CONTIG,dfrA14=COMPLETE,emrD=COMPLETE,fosA7=PARTIAL,fosA=COMPLETE,oqxA=COMPLETE,oqxB25=COMPLETE,qnrB1=COMPLETE,sul2=COMPLETE,tet(A)=COMPLETE
GCA_001462525.1	SAMN04158273	PRJNA295003	klebsiella	258	5674775	26	Illumina MiSeq	3.12.8	aac(6')-Ib=COMPLETE,aadA2=COMPLETE,aph(3')-Ia=COMPLETE,blaKPC-2=COMPLETE,blaOXA=MISTRANSLATION,blaSHV=PARTIAL_END_OF_CONTIG,blaTEM=COMPLETE,catA1=COMPLETE,dfrA12=COMPLETE,emrD=COMPLETE,fosA=COMPLETE,gyrA_S83I=POINT,mph(A)=COMPLETE,oqxA=COMPLETE,oqxB=COMPLETE,parC_S80I=POINT,pmrB_R256G=POINT,sul1=COMPLETE
GCA_001462535.1	SAMN04158271	PRJNA295003	klebsiella	3708	5410930	31	Illumina MiSeq	3.12.8	aac(6')-Ib4=COMPLETE,blaSHV-12=COMPLETE,blaTEM-1=COMPLETE,blaVIM-1=COMPLETE,dfrA14=COMPLETE,emrD=COMPLETE,fosA=COMPLETE,oqxA=COMPLETE,oqxB=COMPLETE,qnrS1=COMPLETE
GCA_001462545.1	SAMN04158274	PRJNA295003	klebsiella	258	5665075	31	Illumina MiSeq	3.12.8	aac(6')-Ib=COMPLETE,aadA2=COMPLETE,aph(3')-Ia=COMPLETE,blaKPC-2=COMPLETE,blaOXA=MISTRANSLATION,blaSHV-12=COMPLETE,blaTEM=COMPLETE,catA1=COMPLETE,dfrA12=COMPLETE,emrD=COMPLETE,fosA=COMPLETE,gyrA_S83I=POINT,mph(A)=COMPLETE,oqxA=COMPLETE,oqxB=COMPLETE,parC_S80I=POINT,pmrB_R256G=POINT,sul1=COMPLETE
GCA_001462555.1	SAMN04158272	PRJNA295003	klebsiella	258	5605919	30	Illumina MiSeq	3.12.8	aac(6')-Ib=COMPLETE,blaKPC-2=COMPLETE,blaOXA=MISTRANSLATION,blaSHV-12=COMPLETE,blaTEM=COMPLETE,emrD=COMPLETE,fosA=COMPLETE,gyrA_S83I=POINT,oqxA=COMPLETE,oqxB=COMPLETE,parC_S80I=POINT,pmrB_R256G=POINT
GCA_001462605.1	SAMN04158275	PRJNA295003	klebsiella	258	5676421	41	Illumina MiSeq	3.12.8	aac(6')-Ib=COMPLETE,aadA2=COMPLETE,aph(3')-Ia=COMPLETE,blaKPC-2=COMPLETE,blaOXA=MISTRANSLATION,blaSHV=PARTIAL_END_OF_CONTIG,blaTEM=COMPLETE,catA1=COMPLETE,dfrA12=COMPLETE,emrD=COMPLETE,fosA=COMPLETE,gyrA_S83I=POINT,mph(A)=COMPLETE,oqxA=COMPLETE,oqxB=COMPLETE,parC_S80I=POINT,pmrB_R256G=POINT,sul1=COMPLETE
GCA_001462615.1	SAMN04158276	PRJNA295003	klebsiella	258	5667986	29	Illumina MiSeq	3.12.8	aac(6')-Ib=COMPLETE,aadA2=COMPLETE,aph(3')-Ia=COMPLETE,blaKPC-2=COMPLETE,blaOXA=MISTRANSLATION,blaSHV=PARTIAL_END_OF_CONTIG,blaTEM=COMPLETE,catA1=COMPLETE,dfrA12=COMPLETE,emrD=COMPLETE,fosA=COMPLETE,gyrA_S83I=POINT,mph(A)=COMPLETE,oqxA=COMPLETE,oqxB=COMPLETE,parC_S80I=POINT,pmrB_R256G=POINT,sul1=COMPLETE
GCA_001462655.1	SAMN04158277	PRJNA295003	klebsiella	258	5660684	31	Illumina MiSeq	3.12.8	aac(6')-Ib=COMPLETE,aadA2=COMPLETE,aph(3')-Ia=COMPLETE,blaKPC-2=COMPLETE,blaOXA=MISTRANSLATION,blaSHV-12=COMPLETE,blaTEM=COMPLETE,catA1=COMPLETE,dfrA12=COMPLETE,emrD=COMPLETE,fosA=COMPLETE,gyrA_S83I=POINT,mph(A)=COMPLETE,oqxA=COMPLETE,oqxB=COMPLETE,parC_S80I=POINT,pmrB_R256G=POINT,sul1=COMPLETE
GCA_001462645.1	SAMN04158278	PRJNA295003	klebsiella	258	5724821	30	Illumina MiSeq	3.12.8	aadA2=COMPLETE,aph(3')-Ia=COMPLETE,blaKPC-2=COMPLETE,blaOXA=MISTRANSLATION,blaSHV=PARTIAL_END_OF_CONTIG,blaTEM-1=COMPLETE,catA1=COMPLETE,dfrA12=COMPLETE,emrD=COMPLETE,fosA=COMPLETE,gyrA_S83I=POINT,mph(A)=COMPLETE,oqxA=COMPLETE,oqxB=COMPLETE,parC_S80I=POINT,pmrB_R256G=POINT,sul1=COMPLETE
GCA_001462685.1	SAMN04158279	PRJNA295003	klebsiella	258	5655208	29	Illumina MiSeq	3.12.8	aac(6')-Ib=COMPLETE,aadA2=COMPLETE,aph(3')-Ia=COMPLETE,blaKPC-2=COMPLETE,blaOXA=MISTRANSLATION,blaSHV=PARTIAL_END_OF_CONTIG,blaTEM=COMPLETE,catA1=COMPLETE,dfrA12=COMPLETE,emrD=COMPLETE,fosA=COMPLETE,gyrA_S83I=POINT,mph(A)=COMPLETE,oqxA=COMPLETE,oqxB=COMPLETE,parC_S80I=POINT,pmrB_R256G=POINT,sul1=COMPLETE
GCA_001462705.1	SAMN04158280	PRJNA295003	klebsiella	461	5906725	33	Illumina MiSeq	3.12.8	blaKPC-2=COMPLETE,blaOXA=MISTRANSLATION,blaSHV-1=COMPLETE,blaTEM-1=COMPLETE,emrD=COMPLETE,fosA=COMPLETE,oqxA10=COMPLETE,oqxB25=COMPLETE
GCA_001462735.1	SAMN04158282	PRJNA295003	klebsiella	11	5981886	27	Illumina MiSeq	3.12.8	aac(3)-IIe=COMPLETE,aac(6')-Ib-cr=PARTIAL_END_OF_CONTIG,aadA1=COMPLETE,aadA2=COMPLETE,aph(3')-Ia=COMPLETE,aph(3')-VI=COMPLETE,armA=COMPLETE,blaCTX-M-15=COMPLETE,blaNDM-1=COMPLETE,blaOXA-1=COMPLETE,blaOXA-9=COMPLETE,blaSHV-11=COMPLETE,blaTEM-1=COMPLETE,ble=COMPLETE,catB3=PARTIAL_END_OF_CONTIG,dfrA12=COMPLETE,emrD=COMPLETE,fosA=COMPLETE,gyrA_D87A=POINT,gyrA_S83F=POINT,mph(E)=COMPLETE,msr(E)=COMPLET…
GCA_001462765.1	SAMN04158283	PRJNA295003	klebsiella	258	5657307	25	Illumina MiSeq	3.12.8	aac(6')-Ib=COMPLETE,aadA2=COMPLETE,aph(3')-Ia=COMPLETE,blaKPC-2=COMPLETE,blaOXA=MISTRANSLATION,blaSHV-12=COMPLETE,blaTEM=COMPLETE,catA1=COMPLETE,dfrA12=COMPLETE,emrD=COMPLETE,fosA=COMPLETE,gyrA_S83I=POINT,mph(A)=COMPLETE,oqxA=COMPLETE,oqxB=COMPLETE,parC_S80I=POINT,pmrB_R256G=POINT,sul1=COMPLETE
GCA_001462785.1	SAMN04158284	PRJNA295003	klebsiella	258	5686205	40	Illumina MiSeq	3.12.8	aac(6')-Ib=COMPLETE,blaKPC-2=COMPLETE,blaOXA=MISTRANSLATION,blaSHV-12=COMPLETE,blaTEM=COMPLETE,emrD=COMPLETE,fosA=COMPLETE,gyrA_S83I=POINT,oqxA=COMPLETE,oqxB=COMPLETE,parC_S80I=POINT,pmrB_R256G=POINT
GCA_001462795.1	SAMN04158286	PRJNA295003	klebsiella	258	5596992	29	Illumina MiSeq	3.12.8	aac(6')-Ib'=PARTIAL_END_OF_CONTIG,aac(6')-Ib=PARTIAL_END_OF_CONTIG,aadA1=COMPLETE,aadA2=COMPLETE,aph(3')-Ia=COMPLETE,blaKPC-3=COMPLETE,blaOXA-9=COMPLETE,blaSHV-12=COMPLETE,blaTEM=PARTIAL,blaTEM=PARTIAL_END_OF_CONTIG,catA1=COMPLETE,dfrA12=COMPLETE,emrD=COMPLETE,fosA=COMPLETE,gyrA_D87N=POINT,gyrA_S83I=POINT,mph(A)=COMPLETE,oqxA=COMPLETE,oqxB=COMPLETE,parC_S80I=POINT,pmrB_R256G=POINT,sul1=COMPLETE
GCA_001462825.1	SAMN04158287	PRJNA295003	klebsiella	147	5818648	26	Illumina MiSeq	3.12.8	aac(6')-Ib3=COMPLETE,aac(6')-Il=COMPLETE,aadA1=COMPLETE,aph(3'')-Ib=COMPLETE,aph(3')-Ia=COMPLETE,aph(6)-Id=COMPLETE,blaSHV-11=COMPLETE,blaVIM-27=COMPLETE,dfrA1=COMPLETE,emrD=COMPLETE,fosA=COMPLETE,gyrA_S83I=POINT,mph(A)=COMPLETE,ompK36_D135DGD=POINT,oqxA=COMPLETE,oqxB=COMPLETE,parC_S80I=POINT,pmrB_R256G=POINT,sul1=COMPLETE
GCA_001462865.1	SAMN04158290	PRJNA295003	klebsiella	258	5712687	51	Illumina MiSeq	3.12.8	aac(6')-Ib=COMPLETE,aadA2=COMPLETE,blaKPC-2=COMPLETE,blaSHV-11=COMPLETE,catA1=COMPLETE,dfrA12=COMPLETE,emrD=COMPLETE,fosA=COMPLETE,gyrA_S83I=POINT,mph(A)=COMPLETE,ompK36_D135DGD=POINT,oqxA=COMPLETE,oqxB=COMPLETE,parC_S80I=POINT,pmrB_R256G=POINT,sul1=PARTIAL_END_OF_CONTIG
GCA_001462845.1	SAMN04158288	PRJNA295003	klebsiella	147	5769822	29	Illumina MiSeq	3.12.8	aac(6')-Il=COMPLETE,aadA1=COMPLETE,blaSHV-11=COMPLETE,blaVIM-27=COMPLETE,dfrA1=COMPLETE,emrD=COMPLETE,fosA=COMPLETE,gyrA_S83I=POINT,ompK36_D135DGD=POINT,oqxA=COMPLETE,oqxB=COMPLETE,parC_S80I=POINT,pmrB_R256G=POINT
GCA_001462885.1	SAMN04158291	PRJNA295003	klebsiella	525	6030373	21	Illumina MiSeq	3.12.8	aac(3)-IIe=COMPLETE,aac(6')-Ib-cr5=COMPLETE,blaCTX-M-15=COMPLETE,blaNDM-1=COMPLETE,blaOXA-181=COMPLETE,blaOXA-1=COMPLETE,blaSHV-11=COMPLETE,blaTEM-1=COMPLETE,ble=COMPLETE,catB3=PARTIAL,emrD=COMPLETE,fosA=COMPLETE,gyrA_S83I=POINT,ompK36_D135DGD=POINT,oqxA=COMPLETE,oqxB=COMPLETE,parC_S80I=POINT,pmrA_G53C=POINT,rmtC=COMPLETE,sul1=COMPLETE,tet(A)=COMPLETE,tet(D)=COMPLETE
GCA_001462905.1	SAMN04158292	PRJNA295003	klebsiella	405	5833342	65	Illumina MiSeq	3.12.8	aac(3)-IIe=COMPLETE,aac(6')-Ib-cr5=COMPLETE,aph(3'')-Ib=COMPLETE,aph(6)-Id=COMPLETE,blaCTX-M-15=COMPLETE,blaOXA-1=COMPLETE,blaOXA-48=COMPLETE,blaSHV-76=COMPLETE,blaTEM-1=COMPLETE,catB3=PARTIAL_END_OF_CONTIG,dfrA14=COMPLETE,emrD=COMPLETE,fosA7=MISTRANSLATION,fosA=COMPLETE,oqxA=COMPLETE,oqxB14=COMPLETE,qnrB1=COMPLETE,sul2=COMPLETE,tet(A)=COMPLETE
GCA_001462965.1	SAMN04158297	PRJNA295003	klebsiella	11	5503479	21	Illumina MiSeq	3.12.8	aac(6')-Ib-cr5=COMPLETE,aph(3'')-Ib=COMPLETE,aph(6)-Id=COMPLETE,blaCTX-M-15=COMPLETE,blaOXA-1=COMPLETE,blaOXA-245=COMPLETE,blaSHV-11=COMPLETE,blaTEM-1=COMPLETE,catA2=COMPLETE,catB3=PARTIAL,emrD=COMPLETE,fosA=COMPLETE,gyrA_D87A=POINT,gyrA_S83F=POINT,oqxA=COMPLETE,oqxB=COMPLETE,parC_S80I=POINT,pmrB_R256G=POINT,qnrB1=COMPLETE,sul2=COMPLETE
GCA_001463055.1	SAMN04158289	PRJNA295003	klebsiella	258	5738166	42	Illumina MiSeq	3.12.8	aac(6')-Ib=COMPLETE,aadA2=COMPLETE,aph(3')-Ia=COMPLETE,blaKPC-2=COMPLETE,blaOXA=MISTRANSLATION,blaSHV=PARTIAL_END_OF_CONTIG,blaTEM=COMPLETE,catA1=COMPLETE,dfrA12=COMPLETE,emrD=COMPLETE,fosA=COMPLETE,gyrA_S83I=POINT,mph(A)=COMPLETE,ompK36_D135DGD=POINT,oqxA=COMPLETE,oqxB=COMPLETE,parC_S80I=POINT,pmrB_R256G=POINT,sul1=COMPLETE
GCA_001463085.1	SAMN04158293	PRJNA295003	klebsiella	147	5586844	32	Illumina MiSeq	3.12.8	aac(3)-IIe=COMPLETE,aac(6')-Ib-cr5=COMPLETE,aph(3'')-Ib=COMPLETE,aph(6)-Id=COMPLETE,blaCMY-6=COMPLETE,blaCTX-M-15=COMPLETE,blaNDM-1=COMPLETE,blaOXA-1=COMPLETE,blaSHV-11=COMPLETE,blaTEM-1=COMPLETE,ble=COMPLETE,catB3=PARTIAL_END_OF_CONTIG,dfrA14=COMPLETE,emrD=COMPLETE,fosA=COMPLETE,gyrA_S83I=POINT,oqxA=COMPLETE,oqxB=COMPLETE,parC_S80I=POINT,pmrA_G53C=POINT,pmrB_R256G=POINT,qnrB1=COMPLETE,rmtC=COMPL…
GCA_001463125.1	SAMN04158298	PRJNA295003	klebsiella	11	6095009	45	Illumina MiSeq	3.12.8	aac(3)-IIe=COMPLETE,aac(6')-Ib3=COMPLETE,aph(3'')-Ib=COMPLETE,aph(3')-VI=COMPLETE,aph(6)-Id=COMPLETE,blaCMY-6=COMPLETE,blaCTX-M-15=COMPLETE,blaNDM-1=COMPLETE,blaOXA-1=COMPLETE,blaSHV-11=COMPLETE,ble=COMPLETE,catA1=COMPLETE,catB3=PARTIAL_END_OF_CONTIG,dfrA14=COMPLETE,emrD=COMPLETE,fosA=COMPLETE,gyrA_S83I=POINT,mph(A)=COMPLETE,ompK35_W230STOP=POINT,oqxA=COMPLETE,oqxB=COMPLETE,parC_S80I=POINT,pmrB_R…
GCA_001463105.1	SAMN04158296	PRJNA295003	klebsiella	340	5471211	54	Illumina MiSeq	3.12.8	aph(3')-Ia=COMPLETE,aph(3')-VIa=COMPLETE,blaKPC-2=COMPLETE,blaSHV-11=COMPLETE,blaTEM-1=COMPLETE,cmlA1=COMPLETE,dfrA12=COMPLETE,emrD=COMPLETE,fosA=COMPLETE,gyrA_S83I=POINT,oqxA=COMPLETE,oqxB=COMPLETE,parC_S80I=POINT,pmrB_R256G=POINT,qnrB19=COMPLETE,sul1=COMPLETE,sul3=COMPLETE,tet(D)=COMPLETE
GCA_001463165.1	SAMN03780451	PRJNA288422	klebsiella	14	5491870	1	PacBio	3.12.8	aac(6')-Ib-cr5=COMPLETE,blaOXA-1=COMPLETE,blaSHV-28=COMPLETE,catB3=PARTIAL,dfrA1=COMPLETE,emrD=COMPLETE,fosA=COMPLETE,gyrA_D87G=POINT,gyrA_S83Y=POINT,ompK36_D135DGD=POINT,oqxA=COMPLETE,oqxB=COMPLETE,parC_S80I=POINT,sat2=COMPLETE
GCA_001463185.1	SAMN04158304	PRJNA295003	klebsiella	1466	5950585	31	Illumina MiSeq	3.12.8	aac(6')-Ib-cr5=COMPLETE,aadA1=COMPLETE,acrR_V165I=POINT,acrR_Y114F=POINT,aph(3')-Ia=COMPLETE,arr-3=COMPLETE,blaDHA-1=COMPLETE,blaOKP-A-6=COMPLETE,blaOXA-1=COMPLETE,blaVIM-1=COMPLETE,catA1=COMPLETE,catB2=COMPLETE,catB3=COMPLETE,dfrB1=COMPLETE,emrD=COMPLETE,fosA=COMPLETE,mph(A)=COMPLETE,oqxA=COMPLETE,oqxB=COMPLETE,qnrB4=COMPLETE,sul1=COMPLETE
GCA_001463215.1	SAMN04158306	PRJNA295003	klebsiella	336	5579363	23	Illumina MiSeq	3.12.8	aac(6')-Ib-cr5=COMPLETE,aph(3'')-Ib=COMPLETE,aph(6)-Id=COMPLETE,blaCTX-M-15=COMPLETE,blaNDM-7=COMPLETE,blaOXA-1=COMPLETE,blaSHV-11=COMPLETE,blaTEM-1=COMPLETE,ble=COMPLETE,catB3=PARTIAL_END_OF_CONTIG,dfrA14=COMPLETE,emrD=COMPLETE,fosA=COMPLETE,oqxA=COMPLETE,oqxB25=COMPLETE,qnrB1=COMPLETE,sul2=COMPLETE
GCA_001463285.1	SAMN04158311	PRJNA295003	klebsiella	258	5493115	41	Illumina MiSeq	3.12.8	aac(6')-Ib=COMPLETE,aadA2=COMPLETE,blaKPC-3=COMPLETE,blaSHV-11=COMPLETE,emrD=COMPLETE,fosA=COMPLETE,gyrA_S83I=POINT,oqxA=COMPLETE,oqxB=COMPLETE,parC_S80I=POINT,pmrB_T157P=POINT,sul1=COMPLETE
GCA_001463295.1	SAMN04158310	PRJNA295003	klebsiella	187	5485745	34	Illumina MiSeq	3.12.8	blaOXA-48=COMPLETE,blaSHV-11=COMPLETE,emrD=COMPLETE,fosA=COMPLETE,oqxA=COMPLETE,oqxB19=COMPLETE,pmrB_R256G=POINT
GCA_001463415.1	SAMN04158321	PRJNA295003	klebsiella	258	5399839	67	Illumina MiSeq	3.12.8	aac(6')-Ib=COMPLETE,blaKPC-2=COMPLETE,blaOXA=MISTRANSLATION,blaSHV-12=COMPLETE,blaTEM=PARTIAL_END_OF_CONTIG,emrD=COMPLETE,fosA=COMPLETE,gyrA_S83I=POINT,oqxA=COMPLETE,oqxB=COMPLETE,parC_S80I=POINT,pmrB_R256G=POINT
GCA_001463445.1	SAMN04158325	PRJNA295003	klebsiella	37	5292577	17	Illumina MiSeq	3.12.8	aac(6')-Ib3=COMPLETE,blaCMY-6=COMPLETE,blaNDM-1=COMPLETE,blaSHV-11=COMPLETE,ble=COMPLETE,emrD=COMPLETE,fosA=COMPLETE,oqxA=COMPLETE,oqxB=COMPLETE,pmrB_R256G=POINT,ramR_A19V=POINT,rmtC=COMPLETE,sul1=COMPLETE
GCA_001463475.1	SAMN04158327	PRJNA295003	klebsiella	14	5687613	44	Illumina MiSeq	3.12.8	aph(3'')-Ib=COMPLETE,aph(6)-Id=COMPLETE,blaCTX-M-15=COMPLETE,blaOXA-162=COMPLETE,blaSHV-28=COMPLETE,blaTEM-1=COMPLETE,dfrA14=COMPLETE,emrD=COMPLETE,fosA=COMPLETE,oqxA=COMPLETE,oqxB=COMPLETE,qnrB1=COMPLETE,sul2=COMPLETE,tet(A)=COMPLETE
GCA_001463525.1	SAMN04158328	PRJNA295003	klebsiella	855	6002026	39	Illumina MiSeq	3.12.8	aac(6')-Ib=COMPLETE,aadA1=COMPLETE,aadA2=COMPLETE,aph(3'')-Ib=COMPLETE,aph(6)-Id=COMPLETE,blaKPC-2=COMPLETE,blaOXA-9=COMPLETE,blaSHV-11=COMPLETE,blaTEM-1=COMPLETE,emrD=COMPLETE,fosA=COMPLETE,gyrA_S83I=POINT,oqxA=COMPLETE,oqxB=COMPLETE,parC_S80I=POINT,pmrB_R256G=POINT,qnrB19=COMPLETE,sul1=COMPLETE,tet(B)=COMPLETE
GCA_001463555.1	SAMN04158309	PRJNA295003	klebsiella	17	5871817	20	Illumina MiSeq	3.12.8	aac(6')-Ib=COMPLETE,aac(6')-Im=COMPLETE,aadA2=COMPLETE,aph(2'')-IIa=COMPLETE,aph(3'')-Ib=COMPLETE,aph(3')-Ia=COMPLETE,aph(6)-Id=COMPLETE,arr-3=COMPLETE,blaNDM-1=COMPLETE,blaOXA-1=COMPLETE,blaSHV=PARTIAL_END_OF_CONTIG,blaTEM-1=COMPLETE,catA2=COMPLETE,catB3=COMPLETE,dfrA14=COMPLETE,dfrA5=COMPLETE,emrD=COMPLETE,fosA=COMPLETE,gyrA_S83Y=POINT,mph(A)=COMPLETE,oqxA=COMPLETE,oqxB25=COMPLETE,sul1=COMPLETE…
GCA_001463615.1	SAMN04158315	PRJNA295003	klebsiella	101	5725677	56	Illumina MiSeq	3.12.8	aac(3)-IIe=COMPLETE,aac(6')-Ib=COMPLETE,aadA1=COMPLETE,aph(3'')-Ib=COMPLETE,aph(3')-VI=COMPLETE,aph(6)-Id=COMPLETE,arr-2=COMPLETE,blaCTX-M-15=COMPLETE,blaNDM-1=COMPLETE,blaOXA-1=COMPLETE,blaOXA=MISTRANSLATION,blaSHV-1=COMPLETE,blaTEM-1=COMPLETE,ble=COMPLETE,catA1=COMPLETE,catB3=PARTIAL_END_OF_CONTIG,dfrA5=COMPLETE,emrD=COMPLETE,ere(A)=COMPLETE,ere(B)=COMPLETE,fosA=COMPLETE,gyrA_D87G=POINT,gyrA_S8…
GCA_001463605.1	SAMN04158314	PRJNA295003	klebsiella	11	5486260	23	Illumina MiSeq	3.12.8	aac(6')-Ib-cr5=COMPLETE,blaOXA-1=COMPLETE,blaOXA-245=COMPLETE,blaSHV-11=COMPLETE,catA2=COMPLETE,catB3=PARTIAL,emrD=COMPLETE,fosA=COMPLETE,gyrA_D87A=POINT,gyrA_S83F=POINT,oqxA=COMPLETE,oqxB=COMPLETE,parC_S80I=POINT,pmrB_R256G=POINT,qnrB1=COMPLETE
GCA_001463665.1	SAMN04158320	PRJNA295003	klebsiella	17	5560392	65	Illumina MiSeq	3.12.8	aac(6')-Ib=COMPLETE,aadA1=COMPLETE,aph(3'')-Ib=COMPLETE,aph(3')-VI=COMPLETE,aph(6)-Id=COMPLETE,blaCTX-M-15=COMPLETE,blaNDM-1=COMPLETE,blaOXA=MISTRANSLATION,blaSHV-11=COMPLETE,blaTEM-1=COMPLETE,ble=COMPLETE,dfrA14=COMPLETE,emrD=COMPLETE,fosA=COMPLETE,oqxA=COMPLETE,oqxB25=COMPLETE,qnrB1=COMPLETE,qnrS1=COMPLETE,sul2=COMPLETE
GCA_001463685.1	SAMN04158326	PRJNA295003	klebsiella	981	5826331	23	Illumina MiSeq	3.12.8	aac(2')-IIa=COMPLETE,bla=HMM,blaLEN-16=COMPLETE,blaOXA-48=COMPLETE,emrD=COMPLETE,fosA=COMPLETE,oqxA=COMPLETE,oqxB=COMPLETE,oqxR_D95E=POINT,oqxR_V113I=POINT,qnrS1=COMPLETE
GCA_022316525.1	SAMEA3712522	PRJEB12145	klebsiella	392	5664570	30	ILLUMINA	3.11.26	aac(3)-IIe=COMPLETE,aac(6')-Ib-cr5=COMPLETE,aac(6')-Ib3=COMPLETE,aac(6')-Ib=COMPLETE,aph(3'')-Ib=COMPLETE,aph(6)-Id=COMPLETE,blaCMY-6=COMPLETE,blaCTX-M-15=COMPLETE,blaDHA=PARTIAL,blaNDM-1=COMPLETE,blaOXA-1=COMPLETE,blaSHV-11=COMPLETE,blaTEM-1=COMPLETE,ble=COMPLETE,catB3=PARTIAL_END_OF_CONTIG,dfrA14=COMPLETE,emrD=COMPLETE,fosA=COMPLETE,gyrA_S83I=POINT,oqxA=COMPLETE,oqxB=COMPLETE,parC_S80I=POINT,pm…
GCA_022316485.1	SAMEA3712527	PRJEB12145	klebsiella	17	5505164	24	ILLUMINA	3.11.26	aac(6')-Ib-cr5=COMPLETE,aac(6')-Ib3=COMPLETE,aac(6')-Ib=COMPLETE,aph(3'')-Ib=COMPLETE,aph(6)-Id=COMPLETE,blaCMY=PARTIAL_END_OF_CONTIG,blaDHA=PARTIAL,blaNDM-1=COMPLETE,blaOXA=COMPLETE,blaOXA=PARTIAL_END_OF_CONTIG,blaSHV-11=COMPLETE,ble=COMPLETE,emrD=COMPLETE,fosA=COMPLETE,oqxA=COMPLETE,oqxB25=COMPLETE,qnrS1=COMPLETE,rmtC=COMPLETE,sul1=COMPLETE
GCA_022316445.1	SAMEA3712531	PRJEB12145	klebsiella	17	5529566	49	ILLUMINA	3.11.26	aac(6')-Ib-cr5=COMPLETE,aac(6')-Ib3=COMPLETE,aac(6')-Ib=COMPLETE,aph(3'')-Ib=COMPLETE,aph(6)-Id=COMPLETE,blaDHA=PARTIAL,blaNDM-1=COMPLETE,blaSHV-11=COMPLETE,ble=COMPLETE,emrD=COMPLETE,fosA=COMPLETE,oqxA=COMPLETE,oqxB25=COMPLETE,oqxB=COMPLETE,qnrS1=COMPLETE,rmtC=COMPLETE,sul1=COMPLETE,sul1=PARTIAL_END_OF_CONTIG
GCA_001466765.1	SAMN04215234	PRJNA299795	klebsiella	3871	5362779	16	Illumina HiSeq	4.0.3	acrR_V165I=POINT,acrR_Y114F=POINT,blaOKP-B-36=COMPLETE,emrD=COMPLETE,fosA7=COMPLETE,fosA=COMPLETE,oqxA=COMPLETE,oqxB=COMPLETE,oqxR_D95E=POINT
GCA_001471625.2	SAMN03996268	PRJNA231221	klebsiella	258	5594695	1	PacBio; Illumina	3.12.8	aac(6')-Ib=COMPLETE,aadA2=COMPLETE,blaKPC-2=COMPLETE,blaKPC=COMPLETE,blaOXA=MISTRANSLATION,blaSHV-11=COMPLETE,blaTEM-1=COMPLETE,catA1=COMPLETE,dfrA12=COMPLETE,emrD=COMPLETE,fosA=COMPLETE,gyrA_S83I=POINT,mph(A)=COMPLETE,oqxA=COMPLETE,oqxB=COMPLETE,parC_S80I=POINT,pmrB_R256G=POINT,sul1=COMPLETE
GCA_001471835.2	SAMN03996262	PRJNA231221	klebsiella	258	5980029	1	PacBio; Illumina	3.12.8	aac(3)-IVa=COMPLETE,aac(6')-Ib=COMPLETE,aac(6')-Ib=PARTIAL,aadA2=COMPLETE,aph(4)-Ia=COMPLETE,blaKPC-2=COMPLETE,blaSHV-11=COMPLETE,dfrA12=COMPLETE,emrD=COMPLETE,fosA=COMPLETE,gyrA_S83I=POINT,mph(A)=COMPLETE,mph(A)=PARTIAL,parC_S80I=POINT,pmrB_R256G=POINT,sul1=COMPLETE,sul3=COMPLETE,sul3=PARTIAL
GCA_001472155.1	SAMN04252901	PRJNA259658	kaerogenes	4	5325433	26	Illumina NextSeq 500	3.12.8	ampC=COMPLETE,emrD=COMPLETE,fosA=COMPLETE,gyrA_S83I=POINT,oqxB=COMPLETE
GCA_001472275.1	SAMN04252907	PRJNA259658	kaerogenes	189	5303200	18	Illumina NextSeq 500	3.12.8	ampC=COMPLETE,blaOXA-48=COMPLETE,emrD=COMPLETE,fosA=COMPLETE,gyrA_S83T=POINT,oqxB=COMPLETE
GCA_001472415.1	SAMN04252914	PRJNA259658	kaerogenes	103	4980163	17	Illumina NextSeq 500	3.12.8	ampC=COMPLETE,emrD=COMPLETE,fosA=COMPLETE,gyrA_D87Y=POINT,gyrA_S83T=POINT,oqxB=COMPLETE
GCA_001472725.1	SAMN04252930	PRJNA259658	kaerogenes	4	5560824	23	Illumina NextSeq 500	3.12.8	aac(3)-IIe=COMPLETE,aac(6')-Ib-cr5=COMPLETE,ampC=COMPLETE,blaKPC-2=COMPLETE,blaOXA-1=COMPLETE,catB3=PARTIAL_END_OF_CONTIG,emrD=COMPLETE,fosA=COMPLETE,gyrA_S83T=POINT,oqxB=COMPLETE
GCA_001472755.1	SAMN04252931	PRJNA259658	kaerogenes	4	5595319	23	Illumina NextSeq 500	3.12.8	aac(3)-IIe=COMPLETE,aac(6')-Ib-cr5=COMPLETE,ampC=COMPLETE,aph(3'')-Ib=COMPLETE,aph(6)-Id=COMPLETE,blaCTX-M-15=COMPLETE,blaKPC-2=COMPLETE,blaOXA-1=COMPLETE,blaTEM-1=COMPLETE,catB3=PARTIAL_END_OF_CONTIG,dfrA14=COMPLETE,emrD=COMPLETE,fosA=COMPLETE,gyrA_S83T=POINT,oqxB=COMPLETE,qnrB1=COMPLETE,sul2=COMPLETE,tet(A)=COMPLETE
GCA_001472935.1	SAMN04252940	PRJNA259658	kaerogenes	93	5648224	21	Illumina NextSeq 500	3.12.8	aac(3)-IId=COMPLETE,aac(6')-Ib-cr5=COMPLETE,ampC=COMPLETE,aph(3'')-Ib=COMPLETE,aph(6)-Id=COMPLETE,blaCTX-M-15=COMPLETE,blaNDM-6=COMPLETE,blaOXA-1=COMPLETE,blaSHV-12=COMPLETE,blaTEM-1=COMPLETE,ble=COMPLETE,catA1=COMPLETE,catB3=PARTIAL_END_OF_CONTIG,dfrA14=COMPLETE,emrD=COMPLETE,fosA=COMPLETE,gyrA_S83T=POINT,mph(A)=COMPLETE,oqxB=COMPLETE,qnrB1=COMPLETE,sul2=COMPLETE,tet(D)=COMPLETE
GCA_001473095.1	SAMN04252948	PRJNA259658	kaerogenes	208	5252025	21	Illumina NextSeq 500	3.12.8	aadA1=COMPLETE,aadA2=COMPLETE,ampC=COMPLETE,aph(3'')-Ib=COMPLETE,aph(3')-Ia=COMPLETE,aph(6)-Id=COMPLETE,blaCTX-M-14=COMPLETE,blaOXA-48=COMPLETE,blaTEM-1=COMPLETE,cmlA1=COMPLETE,dfrA12=COMPLETE,dfrA14=COMPLETE,emrD=COMPLETE,fosA=COMPLETE,gyrA_D87N=POINT,gyrA_S83I=POINT,oqxB=COMPLETE,parC_E84K=POINT,qnrS1=COMPLETE,sul2=COMPLETE,sul3=COMPLETE,tet(D)=COMPLETE
GCA_001482345.1	SAMN04357099	PRJNA306571	klebsiella	111	5406866	1	PacBio	3.12.8	blaSHV-11=COMPLETE,emrD=COMPLETE,fosA=COMPLETE,oqxA=COMPLETE,oqxB19=COMPLETE
GCA_001482605.1	SAMN03740593	PRJNA285138	klebsiella	16	5622984	47	Illumina MiSeq	3.12.8	aac(6')-Ib-cr5=COMPLETE,aadA2=COMPLETE,aph(3'')-Ib=COMPLETE,aph(3')-Ia=COMPLETE,aph(6)-Id=COMPLETE,blaCTX-M-15=COMPLETE,blaNDM-5=COMPLETE,blaOXA=COMPLETE,blaSHV-1=COMPLETE,blaTEM-1=COMPLETE,ble=COMPLETE,catA2=COMPLETE,catB3=PARTIAL_END_OF_CONTIG,dfrA12=COMPLETE,dfrA14=COMPLETE,dfrA50=COMPLETE,emrD=COMPLETE,fosA=COMPLETE,gyrA_D87N=POINT,gyrA_S83F=POINT,mph(A)=COMPLETE,oqxA=COMPLETE,oqxB32=COMPLETE…
GCA_001482645.1	SAMN04124436	PRJNA297498	klebsiella	35	5457054	29	Illumina MiSeq	3.12.8	aac(3)-IIg=COMPLETE,aac(6')-IIc=COMPLETE,aadA1=COMPLETE,aadA2=COMPLETE,aph(3'')-Ib=COMPLETE,aph(6)-Id=COMPLETE,arr=COMPLETE,blaOXA-10=COMPLETE,blaOXA-436=COMPLETE,blaSHV-1=COMPLETE,blaTEM-1=COMPLETE,dfrA19=COMPLETE,emrD=COMPLETE,ere(A)=PARTIAL,fosA=COMPLETE,mcr-9.1=COMPLETE,oqxA3=COMPLETE,oqxB19=COMPLETE,qnrA1=COMPLETE,sul1=COMPLETE,sul2=COMPLETE
GCA_001482995.1	SAMN04075791	PRJNA296441	klebsiella	258	5891084	60	Illumina MiSeq	3.12.8	aac(6')-Ib=COMPLETE,aadA1=COMPLETE,aadA2=COMPLETE,aph(3'')-Ib=COMPLETE,aph(6)-Id=COMPLETE,blaKPC-3=COMPLETE,blaOXA-9=COMPLETE,blaSHV-12=COMPLETE,blaTEM-1=COMPLETE,catA1=COMPLETE,dfrA12=COMPLETE,dfrA14=COMPLETE,emrD=COMPLETE,fosA=COMPLETE,gyrA_S83I=POINT,oqxA=COMPLETE,oqxB=COMPLETE,parC_S80I=POINT,pmrB_R256G=POINT,sul1=COMPLETE,sul2=COMPLETE
GCA_001483005.1	SAMN04075796	PRJNA296441	klebsiella	258	5903286	37	Illumina MiSeq	3.12.8	aac(6')-Ib=COMPLETE,aac(6')-Ib=PARTIAL,aadA1=COMPLETE,aadA2=COMPLETE,aph(3'')-Ib=COMPLETE,aph(6)-Id=COMPLETE,blaKPC-3=COMPLETE,blaOXA-9=COMPLETE,blaSHV-12=COMPLETE,blaTEM-1=COMPLETE,catA1=COMPLETE,dfrA12=COMPLETE,dfrA14=COMPLETE,emrD=COMPLETE,fosA=COMPLETE,gyrA_S83I=POINT,oqxA=COMPLETE,oqxB=COMPLETE,parC_S80I=POINT,pmrB_R256G=POINT,sul1=COMPLETE,sul2=COMPLETE
GCA_001483045.1	SAMN04075794	PRJNA296441	klebsiella	13	5653094	79	Illumina MiSeq	3.12.8	aac(6')-Ib=COMPLETE,aadA1=PARTIAL_END_OF_CONTIG,ant(2'')-Ia=COMPLETE,blaKPC-3=COMPLETE,blaSHV-1=COMPLETE,blaVEB-9=COMPLETE,emrD=COMPLETE,fosA=COMPLETE,gyrA_D87N=POINT,gyrA_S83F=POINT,parC_S80I=POINT,sul1=PARTIAL_END_OF_CONTIG,sul2=COMPLETE,tet(A)=PARTIAL
GCA_001483055.1	SAMN04075711	PRJNA296441	klebsiella	14	5470735	41	Illumina MiSeq	3.12.8	aadA1=COMPLETE,blaSHV-28=COMPLETE,dfrA1=COMPLETE,emrD=COMPLETE,fosA=COMPLETE,oqxA=COMPLETE,oqxB=COMPLETE,sul1=COMPLETE
GCA_001483105.1	SAMN04075795	PRJNA296441	klebsiella	258	5990845	61	Illumina MiSeq	3.12.8	aac(6')-Ib=COMPLETE,aadA1=COMPLETE,aph(3'')-Ib=COMPLETE,aph(6)-Id=COMPLETE,blaCMY-2=COMPLETE,blaKPC-3=COMPLETE,blaOXA-9=COMPLETE,blaSHV-12=COMPLETE,blaTEM-1=COMPLETE,catA1=COMPLETE,dfrA14=COMPLETE,emrD=COMPLETE,floR=COMPLETE,fosA=COMPLETE,gyrA_S83I=POINT,oqxA=COMPLETE,oqxB=COMPLETE,parC_S80I=POINT,pmrB_R256G=POINT,sul2=COMPLETE,tet(A)=COMPLETE
GCA_001483725.1	SAMN04038603	PRJNA295003	klebsiella	273	5363365	107	Illumina MiSeq	3.12.8	aac(6')-Ib4=COMPLETE,aadA2=COMPLETE,aph(3'')-Ib=COMPLETE,aph(3')-Ia=COMPLETE,aph(6)-Id=COMPLETE,blaSHV=PARTIAL_END_OF_CONTIG,blaVIM-1=COMPLETE,catA2=COMPLETE,dfrA12=COMPLETE,dfrA14=COMPLETE,emrD=COMPLETE,fosA=COMPLETE,gyrA_S83I=POINT,mph(A)=COMPLETE,oqxA=COMPLETE,oqxB=COMPLETE,parC_S80I=POINT,pmrB_R256G=POINT,qnrS=PARTIAL_END_OF_CONTIG,sul1=COMPLETE
GCA_022316425.1	SAMN04393399	PRJNA278886	klebsiella	327	5483368	90	ILLUMINA	3.11.26	aac(6')-Ib'=COMPLETE,aadA1=COMPLETE,blaKPC-3=COMPLETE,blaOXA=PARTIAL,blaSHV-1=COMPLETE,blaTEM-1=COMPLETE,blaTEM=COMPLETE,emrD=COMPLETE,fosA=COMPLETE,oqxA=COMPLETE,oqxA=PARTIAL_END_OF_CONTIG,oqxB25=COMPLETE,qnrB19=COMPLETE
GCA_001517745.1	SAMN03178255	PRJNA252925	klebsiella	258	5591362	30	Illumina MiSeq	3.12.8	aac(6')-Ib=COMPLETE,aadA2=COMPLETE,aph(3')-Ia=COMPLETE,blaKPC-2=COMPLETE,blaOXA=MISTRANSLATION,blaSHV-12=COMPLETE,blaTEM=PARTIAL_END_OF_CONTIG,catA1=COMPLETE,dfrA12=COMPLETE,emrD=COMPLETE,fosA=COMPLETE,gyrA_S83I=POINT,mph(A)=COMPLETE,oqxA=COMPLETE,oqxB=COMPLETE,parC_S80I=POINT,pmrB_R256G=POINT,sul1=COMPLETE
GCA_001517715.1	SAMN03178258	PRJNA252925	klebsiella	258	5588361	33	Illumina MiSeq	3.12.8	aac(6')-Ib=COMPLETE,aadA2=COMPLETE,aph(3')-Ia=COMPLETE,blaKPC-2=COMPLETE,blaOXA=MISTRANSLATION,blaSHV-12=COMPLETE,blaTEM=PARTIAL_END_OF_CONTIG,catA1=COMPLETE,dfrA12=COMPLETE,emrD=COMPLETE,fosA=COMPLETE,gyrA_S83I=POINT,mph(A)=COMPLETE,oqxA=COMPLETE,oqxB=COMPLETE,parC_S80I=POINT,pmrB_R256G=POINT,sul1=COMPLETE
GCA_001517735.1	SAMN03178224	PRJNA252925	klebsiella	258	5585027	43	Illumina MiSeq	3.12.8	aac(6')-Ib=COMPLETE,aadA2=COMPLETE,aph(3')-Ia=COMPLETE,blaKPC-2=COMPLETE,blaOXA=MISTRANSLATION,blaSHV-12=COMPLETE,blaTEM=PARTIAL_END_OF_CONTIG,catA1=COMPLETE,dfrA12=COMPLETE,emrD=COMPLETE,fosA=COMPLETE,gyrA_S83I=POINT,mph(A)=COMPLETE,oqxA=COMPLETE,oqxB=COMPLETE,parC_S80I=POINT,pmrB_R256G=POINT,sul1=COMPLETE
GCA_001517725.1	SAMN03178225	PRJNA252925	klebsiella	258	5588459	46	Illumina MiSeq	3.12.8	aac(6')-Ib=COMPLETE,aadA2=COMPLETE,aph(3')-Ia=COMPLETE,blaKPC-2=COMPLETE,blaOXA=MISTRANSLATION,blaSHV-12=COMPLETE,blaTEM=PARTIAL_END_OF_CONTIG,catA1=COMPLETE,dfrA12=COMPLETE,emrD=COMPLETE,fosA=COMPLETE,gyrA_S83I=POINT,mph(A)=COMPLETE,oqxA=COMPLETE,oqxB=COMPLETE,parC_S80I=POINT,pmrB_R256G=POINT,sul1=COMPLETE
GCA_001517795.1	SAMN03178260	PRJNA252925	klebsiella	258	5594952	37	Illumina MiSeq	3.12.8	aac(6')-Ib=COMPLETE,aadA2=COMPLETE,aph(3')-Ia=COMPLETE,blaKPC-2=COMPLETE,blaOXA=MISTRANSLATION,blaSHV-12=COMPLETE,blaTEM=PARTIAL_END_OF_CONTIG,catA1=COMPLETE,dfrA12=COMPLETE,emrD=COMPLETE,fosA=COMPLETE,gyrA_S83I=POINT,mph(A)=COMPLETE,oqxA=COMPLETE,oqxB=COMPLETE,parC_S80I=POINT,pmrB_R256G=POINT,sul1=COMPLETE
GCA_001517805.1	SAMN03178264	PRJNA252925	klebsiella	258	5592027	33	Illumina MiSeq	3.12.8	aac(6')-Ib=COMPLETE,aadA2=COMPLETE,aph(3')-Ia=COMPLETE,blaKPC-2=COMPLETE,blaOXA=MISTRANSLATION,blaSHV-12=COMPLETE,blaTEM-1=COMPLETE,catA1=COMPLETE,dfrA12=COMPLETE,emrD=COMPLETE,fosA=COMPLETE,gyrA_S83I=POINT,mph(A)=COMPLETE,oqxA=COMPLETE,oqxB=COMPLETE,parC_S80I=POINT,pmrB_R256G=POINT,sul1=COMPLETE
GCA_001517955.1	SAMN03178259	PRJNA252925	klebsiella	258	5589951	33	Illumina MiSeq	3.12.8	aac(6')-Ib=COMPLETE,aadA2=COMPLETE,aph(3')-Ia=COMPLETE,blaKPC-2=COMPLETE,blaOXA=MISTRANSLATION,blaSHV-12=COMPLETE,blaTEM-1=COMPLETE,catA1=COMPLETE,dfrA12=COMPLETE,emrD=COMPLETE,fosA=COMPLETE,gyrA_S83I=POINT,mph(A)=COMPLETE,oqxA=COMPLETE,oqxB=COMPLETE,parC_S80I=POINT,pmrB_R256G=POINT,sul1=COMPLETE
GCA_001518035.1	SAMN04407768	PRJNA259658	kaerogenes	-	5265545	121	Illumina NextSeq 500	3.12.8	ampC=COMPLETE,emrD=COMPLETE,fosA=COMPLETE,gyrA_S83T=POINT,oqxB=COMPLETE
GCA_001518055.1	SAMN04407769	PRJNA259658	kaerogenes	202	5323227	106	Illumina NextSeq 500	4.0.15	ampC=COMPLETE,emrD=COMPLETE,fosA=COMPLETE,gyrA_S83T=POINT,oqxB=COMPLETE,oqxR_D95E=POINT
GCA_001518115.1	SAMN04407774	PRJNA259658	kaerogenes	93	5352546	155	Illumina NextSeq 500	3.12.8	ampC=COMPLETE,emrD=COMPLETE,fosA=COMPLETE,gyrA_S83T=POINT,oqxB=COMPLETE
GCA_001518125.1	SAMN04407797	PRJNA259658	kaerogenes	181	5116089	73	Illumina NextSeq 500	3.12.8	ampC=COMPLETE,emrD=COMPLETE,fosA=COMPLETE,gyrA_S83T=POINT,oqxB=COMPLETE
GCA_001518435.1	SAMN04407795	PRJNA259658	kaerogenes	202	5272208	111	Illumina NextSeq 500	4.0.15	ampC=COMPLETE,fosA=COMPLETE,gyrA_S83T=POINT,oqxB=COMPLETE,oqxR_D95E=POINT
GCA_001518675.1	SAMN04407793	PRJNA259658	kaerogenes	181	5088936	101	Illumina NextSeq 500	3.12.8	ampC=COMPLETE,emrD=COMPLETE,fosA=COMPLETE,fosA=PARTIAL,gyrA_S83T=POINT,oqxB=COMPLETE
GCA_001521895.1	SAMN04421276	PRJNA309157	klebsiella	14	5535187	1	PacBio RS II system	3.12.8	aadA2=COMPLETE,blaCTX-M-15=COMPLETE,blaNDM-5=COMPLETE,blaSHV-28=COMPLETE,blaTEM=PARTIAL,ble=COMPLETE,dfrA12=COMPLETE,emrD=COMPLETE,fosA=COMPLETE,ompK36_T136TDT=POINT,oqxA=COMPLETE,oqxB=COMPLETE
GCA_001525245.1	SAMN04430995	PRJNA259658	kaerogenes	4	5136321	25	Illumina NextSeq 500	3.12.8	aac(6')-Ib-cr5=COMPLETE,aadA16=COMPLETE,ampC=COMPLETE,arr-3=COMPLETE,blaKPC-2=COMPLETE,blaTEM=PARTIAL,dfrA27=COMPLETE,emrD=COMPLETE,fosA=COMPLETE,gyrA_S83T=POINT,oqxB=COMPLETE,qnrB19=COMPLETE,sul1=COMPLETE
GCA_001525265.1	SAMN04431019	PRJNA259658	kaerogenes	188	5068335	24	Illumina NextSeq 500	3.12.8	ampC=COMPLETE,blaOXA-48=COMPLETE,emrD=COMPLETE,fosA=COMPLETE,gyrA_D87Y=POINT,gyrA_S83T=POINT,oqxB=COMPLETE
GCA_001525505.1	SAMN04431018	PRJNA259658	kaerogenes	188	5068909	23	Illumina NextSeq 500	3.12.8	ampC=COMPLETE,blaOXA-48=COMPLETE,emrD=COMPLETE,fosA=COMPLETE,gyrA_D87Y=POINT,gyrA_S83T=POINT,oqxB=COMPLETE
GCA_001529935.1	SAMN04377968	PRJNA307276	klebsiella	23	5690826	1	PacBio RS II	3.12.8	blaSHV-11=COMPLETE,emrD=COMPLETE,fosA=COMPLETE,oqxA=COMPLETE,oqxB19=COMPLETE
GCA_001530015.1	SAMN04377969	PRJNA307277	klebsiella	374	5450593	1	PacBio RS II	3.12.8	blaSHV-1=COMPLETE,emrD=COMPLETE,fosA=COMPLETE,oqxA=COMPLETE,oqxB25=COMPLETE
GCA_001534855.2	SAMN03996264	PRJNA231221	klebsiella	359	5584592	1	PacBio; Illumina	3.12.8	blaSHV-1=COMPLETE,emrD=COMPLETE,fosA=COMPLETE,ompK35_E132K=POINT,oqxA=COMPLETE,oqxB19=COMPLETE
GCA_001546515.1	SAMN03854350	PRJNA272089	klebsiella	29	5401484	55	Illumina	3.11.26	blaSHV-187=COMPLETE,emrD=COMPLETE,fosA=COMPLETE,oqxA=COMPLETE,oqxB25=COMPLETE
GCA_001549995.1	SAMN04437144	PRJNA309612	klebsiella	29	5397436	22	Illumina Miseq	3.12.8	aadA1=COMPLETE,aph(3'')-Ib=COMPLETE,aph(6)-Id=COMPLETE,arr-2=COMPLETE,blaLAP-2=COMPLETE,blaOXA-10=COMPLETE,blaSHV-187=COMPLETE,cmlA5=COMPLETE,dfrA14=COMPLETE,dfrA50=COMPLETE,emrD=COMPLETE,floR=COMPLETE,fosA=COMPLETE,oqxA=COMPLETE,oqxB25=COMPLETE,qnrS1=COMPLETE,sul2=COMPLETE,tet(A)=COMPLETE
GCA_001549975.1	SAMN04437103	PRJNA309602	klebsiella	3558	5578368	20	Illumina Miseq	3.12.8	blaLEN=COMPLETE,emrD=COMPLETE,fosA=COMPLETE,oqxA=COMPLETE,oqxB=COMPLETE,oqxR_D95E=POINT,oqxR_V113I=POINT
GCA_001559215.2	SAMN03996296	PRJNA231221	kaerogenes	93	5317141	1	PacBio; Illumina	3.12.8	ampC=COMPLETE,emrD=COMPLETE,fosA=COMPLETE,gyrA_S83T=POINT,oqxB=COMPLETE
GCA_022316405.1	SAMN04456590	PRJNA278886	klebsiella	198	5149764	35	ILLUMINA	3.11.26	blaSHV-77=COMPLETE,emrD=COMPLETE,fosA=COMPLETE,oqxA=COMPLETE,oqxB25=COMPLETE
GCA_022316385.1	SAMN04456591	PRJNA278886	klebsiella	3201	5823946	61	ILLUMINA	3.11.26	blaLEN-17=COMPLETE,emrD=COMPLETE,fosA=COMPLETE,oqxA=COMPLETE,oqxB16=COMPLETE,oqxB=COMPLETE,oqxR_D95E=POINT,oqxR_V113I=POINT
GCA_022316365.1	SAMN04456592	PRJNA278886	klebsiella	1966	5185732	31	ILLUMINA	3.11.26	blaSHV-27=COMPLETE,emrD=COMPLETE,fosA=COMPLETE,oqxA=COMPLETE,oqxA=PARTIAL_END_OF_CONTIG,oqxB=COMPLETE
GCA_001566595.1	SAMN04075657	PRJNA295649	klebsiella	307	5679902	20	454	3.12.8	aac(3)-IIe=COMPLETE,aac(6')-Ib-cr5=COMPLETE,aph(3'')-Ib=COMPLETE,aph(6)-Id=COMPLETE,blaCTX-M=PARTIAL_END_OF_CONTIG,blaKPC-3=COMPLETE,blaOXA-1=COMPLETE,blaOXA=MISTRANSLATION,blaSHV-28=COMPLETE,blaTEM=PARTIAL_END_OF_CONTIG,catB3=PARTIAL_END_OF_CONTIG,dfrA14=COMPLETE,emrD=COMPLETE,fosA=COMPLETE,gyrA_S83I=POINT,oqxA=COMPLETE,oqxB19=COMPLETE,parC_S80I=POINT,qnrB1=COMPLETE,sul2=COMPLETE
GCA_001571545.2	SAMN03448049	PRJNA279469	kaerogenes	93	5626434	1	PacBio RS	3.12.8	aac(6')-Ib3=COMPLETE,aadA1=COMPLETE,ampC=COMPLETE,blaTEM-24=COMPLETE,dfrA1=COMPLETE,emrD=COMPLETE,floR=COMPLETE,fosA=COMPLETE,gyrA_D87N=POINT,gyrA_S83I=POINT,oqxB=COMPLETE,parC_S80I=POINT,sul1=COMPLETE,sul2=COMPLETE
GCA_001574505.1	SAMN04498375	PRJNA312481	klebsiella	14	5857665	115	Illumina MiSeq	3.12.8	aac(3)-IId=COMPLETE,aac(6')-Ib-cr5=COMPLETE,aadA1=COMPLETE,aadA2=COMPLETE,aph(3')-VI=PARTIAL_END_OF_CONTIG,armA=COMPLETE,arr-2=COMPLETE,blaCTX-M-15=COMPLETE,blaNDM-1=COMPLETE,blaOXA=PARTIAL_END_OF_CONTIG,blaSHV-11=COMPLETE,blaTEM-1=COMPLETE,ble=COMPLETE,catA1=COMPLETE,catB3=PARTIAL,cmlA5=COMPLETE,dfrA12=COMPLETE,dfrA1=COMPLETE,emrD=COMPLETE,ere(A)=COMPLETE,fosA=COMPLETE,gyrA_D87G=POINT,gyrA_S83Y=…
GCA_022316345.1	SAMN04514119	PRJNA312972	klebsiella	258	5624697	26	ILLUMINA	3.11.26	aac(3)-IVa=COMPLETE,aac(6')-Ib=COMPLETE,aadA1=COMPLETE,aadA2=COMPLETE,aadA2=PARTIAL_END_OF_CONTIG,aph(3')-Ia=COMPLETE,aph(4)-Ia=COMPLETE,blaKPC-2=COMPLETE,blaOXA=MISTRANSLATION,blaSHV-11=COMPLETE,blaSHV-12=COMPLETE,blaTEM-1=COMPLETE,catA1=COMPLETE,catA1=MISTRANSLATION,cmlA1=COMPLETE,dfrA12=COMPLETE,emrD=COMPLETE,fosA=COMPLETE,gyrA_S83I=POINT,mph(A)=COMPLETE,oqxA=COMPLETE,oqxB=COMPLETE,parC_S80I=P…
GCA_022316325.1	SAMN04514120	PRJNA312972	klebsiella	231	5573086	18	ILLUMINA	3.11.26	aac(6')-Ib=COMPLETE,aadA2=COMPLETE,arr-2=COMPLETE,blaCTX-M-15=COMPLETE,blaNDM-1=COMPLETE,blaSHV-1=COMPLETE,ble=COMPLETE,catB=COMPLETE,dfrA12=COMPLETE,emrD=COMPLETE,erm(B)=COMPLETE,fosA=COMPLETE,gyrA_S83I=POINT,mph(A)=COMPLETE,oqxA=COMPLETE,oqxB=PARTIAL_END_OF_CONTIG,parC_S80I=POINT,qnrB1=COMPLETE,rmtF1=COMPLETE,sul1=COMPLETE
GCA_022316305.1	SAMN04514121	PRJNA312972	klebsiella	258	5811065	29	ILLUMINA	3.12.8	aac(3)-IVa=COMPLETE,aac(6')-Ib=COMPLETE,aadA1=COMPLETE,aadA2=COMPLETE,aadA2=PARTIAL_END_OF_CONTIG,aph(3')-Ia=COMPLETE,aph(4)-Ia=COMPLETE,blaKPC-2=COMPLETE,blaOXA=MISTRANSLATION,blaSHV-11=COMPLETE,blaSHV-12=COMPLETE,blaTEM-1=COMPLETE,catA1=COMPLETE,cmlA1=COMPLETE,dfrA12=COMPLETE,emrD=COMPLETE,fosA=COMPLETE,gyrA_S83I=POINT,mph(A)=COMPLETE,oqxA=COMPLETE,oqxB=COMPLETE,parC_S80I=POINT,pmrB_R256G=POINT…
GCA_022316245.1	SAMN04514122	PRJNA312972	klebsiella	16	6031264	22	ILLUMINA	3.11.26	aac(6')-Ib-cr5=COMPLETE,aadA16=COMPLETE,aadA2=COMPLETE,aph(3'')-Ib=COMPLETE,arr-3=COMPLETE,blaCTX-M-15=COMPLETE,blaKPC-2=COMPLETE,blaOXA-1=COMPLETE,blaSHV-1=COMPLETE,blaTEM-1=COMPLETE,blaTEM=PARTIAL,blaTEM=PARTIAL_END_OF_CONTIG,catB3=PARTIAL_END_OF_CONTIG,dfrA12=COMPLETE,dfrA27=COMPLETE,emrD=COMPLETE,floR2=COMPLETE,fosA=COMPLETE,gyrA_D87N=POINT,gyrA_S83F=POINT,mph(A)=COMPLETE,oqxA=COMPLETE,oqxB32…
GCA_022316285.1	SAMN04514123	PRJNA312972	klebsiella	11	5854598	23	ILLUMINA	3.12.8	aac(6')-Ib-cr5=COMPLETE,aac(6')-Ib=COMPLETE,aph(3'')-Ib=COMPLETE,aph(6)-Id=COMPLETE,blaCTX-M-15=COMPLETE,blaNDM-1=COMPLETE,blaOXA-1=COMPLETE,blaSHV-11=COMPLETE,ble=COMPLETE,catA2=COMPLETE,catB3=PARTIAL_END_OF_CONTIG,dfrA14=COMPLETE,emrD=COMPLETE,fosA=COMPLETE,gyrA_D87A=POINT,gyrA_S83F=POINT,mph(A)=COMPLETE,oqxA=COMPLETE,oqxB=COMPLETE,parC_S80I=POINT,pmrB_R256G=POINT,qnrB9=COMPLETE,sul2=COMPLETE,t…
GCA_022316195.1	SAMN04514124	PRJNA312972	klebsiella	11	5543494	20	ILLUMINA	3.11.26	aph(3'')-Ib=PARTIAL_END_OF_CONTIG,aph(6)-Id=PARTIAL_END_OF_CONTIG,blaCTX-M-15=COMPLETE,blaNDM-1=COMPLETE,blaOXA-1=COMPLETE,blaSHV-11=COMPLETE,ble=COMPLETE,catA2=COMPLETE,catB3=PARTIAL_END_OF_CONTIG,dfrA14=COMPLETE,emrD=COMPLETE,fosA=COMPLETE,gyrA_D87A=POINT,gyrA_S83F=POINT,mph(A)=COMPLETE,oqxA=COMPLETE,oqxB=COMPLETE,parC_S80I=POINT,pmrB_R256G=POINT,qnrB9=COMPLETE,sul2=COMPLETE,tet(A)=COMPLETE
GCA_001590945.1	SAMD00046711	PRJDB272	klebsiella	3	5463002	52	Illumina HiSeq 1000	3.12.8	blaSHV-1=COMPLETE,emrD=COMPLETE,fosA=COMPLETE,oqxA10=COMPLETE,oqxB19=COMPLETE
GCA_001593585.2	SAMN03996283	PRJNA231221	kaerogenes	93	5297800	1	PacBio; Illumina	3.12.8	ampC=COMPLETE,emrD=COMPLETE,fosA=COMPLETE,gyrA_S83T=POINT,oqxB=COMPLETE
GCA_022316255.1	SAMN04014892	PRJNA292904	klebsiella	34	5420329	38	ILLUMINA	3.11.26	aac(3)-IId=COMPLETE,aac(6')-Ib-cr5=COMPLETE,aadA1=COMPLETE,aadA2=COMPLETE,armA=COMPLETE,arr-2=COMPLETE,blaCTX-M-15=COMPLETE,blaOXA-181=COMPLETE,blaSHV-26=COMPLETE,catA1=COMPLETE,dfrA12=COMPLETE,dfrA14=COMPLETE,emrD=COMPLETE,ere(A)=COMPLETE,fosA=COMPLETE,gyrA_D87G=POINT,gyrA_S83F=POINT,parC_S80I=POINT,sul1=COMPLETE,sul2=COMPLETE,sul2=PARTIAL_END_OF_CONTIG,tet(A)=COMPLETE
GCA_022316155.1	SAMN04014915	PRJNA292904	kaerogenes	140	5107581	19	ILLUMINA	3.11.26	ampC=COMPLETE,arr=PARTIAL_END_OF_CONTIG,blaOXA-48=COMPLETE,dfrA1=PARTIAL_END_OF_CONTIG,emrD=COMPLETE,fosA=HMM,gyrA_S83T=POINT,oqxB=COMPLETE,oqxB=PARTIAL_END_OF_CONTIG
GCA_001596075.2	SAMN04382091	PRJNA307517	klebsiella	489	5513862	1	PacBio	3.12.8	acrR_V165I=POINT,acrR_Y114F=POINT,ant(2'')-Ia=COMPLETE,ant(3'')=HMM,aphA16=COMPLETE,blaOKP-B-6=COMPLETE,blaOXA-2=COMPLETE,blaSHV-18=COMPLETE,emrD=COMPLETE,fosA=COMPLETE,oqxA=COMPLETE,oqxB=COMPLETE,oqxR_D95E=POINT,sul1=COMPLETE
GCA_001596905.1	SAMN03281039	PRJNA252925	klebsiella	15	5517522	35	Illumina MiSeq	3.12.8	aac(3)-IIe=COMPLETE,aac(6')-Ib-cr5=COMPLETE,aph(3'')-Ib=COMPLETE,aph(6)-Id=COMPLETE,blaCTX-M-15=COMPLETE,blaOXA-1=COMPLETE,blaSHV-28=COMPLETE,blaTEM-1=COMPLETE,catB3=PARTIAL,dfrA14=COMPLETE,emrD=COMPLETE,fosA=COMPLETE,gyrA_D87A=POINT,gyrA_S83F=POINT,oqxA=COMPLETE,oqxB=COMPLETE,parC_S80I=POINT,qnrB1=COMPLETE,ramR_A19V=POINT,sul2=COMPLETE,tet(A)=COMPLETE
GCA_001596915.1	SAMN03281031	PRJNA252925	klebsiella	15	5514132	47	Illumina MiSeq	3.12.8	aac(3)-IIe=COMPLETE,aac(6')-Ib-cr5=COMPLETE,aph(3'')-Ib=COMPLETE,aph(6)-Id=COMPLETE,blaCTX-M-15=COMPLETE,blaOXA-1=COMPLETE,blaSHV=COMPLETE,blaTEM-1=COMPLETE,catB3=PARTIAL_END_OF_CONTIG,dfrA14=COMPLETE,emrD=COMPLETE,fosA=COMPLETE,gyrA_D87A=POINT,gyrA_S83F=POINT,oqxA=COMPLETE,oqxB=COMPLETE,parC_S80I=POINT,qnrB1=COMPLETE,ramR_A19V=POINT,sul2=COMPLETE,tet(A)=COMPLETE
GCA_001596925.1	SAMN03223332	PRJNA252925	klebsiella	15	5512822	33	Illumina MiSeq	3.12.8	aac(3)-IIe=COMPLETE,aac(6')-Ib-cr5=COMPLETE,aph(3'')-Ib=COMPLETE,aph(6)-Id=COMPLETE,blaCTX-M-15=COMPLETE,blaOXA-1=COMPLETE,blaSHV-28=COMPLETE,blaTEM-1=COMPLETE,catB3=PARTIAL,dfrA14=COMPLETE,emrD=COMPLETE,fosA=COMPLETE,gyrA_D87A=POINT,gyrA_S83F=POINT,oqxA=COMPLETE,oqxB=COMPLETE,parC_S80I=POINT,qnrB1=COMPLETE,ramR_A19V=POINT,sul2=COMPLETE,tet(A)=COMPLETE
GCA_001596935.1	SAMN03223331	PRJNA252925	klebsiella	15	5518162	35	Illumina MiSeq	3.12.8	aac(3)-IIe=COMPLETE,aac(6')-Ib-cr5=COMPLETE,aph(3'')-Ib=COMPLETE,aph(6)-Id=COMPLETE,blaCTX-M-15=COMPLETE,blaOXA-1=COMPLETE,blaSHV-28=COMPLETE,blaTEM-1=COMPLETE,catB3=PARTIAL,dfrA14=COMPLETE,emrD=COMPLETE,fosA=COMPLETE,gyrA_D87A=POINT,gyrA_S83F=POINT,oqxA=COMPLETE,oqxB=COMPLETE,parC_S80I=POINT,qnrB1=COMPLETE,ramR_A19V=POINT,sul2=COMPLETE,tet(A)=COMPLETE
GCA_001596985.1	SAMN03281071	PRJNA252925	klebsiella	15	5514930	32	Illumina MiSeq	3.12.8	aac(3)-IIe=COMPLETE,aac(6')-Ib-cr5=COMPLETE,aph(3'')-Ib=COMPLETE,aph(6)-Id=COMPLETE,blaCTX-M-15=COMPLETE,blaOXA-1=COMPLETE,blaSHV-28=COMPLETE,blaTEM-1=COMPLETE,catB3=PARTIAL_END_OF_CONTIG,dfrA14=COMPLETE,emrD=COMPLETE,fosA=COMPLETE,gyrA_D87A=POINT,gyrA_S83F=POINT,oqxA=COMPLETE,oqxB=COMPLETE,parC_S80I=POINT,qnrB1=COMPLETE,ramR_A19V=POINT,sul2=COMPLETE,tet(A)=COMPLETE
GCA_001596995.1	SAMN03281077	PRJNA252925	klebsiella	15	5486611	42	Illumina MiSeq	3.12.8	aac(3)-IIe=COMPLETE,aac(6')-Ib-cr5=COMPLETE,aph(3'')-Ib=COMPLETE,aph(6)-Id=COMPLETE,blaCTX-M-15=COMPLETE,blaOXA-1=COMPLETE,blaSHV-28=COMPLETE,blaTEM-1=COMPLETE,catB3=PARTIAL_END_OF_CONTIG,dfrA14=COMPLETE,emrD=COMPLETE,fosA=COMPLETE,gyrA_D87A=POINT,gyrA_S83F=POINT,oqxA=COMPLETE,oqxB=COMPLETE,parC_S80I=POINT,qnrB1=COMPLETE,ramR_A19V=POINT,sul2=COMPLETE,tet(A)=COMPLETE
GCA_001597015.1	SAMN03281111	PRJNA252925	klebsiella	15	5374353	33	Illumina MiSeq	3.12.8	aac(3)-IIe=COMPLETE,aac(6')-Ib-cr5=COMPLETE,aph(3'')-Ib=COMPLETE,aph(6)-Id=COMPLETE,blaCTX-M-15=COMPLETE,blaOXA=COMPLETE,blaSHV-28=COMPLETE,blaTEM-1=COMPLETE,catB3=PARTIAL_END_OF_CONTIG,dfrA14=COMPLETE,emrD=COMPLETE,fosA=COMPLETE,gyrA_D87A=POINT,gyrA_S83F=POINT,oqxA=COMPLETE,oqxB=COMPLETE,parC_S80I=POINT,ramR_A19V=POINT,sul2=COMPLETE,tet(D)=COMPLETE
GCA_001597035.1	SAMN03281110	PRJNA252925	klebsiella	163	5683610	28	Illumina MiSeq	3.12.8	aac(3)-IIe=COMPLETE,aac(6')-Ib-cr5=COMPLETE,aadA1=COMPLETE,aph(3'')-Ib=PARTIAL_END_OF_CONTIG,aph(6)-Id=COMPLETE,blaCTX-M-15=COMPLETE,blaOXA-1=COMPLETE,blaSCO-1=COMPLETE,blaSHV-36=COMPLETE,blaTEM-1=COMPLETE,catA1=COMPLETE,catB3=PARTIAL_END_OF_CONTIG,dfrA15=COMPLETE,emrD=COMPLETE,fosA=COMPLETE,oqxA=COMPLETE,oqxB25=COMPLETE,qnrS1=COMPLETE,sul1=COMPLETE,sul2=COMPLETE
GCA_001597065.1	SAMN03281122	PRJNA252925	klebsiella	437	5466015	41	Illumina MiSeq	3.12.8	aac(3)-IIe=COMPLETE,aac(6')-Ib-cr=PARTIAL_END_OF_CONTIG,aadA1=MISTRANSLATION,aph(3')-Ia=COMPLETE,arr-2=COMPLETE,blaCTX-M-15=COMPLETE,blaOXA-1=COMPLETE,blaOXA=MISTRANSLATION,blaSHV-11=COMPLETE,blaTEM-1=COMPLETE,catB3=PARTIAL_END_OF_CONTIG,cmlA5=COMPLETE,emrD=COMPLETE,ere(A)=COMPLETE,fosA=COMPLETE,gyrA_S83I=POINT,mph(A)=COMPLETE,oqxA=COMPLETE,oqxB=COMPLETE,parC_S80I=POINT,pmrB_R256G=POINT,qnrB1=COM…
GCA_001597075.1	SAMN03281123	PRJNA252925	klebsiella	307	5477239	24	Illumina MiSeq	3.12.8	aac(3)-IIe=COMPLETE,aac(6')-Ib-cr5=COMPLETE,aph(3'')-Ib=COMPLETE,aph(6)-Id=COMPLETE,blaCTX-M-15=COMPLETE,blaOXA-1=COMPLETE,blaSHV-28=COMPLETE,blaTEM-1=COMPLETE,catB3=PARTIAL_END_OF_CONTIG,dfrA14=COMPLETE,emrD=COMPLETE,fosA=COMPLETE,gyrA_S83I=POINT,oqxA=COMPLETE,oqxB19=COMPLETE,parC_S80I=POINT,qnrB1=COMPLETE,sul2=COMPLETE
GCA_001597095.1	SAMN03281029	PRJNA252925	klebsiella	15	5513641	31	Illumina MiSeq	3.12.8	aac(3)-IIe=COMPLETE,aac(6')-Ib-cr5=COMPLETE,aph(3'')-Ib=COMPLETE,aph(6)-Id=COMPLETE,blaCTX-M-15=COMPLETE,blaOXA-1=COMPLETE,blaSHV-28=COMPLETE,blaTEM-1=COMPLETE,catB3=PARTIAL,dfrA14=COMPLETE,emrD=COMPLETE,fosA=COMPLETE,gyrA_D87A=POINT,gyrA_S83F=POINT,oqxA=COMPLETE,oqxB=COMPLETE,parC_S80I=POINT,qnrB1=COMPLETE,ramR_A19V=POINT,sul2=COMPLETE,tet(A)=COMPLETE
GCA_001597115.1	SAMN03281070	PRJNA252925	klebsiella	15	5515127	39	Illumina MiSeq	3.12.8	aac(3)-IIe=COMPLETE,aac(6')-Ib-cr5=COMPLETE,aph(3'')-Ib=COMPLETE,aph(6)-Id=COMPLETE,blaCTX-M-15=COMPLETE,blaOXA-1=COMPLETE,blaSHV-28=COMPLETE,blaTEM-1=COMPLETE,catB3=PARTIAL,dfrA14=COMPLETE,emrD=COMPLETE,fosA=COMPLETE,gyrA_D87A=POINT,gyrA_S83F=POINT,oqxA=COMPLETE,oqxB=COMPLETE,parC_S80I=POINT,qnrB1=COMPLETE,ramR_A19V=POINT,sul2=COMPLETE,tet(A)=COMPLETE
GCA_001597145.1	SAMN03281072	PRJNA252925	klebsiella	15	5520843	31	Illumina MiSeq	3.12.8	aac(3)-IIe=COMPLETE,aac(6')-Ib-cr5=COMPLETE,aph(3'')-Ib=COMPLETE,aph(6)-Id=COMPLETE,blaCTX-M-15=COMPLETE,blaOXA-1=COMPLETE,blaSHV-28=COMPLETE,blaTEM-1=COMPLETE,catB3=PARTIAL,dfrA14=COMPLETE,emrD=COMPLETE,fosA=COMPLETE,gyrA_D87A=POINT,gyrA_S83F=POINT,oqxA=COMPLETE,oqxB=COMPLETE,parC_S80I=POINT,qnrB1=COMPLETE,ramR_A19V=POINT,sul2=COMPLETE,tet(A)=COMPLETE
GCA_001597175.1	SAMN03281081	PRJNA252925	klebsiella	15	5519002	36	Illumina MiSeq	3.12.8	aac(3)-IIe=COMPLETE,aac(6')-Ib-cr5=COMPLETE,aph(3'')-Ib=COMPLETE,aph(6)-Id=COMPLETE,blaCTX-M-15=COMPLETE,blaOXA-1=COMPLETE,blaSHV-28=COMPLETE,blaTEM-1=COMPLETE,catB3=PARTIAL,dfrA14=COMPLETE,emrD=COMPLETE,fosA=COMPLETE,gyrA_D87A=POINT,gyrA_S83F=POINT,oqxA=COMPLETE,oqxB=COMPLETE,parC_S80I=POINT,qnrB1=COMPLETE,ramR_A19V=POINT,sul2=COMPLETE,tet(A)=COMPLETE
GCA_001597165.1	SAMN03281073	PRJNA252925	klebsiella	15	5522642	31	Illumina MiSeq	3.12.8	aac(3)-IIe=COMPLETE,aac(6')-Ib-cr5=COMPLETE,aph(3'')-Ib=COMPLETE,aph(6)-Id=COMPLETE,blaCTX-M-15=COMPLETE,blaOXA-1=COMPLETE,blaSHV-28=COMPLETE,blaTEM-1=COMPLETE,catB3=PARTIAL,dfrA14=COMPLETE,emrD=COMPLETE,fosA=COMPLETE,gyrA_D87A=POINT,gyrA_S83F=POINT,oqxA=COMPLETE,oqxB=COMPLETE,parC_S80I=POINT,qnrB1=COMPLETE,ramR_A19V=POINT,sul2=COMPLETE,tet(A)=COMPLETE
GCA_001597195.1	SAMN03281082	PRJNA252925	klebsiella	15	5517113	33	Illumina MiSeq	3.12.8	aac(3)-IIe=COMPLETE,aac(6')-Ib-cr5=COMPLETE,aph(3'')-Ib=COMPLETE,aph(6)-Id=COMPLETE,blaCTX-M-15=COMPLETE,blaOXA-1=COMPLETE,blaSHV-28=COMPLETE,blaTEM-1=COMPLETE,catB3=PARTIAL,dfrA14=COMPLETE,emrD=COMPLETE,fosA=COMPLETE,gyrA_D87A=POINT,gyrA_S83F=POINT,oqxA=COMPLETE,oqxB=COMPLETE,parC_S80I=POINT,qnrB1=COMPLETE,ramR_A19V=POINT,sul2=COMPLETE,tet(A)=COMPLETE
GCA_001597225.1	SAMN03281109	PRJNA252925	klebsiella	15	5517236	34	Illumina MiSeq	3.12.8	aac(3)-IIe=COMPLETE,aac(6')-Ib-cr5=COMPLETE,aph(3'')-Ib=COMPLETE,aph(6)-Id=COMPLETE,blaCTX-M-15=COMPLETE,blaOXA-1=COMPLETE,blaSHV-28=COMPLETE,blaTEM-1=COMPLETE,catB3=PARTIAL,dfrA14=COMPLETE,emrD=COMPLETE,fosA=COMPLETE,gyrA_D87A=POINT,gyrA_S83F=POINT,oqxA=COMPLETE,oqxB=COMPLETE,parC_S80I=POINT,qnrB1=COMPLETE,ramR_A19V=POINT,sul2=COMPLETE,tet(A)=COMPLETE
GCA_001597245.1	SAMN03734957	PRJNA252925	klebsiella	15	5514446	47	Illumina MiSeq	3.12.8	aac(3)-IIe=COMPLETE,aac(6')-Ib-cr5=COMPLETE,aph(3'')-Ib=COMPLETE,aph(6)-Id=COMPLETE,blaCTX-M-15=COMPLETE,blaOXA-1=COMPLETE,blaSHV-28=COMPLETE,blaTEM-1=COMPLETE,catB3=PARTIAL,dfrA14=COMPLETE,emrD=COMPLETE,fosA=COMPLETE,gyrA_D87A=POINT,gyrA_S83F=POINT,oqxA=COMPLETE,oqxB=COMPLETE,parC_S80I=POINT,qnrB1=COMPLETE,ramR_A19V=POINT,sul2=COMPLETE,tet(A)=COMPLETE
GCA_001598715.1	SAMD00046900	PRJDB271	klebsiella	91	5175651	68	454 GS-FLX Titanium; Illumina HiSeq 1000	3.12.8	blaSHV-11=COMPLETE,emrD=COMPLETE,fosA=COMPLETE,oqxA=COMPLETE,oqxB=COMPLETE
GCA_001611055.1	SAMN04087461	PRJNA295651	klebsiella	383	5439720	1	Illumina	3.12.8	emrD=COMPLETE,fosA=COMPLETE,gyrA_D87N=POINT,gyrA_S83F=POINT,oqxA=COMPLETE,oqxB5=COMPLETE,parC_S80I=POINT
GCA_001611095.1	SAMN04087462	PRJNA295651	klebsiella	383	5355459	1	Illumina	3.12.8	aadA2=COMPLETE,blaSHV-1=COMPLETE,dfrA12=COMPLETE,emrD=COMPLETE,fosA=COMPLETE,gyrA_D87N=POINT,gyrA_S83F=POINT,mph(A)=COMPLETE,oqxA=COMPLETE,oqxB5=COMPLETE,parC_S80I=POINT,sul1=COMPLETE
GCA_001611185.1	SAMN04555532	PRJNA315310	klebsiella	3881	5597706	20	Illumina HiSeq	3.12.8	aac(3)-IIg=COMPLETE,aac(6')-IIc=COMPLETE,aac(6')-Ib3=COMPLETE,aadA1=COMPLETE,acrR_V165I=POINT,acrR_Y114F=POINT,arr-2=COMPLETE,arr=COMPLETE,blaOKP-B-6=COMPLETE,blaOXA-10=COMPLETE,blaSHV-12=COMPLETE,cmlA5=COMPLETE,dfrA14=COMPLETE,emrD=COMPLETE,ere(A)=PARTIAL,floR=COMPLETE,fosA=COMPLETE,oqxA=COMPLETE,oqxB=COMPLETE,oqxR_D95E=POINT,qnrB4=COMPLETE,sul1=COMPLETE,sul2=COMPLETE,tet(D)=COMPLETE
GCA_001613565.1	SAMN04532799	PRJNA313004	klebsiella	11	5546703	27	Illumina HiSeq	3.11.26	aadA2=COMPLETE,blaKPC-2=COMPLETE,blaSHV=PARTIAL_END_OF_CONTIG,catA2=COMPLETE,emrD=COMPLETE,fosA=COMPLETE,gyrA_D87G=POINT,gyrA_S83I=POINT,ompK36_D135DGD=POINT,oqxB=PARTIAL,parC_S80I=POINT,pmrB_R256G=POINT,sul1=PARTIAL
GCA_001613595.1	SAMN04534539	PRJNA313004	klebsiella	11	5544407	28	Illumina HiSeq	3.12.8	aadA2=COMPLETE,blaKPC-2=COMPLETE,catA2=COMPLETE,emrD=COMPLETE,fosA=COMPLETE,gyrA_D87G=POINT,gyrA_S83I=POINT,ompK36_D135DGD=POINT,oqxB=PARTIAL_END_OF_CONTIG,parC_S80I=POINT,pmrB_R256G=POINT,sul1=PARTIAL
GCA_001613585.1	SAMN04532839	PRJNA313004	klebsiella	11	5541511	26	Illumina HiSeq	3.12.8	aadA2=COMPLETE,blaKPC-2=COMPLETE,catA2=COMPLETE,emrD=COMPLETE,fosA=COMPLETE,gyrA_D87G=POINT,gyrA_S83I=POINT,ompK36_D135DGD=POINT,oqxB=PARTIAL,parC_S80I=POINT,pmrB_R256G=POINT,sul1=PARTIAL
GCA_001613575.1	SAMN04534540	PRJNA313004	klebsiella	11	5550293	26	Illumina HiSeq	3.12.8	aadA2=COMPLETE,blaKPC-2=COMPLETE,blaSHV-12=COMPLETE,blaSHV=PARTIAL,catA2=COMPLETE,emrD=COMPLETE,fosA=COMPLETE,gyrA_D87G=POINT,gyrA_S83I=POINT,ompK36_D135DGD=POINT,oqxB=PARTIAL,parC_S80I=POINT,pmrB_R256G=POINT,sul1=PARTIAL
GCA_001613645.1	SAMN04534542	PRJNA313004	klebsiella	11	5545016	28	Illumina HiSeq	3.12.8	aadA2=COMPLETE,blaKPC-2=COMPLETE,blaSHV-12=COMPLETE,catA2=COMPLETE,emrD=COMPLETE,fosA=COMPLETE,gyrA_D87G=POINT,gyrA_S83I=POINT,ompK36_D135DGD=POINT,oqxB=PARTIAL_END_OF_CONTIG,parC_S80I=POINT,pmrB_R256G=POINT,sul1=PARTIAL
GCA_001613655.1	SAMN04534541	PRJNA313004	klebsiella	11	5546912	28	Illumina HiSeq	3.12.8	aadA2=COMPLETE,blaKPC-2=COMPLETE,catA2=COMPLETE,emrD=COMPLETE,fosA=COMPLETE,gyrA_D87G=POINT,gyrA_S83I=POINT,ompK36_D135DGD=POINT,oqxB=PARTIAL,parC_S80I=POINT,pmrB_R256G=POINT,sul1=PARTIAL
GCA_001613665.1	SAMN04534543	PRJNA313004	klebsiella	11	5574386	28	Illumina HiSeq	3.12.8	aadA2=COMPLETE,blaKPC-2=COMPLETE,blaSHV-12=COMPLETE,catA2=COMPLETE,emrD=COMPLETE,fosA=COMPLETE,gyrA_D87G=POINT,gyrA_S83I=POINT,ompK36_D135DGD=POINT,oqxB=PARTIAL_END_OF_CONTIG,parC_S80I=POINT,pmrB_R256G=POINT,sul1=PARTIAL
GCA_001613715.1	SAMN04532756	PRJNA313004	klebsiella	11	5534841	28	Illumina HiSeq	3.12.8	aadA2=COMPLETE,blaKPC-2=COMPLETE,catA2=COMPLETE,emrD=COMPLETE,fosA=COMPLETE,gyrA_D87G=POINT,gyrA_S83I=POINT,ompK36_D135DGD=POINT,oqxB=PARTIAL_END_OF_CONTIG,parC_S80I=POINT,pmrB_R256G=POINT,sul1=PARTIAL
GCA_001617965.1	SAMN04378133	PRJNA307311	klebsiella	2820	5646923	12	Illumina HiSeq	3.12.8	aadA27=PARTIAL,blaLEN-16=COMPLETE,emrD=COMPLETE,fosA=COMPLETE,oqxA=COMPLETE,oqxB=COMPLETE,oqxR_D95E=POINT,oqxR_V113I=POINT
GCA_001630805.1	SAMN04866789	PRJNA318574	klebsiella	29	5604905	18	Illumina HiSeq 2500	3.12.8	blaCTX-M-14=COMPLETE,blaDHA-1=COMPLETE,blaSHV-187=COMPLETE,emrD=COMPLETE,fosA=COMPLETE,oqxA=COMPLETE,oqxB=COMPLETE,qnrB4=COMPLETE,sul1=COMPLETE
GCA_001631185.1	SAMN04572689	PRJNA259658	kaerogenes	93	5087973	74	Illumina NextSeq 500	3.12.8	ampC=COMPLETE,emrD=COMPLETE,fosA=COMPLETE,gyrA_S83T=POINT,oqxB=COMPLETE
GCA_001631215.1	SAMN04572695	PRJNA259658	kaerogenes	-	5169327	21	Illumina NextSeq 500	3.12.8	ampC=COMPLETE,emrD=COMPLETE,fosA=COMPLETE,gyrA_S83T=POINT,oqxB=COMPLETE
GCA_001631315.1	SAMN04572698	PRJNA259658	cronobacter	731	5354218	44	Illumina NextSeq 500	3.12.8	ampC=COMPLETE,emrD=COMPLETE,fosA=COMPLETE,gyrA_S83T=POINT,oqxB=COMPLETE
GCA_001631305.1	SAMN04572682	PRJNA259658	kaerogenes	93	5354272	85	Illumina NextSeq 500	3.12.8	ampC=COMPLETE,emrD=COMPLETE,fosA=COMPLETE,gyrA_S83T=POINT,oqxB=COMPLETE
GCA_001631345.1	SAMN04572600	PRJNA259658	kaerogenes	180	5251933	67	Illumina NextSeq 500	3.12.8	ampC=COMPLETE,emrD=COMPLETE,fosA=COMPLETE,gyrA_S83T=POINT,oqxB=COMPLETE
GCA_001631565.1	SAMN04572687	PRJNA259658	kaerogenes	4	5394444	128	Illumina NextSeq 500	3.12.8	ampC=COMPLETE,emrD=COMPLETE,fosA=COMPLETE,gyrA_S83T=POINT,oqxB=COMPLETE
GCA_001631605.1	SAMN04572700	PRJNA259658	kaerogenes	-	5314398	45	Illumina NextSeq 500	4.0.15	ampC=COMPLETE,bla=HMM,emrD=COMPLETE,fosA=COMPLETE,gyrA_S83T=POINT,oqxB=COMPLETE,oqxR_D95E=POINT
GCA_001631655.1	SAMN04572693	PRJNA259658	kaerogenes	182	5202318	35	Illumina NextSeq 500	3.12.8	ampC=COMPLETE,emrD=COMPLETE,fosA=COMPLETE,gyrA_S83T=POINT,oqxB=COMPLETE
GCA_001631645.1	SAMN04572601	PRJNA259658	kaerogenes	207	5409604	124	Illumina NextSeq 500	3.12.8	ampC=COMPLETE,emrD=COMPLETE,fosA=COMPLETE,gyrA_S83T=POINT,oqxB=COMPLETE
GCA_001631735.1	SAMN04572708	PRJNA259658	kaerogenes	93	5140355	45	Illumina NextSeq 500	3.12.8	ampC=COMPLETE,emrD=COMPLETE,fosA=COMPLETE,gyrA_S83I=POINT,oqxB=COMPLETE
GCA_001631725.1	SAMN04572707	PRJNA259658	kaerogenes	93	5144049	51	Illumina NextSeq 500	3.12.8	ampC=COMPLETE,emrD=COMPLETE,fosA=COMPLETE,gyrA_S83I=POINT,oqxB=COMPLETE
GCA_001631755.1	SAMN04572697	PRJNA259658	kaerogenes	93	5341449	98	Illumina NextSeq 500	3.12.8	ampC=COMPLETE,emrD=COMPLETE,fosA=COMPLETE,gyrA_S83T=POINT,oqxB=COMPLETE
GCA_001631815.1	SAMN04572691	PRJNA259658	kaerogenes	56	5259776	140	Illumina NextSeq 500	3.12.8	ampC=COMPLETE,emrD=COMPLETE,fosA=COMPLETE,gyrA_S83T=POINT,oqxB=COMPLETE
GCA_001631845.1	SAMN04572702	PRJNA259658	kaerogenes	-	5228996	38	Illumina NextSeq 500	4.0.15	ampC=COMPLETE,emrD=COMPLETE,fosA=COMPLETE,gyrA_S83T=POINT,oqxB=COMPLETE,oqxR_D95E=POINT
GCA_001631895.1	SAMN04572706	PRJNA259658	kaerogenes	231	5072962	127	Illumina NextSeq 500	3.12.8	ampC=COMPLETE,emrD=PARTIAL,fosA=COMPLETE,gyrA_S83T=POINT,oqxB=COMPLETE
GCA_022316115.1	SAMN04112890	PRJNA297024	klebsiella	258	5739405	63	ILLUMINA	3.12.8	aac(6')-Ib'=COMPLETE,aac(6')-Ib=COMPLETE,aadA1=COMPLETE,aadA1=PARTIAL_END_OF_CONTIG,aadA2=COMPLETE,aph(3'')-Ib=COMPLETE,aph(3')-Ia=COMPLETE,aph(6)-Id=COMPLETE,aph(6)-Id=PARTIAL_END_OF_CONTIG,blaKPC-3=COMPLETE,blaOXA-9=COMPLETE,blaSHV-11=COMPLETE,blaTEM=COMPLETE,blaTEM=PARTIAL_END_OF_CONTIG,catA1=COMPLETE,dfrA12=COMPLETE,dfrA14=COMPLETE,emrD=COMPLETE,fosA=COMPLETE,gyrA_S83I=POINT,mgrB_D31N=POINT,m…
GCA_022316135.1	SAMN04112906	PRJNA297024	klebsiella	258	5735447	59	ILLUMINA	3.11.26	aac(6')-Ib'=COMPLETE,aac(6')-Ib=COMPLETE,aadA1=COMPLETE,aadA1=PARTIAL_END_OF_CONTIG,aadA2=COMPLETE,aph(3'')-Ib=COMPLETE,aph(3')-Ia=COMPLETE,aph(6)-Id=COMPLETE,blaKPC-3=COMPLETE,blaOXA-9=COMPLETE,blaSHV-11=COMPLETE,blaTEM-1=COMPLETE,blaTEM=PARTIAL_END_OF_CONTIG,catA1=COMPLETE,dfrA12=COMPLETE,dfrA14=COMPLETE,emrD=COMPLETE,fosA=COMPLETE,gyrA_S83I=POINT,mgrB_D31N=POINT,mph(A)=COMPLETE,oqxA=COMPLETE,o…
GCA_022316225.1	SAMN04112918	PRJNA297024	klebsiella	258	5774089	106	ILLUMINA	3.11.26	aac(6')-Ib'=COMPLETE,aac(6')-Ib=COMPLETE,aac(6')-Ib=PARTIAL_END_OF_CONTIG,aadA1=COMPLETE,aadA1=PARTIAL_END_OF_CONTIG,aadA2=COMPLETE,aadA2=MISTRANSLATION,aph(3'')-Ib=COMPLETE,aph(3')-Ia=COMPLETE,aph(6)-Id=COMPLETE,blaKPC-3=COMPLETE,blaOXA-9=COMPLETE,blaSHV-11=COMPLETE,blaTEM-1=COMPLETE,blaTEM=PARTIAL_END_OF_CONTIG,catA1=COMPLETE,dfrA12=COMPLETE,dfrA14=COMPLETE,emrD=COMPLETE,fosA=COMPLETE,gyrA_S83I…
GCA_022316175.1	SAMN04112938	PRJNA297024	klebsiella	258	5750990	52	ILLUMINA	3.11.26	aac(6')-Ib'=COMPLETE,aac(6')-Ib=COMPLETE,aac(6')-Ib=PARTIAL_END_OF_CONTIG,aadA1=COMPLETE,aadA1=PARTIAL_END_OF_CONTIG,aadA2=COMPLETE,aph(3'')-Ib=COMPLETE,aph(3')-Ia=COMPLETE,aph(6)-Id=COMPLETE,blaKPC-3=COMPLETE,blaOXA-9=COMPLETE,blaSHV-11=COMPLETE,blaTEM-1=COMPLETE,blaTEM=PARTIAL_END_OF_CONTIG,catA1=COMPLETE,dfrA12=COMPLETE,dfrA14=COMPLETE,emrD=COMPLETE,fosA=COMPLETE,gyrA_S83I=POINT,mgrB_D31N=POIN…
GCA_022316095.1	SAMN04112941	PRJNA297024	klebsiella	258	5757399	63	ILLUMINA	3.11.26	aac(6')-Ib'=COMPLETE,aac(6')-Ib=COMPLETE,aac(6')-Ib=PARTIAL_END_OF_CONTIG,aadA1=COMPLETE,aadA1=PARTIAL_END_OF_CONTIG,aadA2=COMPLETE,aph(3'')-Ib=COMPLETE,aph(3')-Ia=COMPLETE,aph(6)-Id=COMPLETE,blaKPC-3=COMPLETE,blaOXA-9=COMPLETE,blaSHV-11=COMPLETE,blaTEM-1=COMPLETE,blaTEM=PARTIAL_END_OF_CONTIG,catA1=COMPLETE,dfrA12=COMPLETE,dfrA14=COMPLETE,emrD=COMPLETE,fosA=COMPLETE,gyrA_S83I=POINT,mgrB_D31N=POIN…
GCA_022316075.1	SAMN04112942	PRJNA297024	klebsiella	258	5762296	34	ILLUMINA	3.11.26	aac(6')-Ib'=COMPLETE,aac(6')-Ib=COMPLETE,aadA1=COMPLETE,aadA1=PARTIAL_END_OF_CONTIG,aadA2=COMPLETE,aph(3'')-Ib=COMPLETE,aph(3')-Ia=COMPLETE,aph(6)-Id=COMPLETE,blaKPC-3=COMPLETE,blaOXA-9=COMPLETE,blaSHV-11=COMPLETE,blaTEM-1=COMPLETE,blaTEM=PARTIAL_END_OF_CONTIG,catA1=COMPLETE,dfrA12=COMPLETE,dfrA14=COMPLETE,emrD=COMPLETE,fosA=COMPLETE,gyrA_S83I=POINT,mgrB_D31N=POINT,mph(A)=COMPLETE,oqxA=COMPLETE,o…
GCA_022316055.1	SAMN04112943	PRJNA297024	klebsiella	258	5767183	35	ILLUMINA	3.11.26	aac(6')-Ib'=COMPLETE,aac(6')-Ib=COMPLETE,aac(6')-Ib=PARTIAL_END_OF_CONTIG,aadA1=COMPLETE,aadA1=PARTIAL_END_OF_CONTIG,aadA2=COMPLETE,aph(3'')-Ib=COMPLETE,aph(3')-Ia=COMPLETE,aph(6)-Id=COMPLETE,blaKPC-3=COMPLETE,blaOXA-9=COMPLETE,blaSHV-11=COMPLETE,blaTEM-1=COMPLETE,blaTEM=PARTIAL_END_OF_CONTIG,catA1=COMPLETE,dfrA12=COMPLETE,dfrA14=COMPLETE,emrD=COMPLETE,fosA=COMPLETE,gyrA_S83I=POINT,mgrB_D31N=POIN…
GCA_001640185.1	SAMN04456062	PRJNA310837	klebsiella	15	5927304	219	Illumina	3.12.8	aac(6')-Ib-cr5=COMPLETE,aadA2=COMPLETE,aph(3'')-Ib=COMPLETE,aph(3')-Ia=COMPLETE,aph(6)-Id=COMPLETE,armA=COMPLETE,blaCTX-M-15=COMPLETE,blaNDM-1=COMPLETE,blaOXA-1=COMPLETE,blaSHV-28=COMPLETE,ble=COMPLETE,catA1=COMPLETE,catB3=PARTIAL,dfrA12=COMPLETE,dfrA14=COMPLETE,dfrA51=COMPLETE,emrD=COMPLETE,fosA=COMPLETE,gyrA_D87A=POINT,gyrA_S83F=POINT,mph(E)=COMPLETE,msr(E)=COMPLETE,oqxA=COMPLETE,oqxB=COMPLETE,…
GCA_001557575.1	SAMN04286789	PRJNA303138	klebsiella	37	5604115	1	Illumina HiSeq 2000	3.12.8	aac(3)-IId=COMPLETE,aadA5=COMPLETE,aph(3')-Ia=COMPLETE,blaCTX-M-14=COMPLETE,blaSHV-11=COMPLETE,blaSHV=PARTIAL_END_OF_CONTIG,blaSHV_C-112A=POINT,blaTEM-1=COMPLETE,catA1=COMPLETE,dfrA17=COMPLETE,emrD=COMPLETE,fosA=COMPLETE,mph(A)=COMPLETE,oqxA=COMPLETE,oqxB=COMPLETE,pmrB_R256G=POINT,qnrS1=COMPLETE,sul1=COMPLETE,tet(D)=COMPLETE
GCA_900077035.1	SAMEA2273158	PRJEB5065	kaerogenes	137	5043172	12	na	3.12.8	ampC=COMPLETE,emrD=COMPLETE,fosA=COMPLETE,gyrA_S83T=POINT,oqxB=COMPLETE
GCA_900075225.1	SAMEA2273283	PRJEB5065	kaerogenes	93	5480386	13	na	3.12.8	ampC=COMPLETE,ant(2'')-Ia=COMPLETE,blaTEM-1=COMPLETE,cmlA5=COMPLETE,dfrA1=COMPLETE,emrD=COMPLETE,fosA=COMPLETE,gyrA_S83I=POINT,oqxB=COMPLETE,sul1=COMPLETE,tet(A)=COMPLETE
GCA_022316015.1	SAMN04448240	PRJNA296771	klebsiella	437	5646235	55	ILLUMINA	3.11.26	aac(6')-Ib'=COMPLETE,aac(6')-Ib=COMPLETE,aadA1=COMPLETE,aph(3')-Ia=COMPLETE,arr-2=COMPLETE,blaCTX-M-15=COMPLETE,blaNDM-5=COMPLETE,blaOXA-232=COMPLETE,blaOXA=COMPLETE,blaOXA=MISTRANSLATION,blaSHV-11=COMPLETE,blaSHV-12=COMPLETE,blaSHV=COMPLETE,blaTEM-1=COMPLETE,blaTEM=COMPLETE,ble=COMPLETE,catB=COMPLETE,dfrA14=COMPLETE,emrD=COMPLETE,fosA=COMPLETE,gyrA_S83I=POINT,mph(A)=COMPLETE,oqxA=COMPLETE,oqxA=P…
GCA_022316035.1	SAMN04448238	PRJNA296771	klebsiella	43	5539865	94	ILLUMINA	3.11.26	blaCTX-M-15=COMPLETE,blaCTX-M=COMPLETE,blaOXA-181=COMPLETE,blaSHV-11=COMPLETE,blaTEM-1=COMPLETE,blaTEM=PARTIAL_END_OF_CONTIG,emrD=COMPLETE,fosA=COMPLETE,gyrA_D87N=POINT,gyrA_S83F=POINT,ompK36_D135DGD=POINT,parC_E84K=POINT
GCA_022315985.1	SAMN04448239	PRJNA296771	klebsiella	15	5640404	44	ILLUMINA	3.11.26	aac(3)-IId=COMPLETE,aac(6')-Ib-cr5=COMPLETE,aph(3'')-Ib=COMPLETE,aph(3')-Ia=COMPLETE,aph(6)-Id=COMPLETE,blaCTX-M-15=COMPLETE,blaOXA-1=COMPLETE,blaOXA-48=COMPLETE,blaOXA=COMPLETE,blaSHV-28=COMPLETE,blaTEM-1=COMPLETE,blaTEM=COMPLETE,catB3=PARTIAL_END_OF_CONTIG,emrD=COMPLETE,fosA=COMPLETE,gyrA_D87A=POINT,gyrA_S83F=POINT,mph(A)=COMPLETE,oqxA=COMPLETE,oqxB=COMPLETE,parC_S80I=POINT,ramR_A19V=POINT,sul2…
GCA_022315975.1	SAMN04448237	PRJNA296771	klebsiella	43	5552011	86	ILLUMINA	3.11.26	blaCTX-M-15=COMPLETE,blaOXA-181=COMPLETE,blaSHV-11=COMPLETE,blaTEM-1=COMPLETE,emrD=COMPLETE,fosA=COMPLETE,gyrA_D87N=POINT,gyrA_S83F=POINT,ompK36_D135DGD=POINT,parC_E84K=POINT
GCA_022315915.1	SAMN04448234	PRJNA296771	klebsiella	16	6003856	81	ILLUMINA	3.11.26	aac(6')-Ib=COMPLETE,arr-2=COMPLETE,arr-3=COMPLETE,arr=PARTIAL_END_OF_CONTIG,blaCTX-M-15=COMPLETE,blaCTX-M=COMPLETE,blaOXA-232=COMPLETE,blaOXA=PARTIAL,blaSHV-1=COMPLETE,blaTEM-1=COMPLETE,blaTEM=COMPLETE,catB=COMPLETE,dfrA1=COMPLETE,emrD=COMPLETE,erm(B)=COMPLETE,fosA=COMPLETE,gyrA_D87N=POINT,gyrA_S83F=POINT,mph(A)=COMPLETE,ompK36_T136TDT=POINT,oqxA=COMPLETE,oqxB=COMPLETE,parC_E84K=POINT,rmtF1=COMPL…
GCA_022315935.1	SAMN04448235	PRJNA296771	klebsiella	16	5962514	21	ILLUMINA	3.11.26	aac(6')-Ib=COMPLETE,arr-2=COMPLETE,arr-3=COMPLETE,arr=PARTIAL_END_OF_CONTIG,blaCTX-M-15=COMPLETE,blaOXA-232=COMPLETE,blaSHV-1=COMPLETE,blaTEM-1=COMPLETE,catB=COMPLETE,dfrA1=COMPLETE,emrD=COMPLETE,erm(B)=COMPLETE,fosA=COMPLETE,gyrA_D87N=POINT,gyrA_S83F=POINT,mph(A)=COMPLETE,ompK36_T136TDT=POINT,oqxA=COMPLETE,oqxB=COMPLETE,parC_E84K=POINT,rmtF1=COMPLETE,sul1=COMPLETE
GCA_022315955.1	SAMN04448236	PRJNA296771	klebsiella	14	5483047	48	ILLUMINA	3.11.26	aac(6')-Ib-cr5=COMPLETE,aac(6')-Ib-cr=COMPLETE,aac(6')-Ib-cr=MISTRANSLATION,blaCTX-M-15=COMPLETE,blaOXA-1=COMPLETE,blaOXA-232=COMPLETE,blaOXA=COMPLETE,blaSHV-28=COMPLETE,catB3=PARTIAL_END_OF_CONTIG,dfrA1=COMPLETE,dfrA1=PARTIAL_END_OF_CONTIG,emrD=COMPLETE,fosA=COMPLETE,gyrA_D87G=POINT,gyrA_S83Y=POINT,ompK36_D135DGD=POINT,oqxA=COMPLETE,oqxB=COMPLETE,parC_S80I=POINT,sat2=COMPLETE
GCA_022315855.1	SAMN04448248	PRJNA296771	klebsiella	101	5853250	28	ILLUMINA	3.11.26	aac(3)-IIe=COMPLETE,aac(6')-Ib=COMPLETE,aadA1=COMPLETE,blaCTX-M-15=COMPLETE,blaOXA-48=COMPLETE,blaOXA-9=COMPLETE,blaSHV-1=COMPLETE,blaTEM-1=COMPLETE,blaTEM=COMPLETE,emrD=COMPLETE,fosA=COMPLETE,gyrA_D87N=POINT,gyrA_S83Y=POINT,ompK36_D135DGD=POINT,oqxA=COMPLETE,oqxB20=COMPLETE,parC_S80I=POINT,tet(D)=COMPLETE
GCA_022315875.1	SAMN04448249	PRJNA296771	klebsiella	101	5856587	26	ILLUMINA	3.11.26	aac(3)-IIe=COMPLETE,aac(6')-Ib=COMPLETE,aadA1=COMPLETE,blaCTX-M-15=COMPLETE,blaOXA-48=COMPLETE,blaOXA-9=COMPLETE,blaSHV-1=COMPLETE,blaTEM-1=COMPLETE,blaTEM=COMPLETE,emrD=COMPLETE,fosA=COMPLETE,gyrA_D87N=POINT,gyrA_S83Y=POINT,ompK36_D135DGD=POINT,oqxA=COMPLETE,oqxB20=COMPLETE,parC_S80I=POINT,tet(D)=COMPLETE
GCA_022315895.1	SAMN04448243	PRJNA296771	klebsiella	36	5584109	21	ILLUMINA	3.11.26	blaOXA-48=COMPLETE,blaSHV-11=COMPLETE,emrD=COMPLETE,fosA5=COMPLETE,oqxA=COMPLETE,oqxB5=COMPLETE
GCA_022315835.1	SAMN04448244	PRJNA296771	klebsiella	34	5373773	39	ILLUMINA	3.12.8	aac(3)-IId=COMPLETE,aadA2=COMPLETE,armA=COMPLETE,blaCTX-M-15=COMPLETE,blaOXA-181=COMPLETE,blaSHV-26=COMPLETE,dfrA12=COMPLETE,dfrA14=COMPLETE,emrD=COMPLETE,fosA=COMPLETE,gyrA_D87G=POINT,gyrA_S83F=POINT,parC_S80I=POINT,sul1=COMPLETE,sul2=COMPLETE,sul2=PARTIAL_END_OF_CONTIG
GCA_022315815.1	SAMN04448245	PRJNA296771	klebsiella	34	5392715	37	ILLUMINA	3.11.26	aac(3)-IId=COMPLETE,blaCTX-M-15=COMPLETE,blaOXA-181=COMPLETE,blaSHV-26=COMPLETE,dfrA14=COMPLETE,emrD=COMPLETE,fosA=COMPLETE,gyrA_D87G=POINT,gyrA_S83F=POINT,parC_S80I=POINT,sul2=COMPLETE,sul2=PARTIAL_END_OF_CONTIG
GCA_022315775.1	SAMN04448246	PRJNA296771	klebsiella	525	5922987	17	ILLUMINA	3.11.26	aac(3)-IIe=COMPLETE,aadA1=COMPLETE,aph(3'')-Ib=COMPLETE,aph(3'')-Ib=PARTIAL_END_OF_CONTIG,aph(6)-Id=COMPLETE,blaCTX-M-15=COMPLETE,blaOXA-163=COMPLETE,blaSHV-11=COMPLETE,dfrA18=COMPLETE,dfrA33=COMPLETE,emrD=COMPLETE,floR=PARTIAL,fosA=COMPLETE,gyrA_S83I=POINT,mph(E)=COMPLETE,msr(E)=COMPLETE,oqxA=COMPLETE,oqxB=COMPLETE,parC_S80I=POINT,qnrB10=COMPLETE,qnrE1=COMPLETE,sul1=COMPLETE,sul2=COMPLETE,tet(A)…
GCA_022315795.1	SAMN04448222	PRJNA296771	klebsiella	34	5365590	39	ILLUMINA	3.11.26	aac(3)-IId=COMPLETE,aac(6')-Ib-cr5=COMPLETE,aadA2=COMPLETE,armA=COMPLETE,blaCTX-M-15=COMPLETE,blaOXA-181=COMPLETE,blaSHV-26=COMPLETE,dfrA12=COMPLETE,dfrA14=COMPLETE,emrD=COMPLETE,fosA=COMPLETE,gyrA_D87G=POINT,gyrA_S83F=POINT,parC_S80I=POINT,sul1=COMPLETE,sul2=COMPLETE,sul2=PARTIAL_END_OF_CONTIG,tet(A)=COMPLETE
GCA_022315755.1	SAMN04448223	PRJNA296771	klebsiella	34	5424495	46	ILLUMINA	3.12.8	aac(3)-IId=COMPLETE,aac(6')-Ib-cr5=COMPLETE,aadA1=COMPLETE,aadA2=COMPLETE,armA=COMPLETE,arr-2=COMPLETE,blaCTX-M-15=COMPLETE,blaOXA-181=COMPLETE,blaSHV-26=COMPLETE,blaSHV=PARTIAL,catA1=COMPLETE,dfrA12=COMPLETE,dfrA14=COMPLETE,emrD=COMPLETE,ere(A)=COMPLETE,fosA=COMPLETE,gyrA_D87G=POINT,gyrA_S83F=POINT,parC_S80I=POINT,sul1=COMPLETE,sul2=COMPLETE,sul2=PARTIAL_END_OF_CONTIG,tet(A)=COMPLETE
GCA_022315735.1	SAMN04448221	PRJNA296771	klebsiella	34	5482801	42	ILLUMINA	3.11.26	aac(3)-IId=COMPLETE,aac(6')-Ib-cr5=COMPLETE,aadA1=COMPLETE,aadA2=COMPLETE,armA=COMPLETE,blaCTX-M-15=COMPLETE,blaOXA-181=COMPLETE,blaSHV-26=COMPLETE,dfrA12=COMPLETE,dfrA14=COMPLETE,emrD=COMPLETE,fosA=COMPLETE,gyrA_D87G=POINT,gyrA_S83F=POINT,parC_S80I=POINT,sul1=COMPLETE,sul2=COMPLETE,sul2=PARTIAL_END_OF_CONTIG,tet(A)=COMPLETE
GCA_022315695.1	SAMN04448220	PRJNA296771	klebsiella	34	5552918	41	ILLUMINA	3.11.26	aac(3)-IId=COMPLETE,aac(6')-Ib-cr5=COMPLETE,aadA1=COMPLETE,aadA2=COMPLETE,armA=COMPLETE,arr-2=COMPLETE,blaCTX-M-15=COMPLETE,blaOXA-181=COMPLETE,blaSHV-26=COMPLETE,catA1=COMPLETE,dfrA12=COMPLETE,dfrA14=COMPLETE,emrD=COMPLETE,ere(A)=COMPLETE,fosA=COMPLETE,gyrA_D87G=POINT,gyrA_S83F=POINT,parC_S80I=POINT,sul1=COMPLETE,sul2=COMPLETE,sul2=PARTIAL_END_OF_CONTIG,tet(A)=COMPLETE
GCA_022315675.1	SAMN04448225	PRJNA296771	klebsiella	14	5759161	24	ILLUMINA	3.11.26	aac(3)-IId=COMPLETE,aac(6')-Ib-cr5=COMPLETE,aac(6')-Ib=COMPLETE,aadA1=COMPLETE,aadA1=PARTIAL_END_OF_CONTIG,aph(3'')-Ib=COMPLETE,aph(6)-Id=COMPLETE,arr-2=COMPLETE,blaCTX-M-15=COMPLETE,blaOXA-1=COMPLETE,blaOXA-232=COMPLETE,blaOXA-9=COMPLETE,blaSHV-11=COMPLETE,blaSHV-28=COMPLETE,blaTEM-1=COMPLETE,blaTEM=COMPLETE,catA1=COMPLETE,catB3=PARTIAL_END_OF_CONTIG,cmlA5=COMPLETE,dfrA1=COMPLETE,emrD=COMPLETE,e…
GCA_022315715.1	SAMN04448226	PRJNA296771	klebsiella	43	5667933	24	ILLUMINA	3.11.26	aac(3)-IId=COMPLETE,aac(6')-Ib=COMPLETE,aadA1=COMPLETE,blaCTX-M-15=COMPLETE,blaOXA-181=COMPLETE,blaOXA-9=COMPLETE,blaSHV-11=COMPLETE,blaTEM-1=COMPLETE,blaTEM=PARTIAL_END_OF_CONTIG,emrD=COMPLETE,fosA=COMPLETE,gyrA_D87N=POINT,gyrA_S83F=POINT,ompK36_D135DGD=POINT,parC_E84K=POINT
GCA_022315655.1	SAMN04448227	PRJNA296771	klebsiella	14	5901305	89	ILLUMINA	3.11.26	aac(3)-IId=COMPLETE,aac(3)-IId=PARTIAL_END_OF_CONTIG,aac(6')-Ib-cr5=COMPLETE,aac(6')-Ib-cr=COMPLETE,aac(6')-Ib=COMPLETE,aadA1=COMPLETE,aadA1=PARTIAL_END_OF_CONTIG,aadA2=COMPLETE,aph(3'')-Ib=COMPLETE,aph(3')-VI=COMPLETE,aph(6)-Id=COMPLETE,armA=COMPLETE,arr-2=COMPLETE,arr=COMPLETE,arr=PARTIAL_END_OF_CONTIG,blaCTX-M-15=COMPLETE,blaNDM-1=COMPLETE,blaNDM=PARTIAL,blaOXA-1=COMPLETE,blaOXA-232=COMPLETE,b…
GCA_022315595.1	SAMN04448230	PRJNA296771	klebsiella	14	5795686	82	ILLUMINA	3.11.26	aac(3)-IId=COMPLETE,aac(6')-Ib-cr5=COMPLETE,aac(6')-Ib=COMPLETE,aadA1=COMPLETE,aadA1=PARTIAL_END_OF_CONTIG,aadA2=COMPLETE,aph(3'')-Ib=COMPLETE,aph(3'')-Ib=PARTIAL_END_OF_CONTIG,aph(3')-VI=COMPLETE,aph(6)-Id=COMPLETE,armA=COMPLETE,arr-2=COMPLETE,blaCTX-M-15=COMPLETE,blaCTX-M=COMPLETE,blaCTX-M=PARTIAL_END_OF_CONTIG,blaNDM-1=COMPLETE,blaOXA-1=COMPLETE,blaOXA-232=COMPLETE,blaOXA-9=COMPLETE,blaOXA=MIS…
GCA_022315615.1	SAMN04448231	PRJNA296771	klebsiella	147	5672233	60	ILLUMINA	3.11.26	aac(6')-Ib=COMPLETE,aph(3'')-Ib=COMPLETE,aph(3'')-Ib=PARTIAL_END_OF_CONTIG,aph(6)-Id=COMPLETE,arr-2=COMPLETE,blaCTX-M-15=COMPLETE,blaOXA-181=COMPLETE,blaSHV-11=COMPLETE,blaTEM-1=COMPLETE,catA2=COMPLETE,catB=COMPLETE,dfrA12=COMPLETE,dfrA14=COMPLETE,emrD=COMPLETE,fosA=COMPLETE,gyrA_S83I=POINT,mph(A)=COMPLETE,ompK36_T136TDT=POINT,oqxA=COMPLETE,oqxB=COMPLETE,parC_S80I=POINT,pmrB_R256G=POINT,qnrB1=COM…
GCA_022315575.1	SAMN04448233	PRJNA296771	klebsiella	16	5858890	98	ILLUMINA	3.11.26	aac(6')-Ib-cr5=COMPLETE,aac(6')-Ib-cr=COMPLETE,aac(6')-Ib=COMPLETE,aac(6')-Ib=PARTIAL_END_OF_CONTIG,arr-2=COMPLETE,arr-3=COMPLETE,blaCTX-M-15=COMPLETE,blaCTX-M=PARTIAL,blaOXA-232=COMPLETE,blaOXA=COMPLETE,blaOXA=PARTIAL_END_OF_CONTIG,blaSHV-1=COMPLETE,catB3=PARTIAL_END_OF_CONTIG,catB=COMPLETE,dfrA1=COMPLETE,emrD=COMPLETE,fosA=COMPLETE,gyrA_D87N=POINT,gyrA_S83F=POINT,ompK36_T136TDT=POINT,oqxA=COMPL…
GCA_001644765.1	SAMN04917370	PRJNA320133	klebsiella	147	6088457	1	PacBio	3.12.8	aac(6')-Ib=COMPLETE,aadA2=COMPLETE,arr-2=COMPLETE,blaCTX-M-15=COMPLETE,blaOXA-181=COMPLETE,blaSHV-11=COMPLETE,catB=COMPLETE,dfrA12=COMPLETE,dfrA14=COMPLETE,emrD=COMPLETE,fosA=COMPLETE,gyrA_S83I=POINT,ompK36_T136TDT=POINT,oqxA=COMPLETE,oqxB=COMPLETE,parC_S80I=POINT,pmrB_R256G=POINT,qnrB1=COMPLETE,rmtF1=COMPLETE
GCA_001645745.1	SAMN04956567	PRJNA313926	klebsiella	-	6196584	16	Illumina MiSeq	3.12.8	blaCTX-M-15=COMPLETE,blaSHV-11=COMPLETE,emrD=COMPLETE,fosA=COMPLETE,gyrA_S83I=POINT,oqxA=COMPLETE,oqxB=COMPLETE,parC_S80I=POINT,pmrA_G53S=POINT,pmrB_R256G=POINT,sul2=PARTIAL_END_OF_CONTIG
GCA_001646625.1	SAMN04992856	PRJNA321220	klebsiella	1536	5495481	1	Illumina Hiseq 4000	3.12.8	blaSHV-1=COMPLETE,dfrA50=COMPLETE,emrD=COMPLETE,fosA=COMPLETE,oqxA=COMPLETE,oqxB=COMPLETE
GCA_001647455.1	SAMN03076168	PRJNA261239	klebsiella	48	5625441	18	Illumina MiSeq	3.12.8	aac(3)-IIe=COMPLETE,aac(6')-Ib-cr5=COMPLETE,aadA2=COMPLETE,aph(3'')-Ib=COMPLETE,aph(6)-Id=COMPLETE,blaCTX-M-15=COMPLETE,blaOXA-1=COMPLETE,blaSHV-1=COMPLETE,blaSHV_C-112A=POINT,catA1=COMPLETE,catB3=PARTIAL_END_OF_CONTIG,dfrA12=COMPLETE,dfrA1=COMPLETE,emrD=COMPLETE,fosA=COMPLETE,gyrA_S83Y=POINT,mph(A)=COMPLETE,oqxA=PARTIAL,rmtH=COMPLETE,sat2=COMPLETE,sul1=COMPLETE,sul2=COMPLETE,tet(A)=COMPLETE
GCA_001647465.1	SAMN03076170	PRJNA261239	klebsiella	44	5526208	20	Illumina MiSeq	3.12.8	aac(3)-IId=COMPLETE,aac(6')-Ib=COMPLETE,aadA1=COMPLETE,aph(3'')-Ib=COMPLETE,aph(6)-Id=COMPLETE,blaOXA-9=COMPLETE,blaSHV-12=COMPLETE,blaSHV-1=COMPLETE,blaTEM-1=COMPLETE,dfrA14=COMPLETE,emrD=COMPLETE,fosA=COMPLETE,gyrA_D87N=POINT,oqxA10=COMPLETE,oqxB5=COMPLETE,qnrB9=COMPLETE,sul2=COMPLETE
GCA_001647475.1	SAMN03076172	PRJNA261239	klebsiella	11	5637257	25	Illumina MiSeq	3.12.8	aac(3)-IIe=COMPLETE,aac(6')-Ib-cr5=COMPLETE,aadA1=PARTIAL,aph(3'')-Ib=PARTIAL,armA=COMPLETE,arr-2=COMPLETE,blaCTX-M-15=COMPLETE,blaOXA-10=COMPLETE,blaOXA-1=COMPLETE,blaSHV-11=COMPLETE,blaTEM-1=COMPLETE,catB3=PARTIAL_END_OF_CONTIG,cmlA5=COMPLETE,dfrA12=COMPLETE,emrD=COMPLETE,fosA=COMPLETE,gyrA_S83I=POINT,mph(A)=COMPLETE,mph(E)=COMPLETE,msr(E)=COMPLETE,oqxA=COMPLETE,oqxB=COMPLETE,parC_S80I=POINT,pm…
GCA_001648215.1	SAMN03455970	PRJNA279650	klebsiella	147	5566588	1	PacBio RSII	3.12.8	aac(6')-Ib-cr5=COMPLETE,aac(6')-Ib=COMPLETE,aadA1=COMPLETE,aph(3')-VI=COMPLETE,arr-3=COMPLETE,blaCTX-M-15=COMPLETE,blaNDM-1=COMPLETE,blaOXA-1=COMPLETE,blaOXA-9=COMPLETE,blaSHV-11=COMPLETE,blaTEM-1=COMPLETE,ble=COMPLETE,catB3=COMPLETE,dfrA50=COMPLETE,emrD=COMPLETE,fosA=COMPLETE,gyrA_S83I=POINT,oqxA=COMPLETE,oqxB=COMPLETE,parC_S80I=POINT,pmrB_R256G=POINT,qnrS1=COMPLETE,sul1=COMPLETE
GCA_900086285.1	SAMEA2273695	PRJEB5065	klebsiella	11	5489638	18	na	3.12.8	aac(3)-IId=COMPLETE,aac(6')-Ib-cr5=COMPLETE,aph(3')-Ia=COMPLETE,blaCTX-M-15=COMPLETE,blaOXA-1=COMPLETE,blaSHV=COMPLETE,blaTEM-1=COMPLETE,catB3=PARTIAL_END_OF_CONTIG,dfrA14=COMPLETE,emrD=COMPLETE,fosA=COMPLETE,gyrA_S83I=POINT,mph(A)=COMPLETE,oqxA=COMPLETE,oqxB=COMPLETE,parC_S80I=POINT,pmrB_R256G=POINT,tet(A)=COMPLETE,tet(D)=COMPLETE
GCA_900085995.1	SAMEA2273885	PRJEB5065	klebsiella	15	5531999	24	na	3.12.8	aac(3)-IIe=COMPLETE,aac(6')-Ib-cr5=COMPLETE,aadA2=COMPLETE,aph(3'')-Ib=COMPLETE,aph(6)-Id=COMPLETE,blaCTX-M-15=COMPLETE,blaOXA-1=COMPLETE,blaSHV-28=COMPLETE,catA1=COMPLETE,catB3=PARTIAL_END_OF_CONTIG,dfrA12=COMPLETE,emrD=COMPLETE,fosA=COMPLETE,gyrA_D87A=POINT,gyrA_S83F=POINT,oqxA=COMPLETE,oqxB=COMPLETE,parC_S80I=POINT,ramR_A19V=POINT,sul1=COMPLETE,tet(A)=COMPLETE
GCA_900085715.1	SAMEA2273849	PRJEB5065	klebsiella	405	5640496	19	na	3.12.8	aac(3)-IIe=COMPLETE,aac(6')-Ib-cr5=COMPLETE,aph(3'')-Ib=COMPLETE,aph(6)-Id=COMPLETE,blaCTX-M-15=COMPLETE,blaOXA-1=COMPLETE,blaSHV-76=COMPLETE,blaTEM-1=COMPLETE,catB3=PARTIAL_END_OF_CONTIG,dfrA14=COMPLETE,emrD=COMPLETE,fosA7=MISTRANSLATION,fosA=COMPLETE,oqxA=COMPLETE,oqxB14=COMPLETE,qnrB1=COMPLETE,sul2=COMPLETE,tet(A)=COMPLETE
GCA_900086365.1	SAMEA2273729	PRJEB5065	klebsiella	27	5642965	55	na	3.12.8	aac(6')-Ib'=COMPLETE,aadA1=COMPLETE,blaOXA-9=COMPLETE,blaSHV=PARTIAL_END_OF_CONTIG,blaTEM-1=COMPLETE,cmlA5=COMPLETE,dfrA51=PARTIAL,dfrA5=COMPLETE,emrD=COMPLETE,ere(A)=PARTIAL,fosA10=COMPLETE,ompK35_E132K=POINT,qnrA1=COMPLETE,sul1=COMPLETE
GCA_900086225.1	SAMEA2273662	PRJEB5065	klebsiella	15	5345880	25	na	3.12.8	aac(6')-Ib-cr5=COMPLETE,blaOXA-1=COMPLETE,blaSHV-28=COMPLETE,catB3=PARTIAL_END_OF_CONTIG,emrD=COMPLETE,fosA=COMPLETE,gyrA_D87A=POINT,gyrA_S83F=POINT,oqxA=COMPLETE,oqxB=COMPLETE,parC_S80I=POINT
GCA_900086485.1	SAMEA2273773	PRJEB5065	klebsiella	15	5347741	17	na	3.12.8	aadA2=COMPLETE,aph(3')-Ia=COMPLETE,blaSHV-28=COMPLETE,blaTEM-1=COMPLETE,catA1=COMPLETE,dfrA12=COMPLETE,emrD=COMPLETE,fosA=COMPLETE,gyrA_D87A=POINT,gyrA_S83F=POINT,mph(A)=COMPLETE,oqxA=COMPLETE,oqxB=COMPLETE,parC_S80I=POINT,ramR_A19V=POINT,sul1=COMPLETE,sul2=COMPLETE,tet(A)=COMPLETE
GCA_900085905.1	SAMEA2273870	PRJEB5065	klebsiella	340	5550156	27	na	3.12.8	aac(6')-Ib-cr5=COMPLETE,aadA2=COMPLETE,blaCTX-M-15=COMPLETE,blaOXA-1=COMPLETE,blaSHV-11=COMPLETE,blaTEM-1=COMPLETE,catA1=COMPLETE,catB3=PARTIAL_END_OF_CONTIG,dfrA30=COMPLETE,emrD=COMPLETE,fosA=COMPLETE,gyrA_S83I=POINT,mph(A)=COMPLETE,oqxA=COMPLETE,oqxB=COMPLETE,parC_S80I=POINT,pmrB_R256G=POINT,sul1=COMPLETE
GCA_900086265.1	SAMEA2273688	PRJEB5065	klebsiella	158	5531636	18	na	3.12.8	aac(6')-Ib-cr5=COMPLETE,aph(3'')-Ib=COMPLETE,aph(6)-Id=COMPLETE,blaCTX-M-15=COMPLETE,blaOXA-1=COMPLETE,blaSHV-28=COMPLETE,blaTEM-1=COMPLETE,catA1=COMPLETE,catA2=COMPLETE,catB3=PARTIAL_END_OF_CONTIG,dfrA14=COMPLETE,emrD=COMPLETE,fosA=COMPLETE,oqxA=COMPLETE,oqxB19=COMPLETE,qnrB9=COMPLETE,sul2=COMPLETE,tet(D)=COMPLETE
GCA_900086445.1	SAMEA2273739	PRJEB5065	klebsiella	280	5420138	22	na	3.12.8	aadA1=COMPLETE,blaSHV-27=COMPLETE,emrD=COMPLETE,fosA=COMPLETE,oqxA=COMPLETE,oqxB19=COMPLETE,sul1=COMPLETE
GCA_900085975.1	SAMEA2273882	PRJEB5065	klebsiella	874	5555588	16	na	3.12.8	aac(3)-IIe=COMPLETE,aac(6')-Ib-cr5=COMPLETE,aadA5=COMPLETE,aph(3'')-Ib=COMPLETE,aph(3')-Ia=COMPLETE,aph(6)-Id=COMPLETE,blaCTX-M-15=COMPLETE,blaOXA-1=COMPLETE,blaSHV-121=COMPLETE,blaTEM-1=COMPLETE,catB3=PARTIAL_END_OF_CONTIG,dfrA17=COMPLETE,emrD=COMPLETE,fosA=COMPLETE,gyrA_D87N=POINT,gyrA_S83Y=POINT,mph(A)=COMPLETE,oqxA=COMPLETE,oqxB=COMPLETE,parC_S80I=POINT,sul1=COMPLETE
GCA_900086065.1	SAMEA2273543	PRJEB5065	klebsiella	147	5542030	24	na	3.12.8	aac(3)-IIe=COMPLETE,aac(6')-Ib-cr=PARTIAL,aph(6)-Id=COMPLETE,blaCTX-M-15=COMPLETE,blaOXA=PARTIAL,blaSHV-11=COMPLETE,catB3=PARTIAL_END_OF_CONTIG,dfrA14=COMPLETE,emrD=COMPLETE,fosA=COMPLETE,gyrA_S83I=POINT,oqxA=COMPLETE,oqxB=COMPLETE,parC_S80I=POINT,pmrB_R256G=POINT,qnrB1=COMPLETE,sul2=COMPLETE
GCA_900086055.1	SAMEA2273529	PRJEB5065	klebsiella	423	5228819	17	na	3.12.8	blaSHV-2A=COMPLETE,emrD=COMPLETE,fosA=COMPLETE,gyrA_D87G=POINT,gyrA_S83F=POINT,oqxA=COMPLETE,oqxB=COMPLETE,pmrB_R256G=POINT
GCA_900085195.1	SAMEA2273632	PRJEB5065	klebsiella	15	5406859	19	na	3.12.8	aac(3)-IIe=COMPLETE,aac(6')-Ib-cr5=COMPLETE,aph(3'')-Ib=COMPLETE,aph(6)-Id=COMPLETE,blaCTX-M-15=COMPLETE,blaOXA=COMPLETE,blaSHV-28=COMPLETE,blaTEM-1=COMPLETE,catB3=PARTIAL_END_OF_CONTIG,dfrA14=COMPLETE,emrD=COMPLETE,fosA=COMPLETE,gyrA_D87A=POINT,gyrA_S83F=POINT,oqxA=COMPLETE,oqxB=COMPLETE,parC_S80I=POINT,ramR_A19V=POINT,sul2=COMPLETE
GCA_900085815.1	SAMEA2273861	PRJEB5065	klebsiella	3321	5265036	15	na	3.12.8	blaSHV-11=COMPLETE,emrD=COMPLETE,fosA=COMPLETE,gyrA_S83F=POINT,oqxA=COMPLETE,oqxB19=COMPLETE
GCA_900085515.1	SAMEA2273807	PRJEB5065	klebsiella	465	5523489	17	na	3.12.8	blaSHV-187=COMPLETE,emrD=COMPLETE,fosA=COMPLETE,oqxA=COMPLETE,oqxB25=COMPLETE
GCA_900086345.1	SAMEA2273720	PRJEB5065	klebsiella	3697	5360208	17	na	3.12.8	aac(6')-Ib-cr5=COMPLETE,aph(3'')-Ib=COMPLETE,aph(3')-Ia=COMPLETE,aph(6)-Id=COMPLETE,blaCTX-M-15=COMPLETE,blaOXA-1=COMPLETE,blaSHV-121=COMPLETE,blaTEM-1=COMPLETE,catB3=PARTIAL,emrD=COMPLETE,fosA=COMPLETE,gyrA_D87N=POINT,gyrA_S83Y=POINT,oqxA=COMPLETE,oqxB=COMPLETE,parC_S80I=POINT,sul2=COMPLETE,tet(A)=COMPLETE
GCA_900085255.1	SAMEA2273775	PRJEB5065	klebsiella	5	5465181	14	na	3.12.8	blaSHV-11=COMPLETE,emrD=COMPLETE,fosA=COMPLETE,oqxA=COMPLETE,oqxB=COMPLETE
GCA_900086425.1	SAMEA2273738	PRJEB5065	klebsiella	3697	5362167	15	na	3.12.8	aac(3)-IIe=COMPLETE,aac(6')-Ib-cr5=COMPLETE,aadA2=COMPLETE,aph(3'')-Ib=COMPLETE,aph(3')-Ia=COMPLETE,aph(6)-Id=COMPLETE,blaCTX-M-15=COMPLETE,blaOXA-1=COMPLETE,blaSHV-121=COMPLETE,catB3=PARTIAL_END_OF_CONTIG,dfrA12=COMPLETE,emrD=COMPLETE,fosA=COMPLETE,gyrA_D87N=POINT,gyrA_S83Y=POINT,mph(A)=COMPLETE,oqxA=COMPLETE,oqxB=COMPLETE,parC_S80I=POINT,pmrB_D313N=POINT,sul1=COMPLETE,sul2=COMPLETE,tet(A)=COMPL…
GCA_900084585.1	SAMEA2273743	PRJEB5065	klebsiella	-	5331030	22	na	3.12.8	aac(6')-Ib-cr5=COMPLETE,aadA2=COMPLETE,blaCTX-M-15=COMPLETE,blaOXA-1=COMPLETE,blaSHV-11=COMPLETE,catB3=PARTIAL_END_OF_CONTIG,dfrA30=COMPLETE,emrD=COMPLETE,fosA=COMPLETE,gyrA_S83I=POINT,oqxA=COMPLETE,oqxB=COMPLETE,parC_S80I=POINT,pmrB_R256G=POINT,sul1=COMPLETE
GCA_900084715.1	SAMEA2273532	PRJEB5065	klebsiella	163	5403344	33	na	3.12.8	blaSHV-36=COMPLETE,emrD=COMPLETE,fosA10=COMPLETE,oqxA=COMPLETE,oqxB25=COMPLETE
GCA_900085075.1	SAMEA2273611	PRJEB5065	klebsiella	1380	5386434	39	na	3.12.8	blaSHV-26=COMPLETE,emrD=COMPLETE,fosA10=COMPLETE,gyrA_S83F=POINT,oqxA=COMPLETE,oqxB19=COMPLETE
GCA_900084945.1	SAMEA2273585	PRJEB5065	klebsiella	490	5272391	9	na	3.12.8	blaSHV-1=COMPLETE,emrD=COMPLETE,fosA=COMPLETE,gyrA_S83Y=POINT,oqxA=COMPLETE,oqxB=COMPLETE
GCA_900086025.1	SAMEA2273886	PRJEB5065	klebsiella	15	5593235	21	na	3.12.8	aac(3)-IId=COMPLETE,aadA5=COMPLETE,aph(3'')-Ib=COMPLETE,aph(6)-Id=COMPLETE,blaSHV-28=COMPLETE,blaTEM-1=COMPLETE,catA2=COMPLETE,dfrA17=COMPLETE,emrD=COMPLETE,fosA=COMPLETE,gyrA_D87A=POINT,gyrA_S83F=POINT,mph(A)=COMPLETE,oqxA=COMPLETE,oqxB=COMPLETE,parC_S80I=POINT,ramR_A19V=POINT,sul1=COMPLETE,sul2=COMPLETE,tet(A)=COMPLETE
GCA_900085125.1	SAMEA2273619	PRJEB5065	klebsiella	3041	5621991	42	na	3.12.8	blaSHV=PARTIAL_END_OF_CONTIG,cmlA5=COMPLETE,dfrA5=COMPLETE,emrD=COMPLETE,ere(A)=COMPLETE,fosA10=COMPLETE,oqxA=COMPLETE,oqxB=COMPLETE,qnrA1=COMPLETE,sul1=COMPLETE
GCA_900085105.1	SAMEA2273614	PRJEB5065	klebsiella	147	5468998	22	na	3.12.8	aac(3)-IIe=COMPLETE,aac(6')-Ib-cr5=COMPLETE,blaCTX-M-15=COMPLETE,blaOXA-1=COMPLETE,blaSHV-11=COMPLETE,catB3=PARTIAL_END_OF_CONTIG,dfrA14=COMPLETE,emrD=COMPLETE,fosA=COMPLETE,gyrA_S83I=POINT,oqxA=COMPLETE,oqxB=COMPLETE,parC_S80I=POINT,pmrB_R256G=POINT
GCA_900085575.1	SAMEA2273812	PRJEB5065	klebsiella	-	5578426	22	na	3.12.8	aac(3)-IIe=COMPLETE,aac(6')-Ib-cr5=COMPLETE,blaCTX-M-15=COMPLETE,blaOXA-1=COMPLETE,blaSHV-28=COMPLETE,catA1=COMPLETE,catB3=PARTIAL_END_OF_CONTIG,dfrA14=COMPLETE,emrD=COMPLETE,fosA=COMPLETE,gyrA_D87A=POINT,gyrA_S83F=POINT,oqxA=COMPLETE,oqxB=COMPLETE,parC_S80I=POINT,qnrB1=COMPLETE,ramR_A19V=POINT
GCA_900085745.1	SAMEA2273852	PRJEB5065	klebsiella	1236	5392762	19	na	3.12.8	aac(3)-IIe=COMPLETE,aac(6')-Ib-cr5=COMPLETE,aph(3'')-Ib=COMPLETE,aph(6)-Id=COMPLETE,blaCTX-M-15=COMPLETE,blaOXA-1=COMPLETE,blaSHV-1=COMPLETE,blaSHV_C-112A=POINT,catA1=COMPLETE,catB3=PARTIAL,dfrA12=COMPLETE,emrD=COMPLETE,fosA=COMPLETE,gyrA_S83Y=POINT,mph(A)=COMPLETE,oqxA=COMPLETE,oqxB5=COMPLETE,sul1=COMPLETE,sul2=COMPLETE
GCA_900084965.1	SAMEA2273596	PRJEB5065	klebsiella	17	5332163	13	na	3.12.8	aac(6')-Im=COMPLETE,aph(2'')-IIa=COMPLETE,blaSHV-5=COMPLETE,blaSHV_C-112A=POINT,emrD=COMPLETE,fosA=COMPLETE,oqxA=COMPLETE,oqxB25=COMPLETE
GCA_900085315.1	SAMEA2273783	PRJEB5065	klebsiella	292	5844686	18	na	3.12.8	blaSHV-12=COMPLETE,emrD=COMPLETE,fosA=COMPLETE,oqxA=COMPLETE,oqxB19=COMPLETE
GCA_900085765.1	SAMEA2273854	PRJEB5065	klebsiella	874	5579015	13	na	3.12.8	aac(3)-IIe=COMPLETE,aac(6')-Ib-cr5=COMPLETE,aadA5=COMPLETE,aph(3'')-Ib=COMPLETE,aph(6)-Id=COMPLETE,blaOXA-1=COMPLETE,blaSHV-121=COMPLETE,blaTEM-1=COMPLETE,catB3=PARTIAL_END_OF_CONTIG,dfrA17=COMPLETE,emrD=COMPLETE,fosA=COMPLETE,gyrA_D87N=POINT,gyrA_S83Y=POINT,oqxA=COMPLETE,oqxB=COMPLETE,parC_S80I=POINT,sul1=COMPLETE
GCA_900086545.1	SAMEA2273789	PRJEB5065	klebsiella	11	5294070	18	na	3.12.8	aac(3)-IIe=COMPLETE,aac(6')-Ib-cr5=COMPLETE,aph(3'')-Ib=COMPLETE,aph(6)-Id=COMPLETE,blaCTX-M-15=COMPLETE,blaOXA-1=COMPLETE,blaSHV-11=COMPLETE,blaTEM-1=COMPLETE,catB3=PARTIAL_END_OF_CONTIG,emrD=COMPLETE,fosA=COMPLETE,gyrA_D87A=POINT,gyrA_S83F=POINT,oqxA=COMPLETE,oqxB=COMPLETE,parC_S80I=POINT,pmrB_R256G=POINT,sul2=COMPLETE
GCA_900086435.1	SAMEA2273745	PRJEB5065	klebsiella	39	5434194	21	na	3.12.8	ant(3'')-Ia=COMPLETE,aph(3')-Ia=COMPLETE,blaSHV-11=COMPLETE,blaTEM-1=COMPLETE,catB8=COMPLETE,dfrA15=COMPLETE,emrD=COMPLETE,fosA=COMPLETE,gyrA_S83F=POINT,mph(A)=COMPLETE,oqxA=COMPLETE,oqxB=COMPLETE,qnrB2=COMPLETE,sul1=COMPLETE,tet(A)=COMPLETE
GCA_900085425.1	SAMEA2273797	PRJEB5065	klebsiella	336	5476163	10	na	3.12.8	aac(6')-Ib-cr5=COMPLETE,blaCTX-M-15=COMPLETE,blaOXA-1=COMPLETE,blaSHV-11=COMPLETE,blaTEM-1=COMPLETE,catB3=PARTIAL_END_OF_CONTIG,dfrA14=COMPLETE,emrD=COMPLETE,fosA=COMPLETE,oqxA=COMPLETE,oqxB25=COMPLETE,qnrB1=COMPLETE
GCA_900085915.1	SAMEA2273873	PRJEB5065	klebsiella	42	5660724	23	na	3.12.8	aac(6')-Ib'=COMPLETE,aadA1=COMPLETE,blaOXA-9=COMPLETE,blaSHV-12=COMPLETE,blaTEM-1=COMPLETE,dfrA5=COMPLETE,emrD=COMPLETE,ere(A)=COMPLETE,fosA=COMPLETE,oqxA=COMPLETE,oqxB5=COMPLETE,sul1=COMPLETE
GCA_900085445.1	SAMEA2273799	PRJEB5065	klebsiella	48	5629109	33	na	3.12.8	aadA1=COMPLETE,aph(3'')-Ib=PARTIAL_END_OF_CONTIG,aph(6)-Id=COMPLETE,blaSHV-11=COMPLETE,dfrA15=COMPLETE,emrD=COMPLETE,fosA=COMPLETE,oqxA=COMPLETE,oqxB5=COMPLETE,sul2=COMPLETE,tet(A)=COMPLETE
GCA_900085475.1	SAMEA2273802	PRJEB5065	klebsiella	35	5721540	29	na	3.12.8	aac(6')-Ib'=COMPLETE,aadA1=COMPLETE,blaFOX=COMPLETE,blaOXA-9=COMPLETE,blaSHV-12=COMPLETE,blaTEM-1=COMPLETE,emrD=COMPLETE,fosA=COMPLETE,oqxA3=COMPLETE,oqxB19=COMPLETE
GCA_900086255.1	SAMEA2273679	PRJEB5065	klebsiella	834	5773063	27	na	3.12.8	aac(3)-IIe=COMPLETE,aac(3)-IIg=COMPLETE,aac(6')-IIc=COMPLETE,aac(6')-Ib-cr5=COMPLETE,aadA2=COMPLETE,aph(3'')-Ib=COMPLETE,aph(6)-Id=COMPLETE,arr=COMPLETE,blaOXA-1=COMPLETE,blaSHV-12=COMPLETE,blaTEM-1=COMPLETE,catA2=COMPLETE,catB3=PARTIAL_END_OF_CONTIG,dfrA19=COMPLETE,emrD=COMPLETE,ere(A)=PARTIAL,fosA5=COMPLETE,mcr-9.1=COMPLETE,oqxA=COMPLETE,oqxB=PARTIAL,qnrB2=COMPLETE,sul1=COMPLETE,sul2=COMPLETE,t…
GCA_900085555.1	SAMEA2273810	PRJEB5065	klebsiella	15	5406269	19	na	3.12.8	aac(6')-Ib-cr5=COMPLETE,aac(6')-Il=COMPLETE,aadA1=COMPLETE,blaCTX-M-15=COMPLETE,blaOXA-1=COMPLETE,blaSHV-28=COMPLETE,blaVIM-4=COMPLETE,catB3=PARTIAL,dfrA1=COMPLETE,emrD=COMPLETE,fosA=COMPLETE,gyrA_D87A=POINT,gyrA_S83F=POINT,oqxA=COMPLETE,oqxB=COMPLETE,parC_S80I=POINT,ramR_A19V=POINT
GCA_900085155.1	SAMEA2273629	PRJEB5065	klebsiella	16	5460993	12	na	3.12.8	aac(3)-IId=COMPLETE,blaSHV-1=COMPLETE,dfrA25=COMPLETE,emrD=COMPLETE,fosA=COMPLETE,gyrA_D87N=POINT,gyrA_S83F=POINT,oqxA=COMPLETE,oqxB32=COMPLETE,parC_E84K=POINT,sul1=COMPLETE
GCA_900085225.1	SAMEA2273637	PRJEB5065	klebsiella	3697	5365808	16	na	3.12.8	aac(3)-IIe=COMPLETE,aac(6')-Ib-cr5=COMPLETE,aadA2=COMPLETE,aph(3'')-Ib=COMPLETE,aph(3')-Ia=COMPLETE,aph(6)-Id=COMPLETE,blaCTX-M-15=COMPLETE,blaOXA-1=COMPLETE,blaSHV-121=COMPLETE,blaTEM-1=COMPLETE,catB3=PARTIAL_END_OF_CONTIG,dfrA12=COMPLETE,emrD=COMPLETE,fosA=COMPLETE,gyrA_D87N=POINT,gyrA_S83Y=POINT,mph(A)=COMPLETE,oqxA=COMPLETE,oqxB=COMPLETE,parC_S80I=POINT,pmrB_S85R=POINT,sul1=COMPLETE,sul2=COMP…
GCA_900086465.1	SAMEA2273763	PRJEB5065	klebsiella	101	5458998	14	na	3.12.8	aac(3)-IIe=COMPLETE,aac(6')-Ib-cr5=COMPLETE,aadA1=COMPLETE,blaCTX-M-15=COMPLETE,blaOXA-1=COMPLETE,blaOXA-9=COMPLETE,blaSHV-1=COMPLETE,blaTEM-1=COMPLETE,catB3=PARTIAL_END_OF_CONTIG,dfrA14=COMPLETE,emrD=COMPLETE,fosA=COMPLETE,gyrA_D87N=POINT,gyrA_S83Y=POINT,oqxA=COMPLETE,oqxB20=COMPLETE,parC_S80I=POINT,tet(D)=COMPLETE
GCA_900085065.1	SAMEA2273609	PRJEB5065	klebsiella	-	5461814	15	na	3.12.8	aac(3)-IId=COMPLETE,aac(6')-Ib-cr5=COMPLETE,blaCTX-M-15=COMPLETE,blaOXA-1=COMPLETE,blaSHV-1=COMPLETE,blaTEM-1=COMPLETE,catB3=PARTIAL_END_OF_CONTIG,emrD=COMPLETE,fosA=COMPLETE,gyrA_D87N=POINT,gyrA_S83F=POINT,oqxA=COMPLETE,oqxB32=COMPLETE,parC_E84K=POINT,tet(A)=COMPLETE
GCA_900085825.1	SAMEA2273862	PRJEB5065	klebsiella	925	5777110	25	na	3.12.8	aac(6')-Ib'=COMPLETE,aadA1=COMPLETE,blaLEN-2=COMPLETE,blaOXA-9=COMPLETE,blaSHV-12=COMPLETE,blaTEM-1=COMPLETE,dfrA5=COMPLETE,emrD=COMPLETE,ere(A)=COMPLETE,fosA=COMPLETE,oqxA=COMPLETE,oqxB=COMPLETE,oqxR_D95E=POINT,oqxR_V113I=POINT,sul1=COMPLETE
GCA_900084985.1	SAMEA2273599	PRJEB5065	klebsiella	1	5384410	18	na	3.12.8	aac(3)-IId=COMPLETE,aac(6')-Ib3=COMPLETE,aadA1=COMPLETE,aph(3')-Ia=COMPLETE,arr-2=COMPLETE,blaOXA-10=COMPLETE,blaSHV-1=COMPLETE,cmlA5=COMPLETE,dfrA14=COMPLETE,dfrA25=COMPLETE,emrD=COMPLETE,floR=COMPLETE,fosA=COMPLETE,gyrA_S83I=POINT,oqxA10=COMPLETE,oqxB19=COMPLETE,parC_E84K=POINT,sul1=COMPLETE,sul2=COMPLETE
GCA_900086145.1	SAMEA2273626	PRJEB5065	klebsiella	1	5489819	18	na	3.12.8	aac(3)-IIe=COMPLETE,aac(6')-Ib-cr5=COMPLETE,aph(3'')-Ib=COMPLETE,aph(6)-Id=COMPLETE,blaCTX-M-15=COMPLETE,blaOXA-1=COMPLETE,blaSHV_C-112A=POINT,catA2=COMPLETE,catB3=PARTIAL,dfrA50=COMPLETE,emrD=COMPLETE,fosA=COMPLETE,gyrA_S83I=POINT,oqxA10=COMPLETE,oqxB19=COMPLETE,parC_S80I=POINT,sul2=COMPLETE,tet(A)=COMPLETE
GCA_900086495.1	SAMEA2273774	PRJEB5065	klebsiella	200	4996432	7	na	3.12.8	blaSHV-1=COMPLETE,emrD=COMPLETE,fosA10=COMPLETE,oqxA=COMPLETE,oqxB=COMPLETE
GCA_900084765.1	SAMEA2273539	PRJEB5065	klebsiella	2819	5502421	19	na	3.12.8	blaLEN-2=COMPLETE,emrD=COMPLETE,fosA=COMPLETE,oqxA=COMPLETE,oqxB=COMPLETE,oqxR_D95E=POINT,oqxR_V113I=POINT
GCA_900085985.1	SAMEA2273884	PRJEB5065	klebsiella	3164	5591163	19	na	3.12.8	aadA5=COMPLETE,blaSHV-11=COMPLETE,blaTEM-1=COMPLETE,dfrA17=COMPLETE,dfrA50=COMPLETE,emrD=COMPLETE,fosA=COMPLETE,mph(A)=COMPLETE,oqxA=COMPLETE,oqxB5=COMPLETE,pmrB_R256G=POINT,sul1=COMPLETE
GCA_900086245.1	SAMEA2273680	PRJEB5065	klebsiella	101	5605604	23	na	3.12.8	aac(3)-IId=COMPLETE,aac(6')-Ib-cr5=COMPLETE,aph(3'')-Ib=COMPLETE,aph(3')-Ia=COMPLETE,aph(6)-Id=COMPLETE,blaCTX-M-15=COMPLETE,blaOXA-1=COMPLETE,blaSHV-1=COMPLETE,blaTEM-1=COMPLETE,catB3=PARTIAL_END_OF_CONTIG,dfrA14=COMPLETE,emrD=COMPLETE,fosA=COMPLETE,gyrA_D87G=POINT,gyrA_S83Y=POINT,oqxA=PARTIAL,oqxB20=COMPLETE,parC_S80I=POINT,sul2=COMPLETE,tet(D)=COMPLETE
GCA_900085925.1	SAMEA2273874	PRJEB5065	klebsiella	101	5581733	21	na	3.12.8	aac(3)-IId=COMPLETE,aac(6')-Ib-cr5=COMPLETE,aph(3'')-Ib=COMPLETE,aph(3')-Ia=COMPLETE,aph(6)-Id=COMPLETE,blaCTX-M-15=COMPLETE,blaOXA-1=COMPLETE,blaSHV-1=COMPLETE,blaTEM-1=COMPLETE,catB3=PARTIAL_END_OF_CONTIG,dfrA14=COMPLETE,emrD=COMPLETE,fosA=COMPLETE,gyrA_D87G=POINT,gyrA_S83Y=POINT,oqxA=COMPLETE,oqxB20=COMPLETE,parC_S80I=POINT,sul2=COMPLETE,tet(D)=COMPLETE
GCA_900085465.1	SAMEA2273801	PRJEB5065	klebsiella	54	5872715	34	na	3.12.8	aac(3)-IIg=COMPLETE,aac(6')-IIc=COMPLETE,aac(6')-Ib=COMPLETE,aadA1=PARTIAL,aph(3'')-Ib=COMPLETE,aph(3')-Ia=COMPLETE,aph(6)-Id=COMPLETE,arr=COMPLETE,blaOXA=MISTRANSLATION,blaSHV-12=COMPLETE,blaTEM=COMPLETE,catA2=COMPLETE,dfrA19=COMPLETE,dfrA50=COMPLETE,emrD=COMPLETE,ere(A)=PARTIAL,fosA=COMPLETE,mcr-9.1=COMPLETE,oqxA=COMPLETE,oqxB25=COMPLETE,qnrB2=COMPLETE,sul1=COMPLETE,sul2=COMPLETE,tet(D)=COMPLETE
GCA_900085505.1	SAMEA2273805	PRJEB5065	klebsiella	101	5537024	18	na	3.12.8	aac(3)-IId=COMPLETE,aac(6')-Ib-cr5=COMPLETE,aph(3'')-Ib=COMPLETE,aph(6)-Id=COMPLETE,blaCTX-M-15=COMPLETE,blaOXA-1=COMPLETE,blaSHV-1=COMPLETE,blaTEM-1=COMPLETE,catB3=PARTIAL_END_OF_CONTIG,dfrA14=COMPLETE,emrD=COMPLETE,fosA=COMPLETE,gyrA_D87G=POINT,gyrA_S83Y=POINT,oqxA=PARTIAL,oqxB20=COMPLETE,parC_S80I=POINT,sul2=COMPLETE,tet(D)=COMPLETE
GCA_900086355.1	SAMEA2273722	PRJEB5065	klebsiella	101	5608683	19	na	3.12.8	aac(3)-IId=COMPLETE,aac(6')-Ib-cr5=COMPLETE,aph(3'')-Ib=COMPLETE,aph(3')-Ia=COMPLETE,aph(6)-Id=COMPLETE,blaCTX-M-15=COMPLETE,blaOXA-1=COMPLETE,blaSHV-1=COMPLETE,blaTEM-1=COMPLETE,catB3=PARTIAL_END_OF_CONTIG,dfrA14=COMPLETE,emrD=COMPLETE,fosA=COMPLETE,gyrA_D87G=POINT,gyrA_S83Y=POINT,oqxA=COMPLETE,oqxB20=COMPLETE,parC_S80I=POINT,sul2=COMPLETE,tet(D)=COMPLETE
GCA_900085435.1	SAMEA2273798	PRJEB5065	klebsiella	144	5650897	19	na	3.12.8	aadA2=COMPLETE,acrR_V165I=POINT,acrR_Y114F=POINT,blaOKP-A-5=COMPLETE,cmlA4=COMPLETE,dfrA15=COMPLETE,emrD=COMPLETE,fosA=COMPLETE,oqxA=COMPLETE,oqxB=COMPLETE,sul1=COMPLETE,sul2=COMPLETE,tet(D)=COMPLETE
GCA_900084845.1	SAMEA2273559	PRJEB5065	klebsiella	3710	5091105	6	na	3.12.8	acrR_V165I=POINT,acrR_Y114F=POINT,blaOKP-B=COMPLETE,emrD=COMPLETE,fosA=COMPLETE,gyrA_S83F=POINT,oqxA=COMPLETE,oqxB=COMPLETE,oqxR_D95E=POINT
GCA_900086305.1	SAMEA2273696	PRJEB5065	klebsiella	3701	5701756	21	na	3.12.8	acrR_V165I=POINT,acrR_Y114F=POINT,blaOKP-A=COMPLETE,emrD=COMPLETE,fosA=COMPLETE,oqxA=COMPLETE,oqxB=COMPLETE
GCA_900086525.1	SAMEA2273788	PRJEB5065	klebsiella	412	5393702	26	na	3.12.8	aac(6')-Ib'=COMPLETE,aadA1=COMPLETE,blaOXA-9=COMPLETE,blaSHV-11=COMPLETE,blaTEM-1=COMPLETE,emrD=COMPLETE,fosA=COMPLETE,ompK35_E132K=POINT,oqxA=COMPLETE,oqxB25=COMPLETE
GCA_900086175.1	SAMEA2273633	PRJEB5065	klebsiella	1562	5852449	35	na	3.12.8	aac(6')-Ib'=COMPLETE,aadA1=COMPLETE,aph(3'')-Ib=PARTIAL,aph(6)-Id=COMPLETE,blaLEN-10=COMPLETE,blaOXA-9=COMPLETE,blaSHV-12=COMPLETE,blaTEM-1=COMPLETE,cmlA5=COMPLETE,dfrA5=COMPLETE,emrD=COMPLETE,ere(A)=COMPLETE,fosA=COMPLETE,oqxA=COMPLETE,oqxB9=COMPLETE,oqxR_D95E=POINT,oqxR_V113I=POINT,qnrA1=COMPLETE,sul1=COMPLETE,tet(A)=COMPLETE
GCA_900085895.1	SAMEA2273871	PRJEB5065	klebsiella	34	5562540	28	na	3.12.8	blaSHV-26=COMPLETE,emrD=COMPLETE,fosA=COMPLETE,oqxA10=COMPLETE,oqxB19=COMPLETE
GCA_900085085.1	SAMEA2273612	PRJEB5065	klebsiella	3697	5364960	13	na	3.12.8	aac(3)-IIe=COMPLETE,aac(6')-Ib-cr5=COMPLETE,aadA2=COMPLETE,aph(3'')-Ib=COMPLETE,aph(3')-Ia=COMPLETE,aph(6)-Id=COMPLETE,blaCTX-M=PARTIAL_END_OF_CONTIG,blaOXA-1=COMPLETE,blaSHV-121=COMPLETE,blaTEM-1=COMPLETE,catB3=PARTIAL_END_OF_CONTIG,dfrA12=COMPLETE,emrD=COMPLETE,fosA=COMPLETE,gyrA_D87N=POINT,gyrA_S83Y=POINT,mph(A)=COMPLETE,oqxA=COMPLETE,oqxB=COMPLETE,parC_S80I=POINT,sul1=COMPLETE,sul2=COMPLETE,t…
GCA_900085805.1	SAMEA2273858	PRJEB5065	klebsiella	-	5537693	19	na	3.12.8	blaSHV-11=COMPLETE,emrD=COMPLETE,fosA5=COMPLETE,gyrA_D87G=POINT,gyrA_S83F=POINT,oqxA=COMPLETE,oqxB5=COMPLETE,parC_S80I=POINT
GCA_900084625.1	SAMEA2273753	PRJEB5065	klebsiella	785	5586532	18	na	3.12.8	blaSHV-44=COMPLETE,blaSHV_C-112A=POINT,emrD=COMPLETE,fosA=COMPLETE,gyrA_S83F=POINT,oqxA3=COMPLETE,oqxB19=COMPLETE,tet(D)=COMPLETE
GCA_900085185.1	SAMEA2273631	PRJEB5065	klebsiella	3716	5472605	16	na	3.12.8	blaLEN=COMPLETE,blaSHV-12=COMPLETE,cmlA5=COMPLETE,dfrA5=COMPLETE,emrD=COMPLETE,ere(A)=COMPLETE,fosA=COMPLETE,oqxA=COMPLETE,oqxB=COMPLETE,oqxR_D95E=POINT,oqxR_V113I=POINT,qnrA1=COMPLETE,sul1=COMPLETE
GCA_900086015.1	SAMEA2273881	PRJEB5065	klebsiella	985	5493691	26	na	3.12.8	blaSHV-187=COMPLETE,emrD=COMPLETE,fosA=COMPLETE,oqxA=COMPLETE,oqxB25=COMPLETE
GCA_900084865.1	SAMEA2273574	PRJEB5065	klebsiella	1967	5513501	29	na	3.12.8	aadA1=COMPLETE,aadA2=COMPLETE,aph(3'')-Ib=COMPLETE,aph(3')-Ia=COMPLETE,aph(6)-Id=COMPLETE,blaSHV-26=COMPLETE,blaTEM-1=COMPLETE,catA2=COMPLETE,dfrA15=COMPLETE,dfrA1=COMPLETE,emrD=COMPLETE,fosA=COMPLETE,oqxA10=COMPLETE,oqxB19=COMPLETE,sul1=COMPLETE,tet(A)=COMPLETE
GCA_900086315.1	SAMEA2273710	PRJEB5065	klebsiella	35	5684260	18	na	3.12.8	aac(3)-IIe=COMPLETE,aac(6')-Ib-cr5=COMPLETE,aadA1=COMPLETE,aadA2=COMPLETE,aph(3')-Ia=COMPLETE,blaCTX-M-14=COMPLETE,blaCTX-M-15=COMPLETE,blaOXA-1=COMPLETE,blaSHV-2A=COMPLETE,blaTEM-1=COMPLETE,catA1=COMPLETE,catB3=PARTIAL_END_OF_CONTIG,dfrA12=PARTIAL,dfrA1=COMPLETE,emrD=COMPLETE,fosA=COMPLETE,mph(A)=COMPLETE,oqxA=COMPLETE,oqxB=COMPLETE,pmrB_L17Q=POINT,sul1=COMPLETE,tet(A)=COMPLETE
GCA_900085735.1	SAMEA2273851	PRJEB5065	klebsiella	221	5424726	15	na	3.12.8	aac(3)-IId=COMPLETE,aac(6')-Ib-cr5=COMPLETE,aadA16=COMPLETE,aph(3'')-Ib=COMPLETE,aph(6)-Id=COMPLETE,arr-3=COMPLETE,blaOXA-48=COMPLETE,blaSHV-11=COMPLETE,blaTEM-1=COMPLETE,catA2=COMPLETE,dfrA27=COMPLETE,emrD=COMPLETE,fosA=COMPLETE,mph(A)=COMPLETE,oqxA=COMPLETE,oqxB25=COMPLETE,qnrB52=COMPLETE,sul1=COMPLETE,sul2=COMPLETE
GCA_900086125.1	SAMEA2273595	PRJEB5065	klebsiella	1	5509044	11	na	3.12.8	blaSHV-1=COMPLETE,blaSHV=PARTIAL_END_OF_CONTIG,blaSHV_C-112A=POINT,dfrA50=COMPLETE,emrD=COMPLETE,fosA=COMPLETE,gyrA_S83I=POINT,oqxA10=COMPLETE,oqxB19=COMPLETE,parC_S80I=POINT
GCA_900085875.1	SAMEA2273865	PRJEB5065	klebsiella	1180	5549490	18	na	3.12.8	blaCTX-M-15=COMPLETE,blaSHV-60=COMPLETE,dfrA14=COMPLETE,emrD=COMPLETE,fosA=COMPLETE,oqxA=COMPLETE,oqxB5=COMPLETE
GCA_900085145.1	SAMEA2273622	PRJEB5065	klebsiella	147	5303164	29	na	3.12.8	aac(3)-IIe=COMPLETE,aac(6')-Ib-cr5=COMPLETE,aph(3'')-Ib=COMPLETE,aph(6)-Id=COMPLETE,blaCTX-M-15=COMPLETE,blaOXA-1=COMPLETE,blaSHV-11=COMPLETE,catB3=PARTIAL_END_OF_CONTIG,dfrA14=COMPLETE,emrD=COMPLETE,fosA=COMPLETE,gyrA_S83I=POINT,oqxA=COMPLETE,oqxB=COMPLETE,parC_S80I=POINT,pmrB_R256G=POINT,qnrB1=COMPLETE,sul2=COMPLETE
GCA_900085495.1	SAMEA2273804	PRJEB5065	klebsiella	70	5641293	16	na	3.12.8	aac(3)-Ia=COMPLETE,aac(6')-Ib3=COMPLETE,aadA1=COMPLETE,blaSHV-5=COMPLETE,blaSHV_C-112A=POINT,dfrA1=COMPLETE,dfrA50=COMPLETE,emrD=COMPLETE,fosA=COMPLETE,gyrA_S83F=POINT,ompK35_E132K=POINT,oqxA10=COMPLETE,oqxB19=COMPLETE,sul1=COMPLETE,tet(A)=COMPLETE
GCA_900084935.1	SAMEA2273584	PRJEB5065	klebsiella	1	5498845	16	na	3.12.8	aac(3)-IIe=COMPLETE,aac(6')-Ib-cr5=COMPLETE,aadA2=PARTIAL_END_OF_CONTIG,aph(3'')-Ib=COMPLETE,aph(6)-Id=COMPLETE,blaCTX-M-15=COMPLETE,blaOXA-1=COMPLETE,blaSHV-1=COMPLETE,blaTEM-1=COMPLETE,catA2=COMPLETE,catB3=PARTIAL_END_OF_CONTIG,dfrA12=COMPLETE,dfrA50=COMPLETE,emrD=COMPLETE,fosA=COMPLETE,gyrA_S83I=POINT,oqxA10=COMPLETE,oqxB19=COMPLETE,parC_S80I=POINT,sul2=COMPLETE,tet(A)=COMPLETE
GCA_900085645.1	SAMEA2273821	PRJEB5065	klebsiella	215	5329194	19	na	3.12.8	aac(3)-IIe=COMPLETE,aac(6')-Ib-cr5=COMPLETE,aph(3'')-Ib=COMPLETE,aph(6)-Id=COMPLETE,blaCTX-M-15=COMPLETE,blaOXA-1=COMPLETE,blaSHV-1=COMPLETE,blaTEM-1=COMPLETE,catB3=PARTIAL_END_OF_CONTIG,dfrA14=COMPLETE,emrD=COMPLETE,fosA=COMPLETE,oqxA=COMPLETE,oqxB=COMPLETE,qnrB1=COMPLETE,sul2=COMPLETE,tet(A)=COMPLETE
GCA_900084705.1	SAMEA2273528	PRJEB5065	klebsiella	14	5578830	21	na	3.12.8	aph(3'')-Ib=COMPLETE,aph(6)-Id=COMPLETE,blaSHV=COMPLETE,dfrA30=COMPLETE,emrD=COMPLETE,fosA=COMPLETE,gyrA_S83Y=POINT,oqxA=COMPLETE,oqxB=COMPLETE,sul2=COMPLETE
GCA_900086415.1	SAMEA2273734	PRJEB5065	klebsiella	560	5423629	11	na	3.12.8	aac(3)-IIe=COMPLETE,aac(6')-Ib-cr5=COMPLETE,aph(3'')-Ib=COMPLETE,aph(6)-Id=COMPLETE,blaCTX-M-15=COMPLETE,blaOXA-1=COMPLETE,blaSHV-26=COMPLETE,blaTEM-1=COMPLETE,catB3=PARTIAL_END_OF_CONTIG,dfrA14=COMPLETE,emrD=COMPLETE,fosA=COMPLETE,oqxA=COMPLETE,oqxB32=COMPLETE,qnrB1=COMPLETE,sul2=COMPLETE,tet(A)=COMPLETE
GCA_900085355.1	SAMEA2273790	PRJEB5065	klebsiella	1658	5235194	16	na	3.12.8	blaSHV-1=COMPLETE,emrD=COMPLETE,fosA=COMPLETE,ompK35_E132K=POINT,oqxA=COMPLETE,oqxB25=COMPLETE
GCA_900085215.1	SAMEA2273636	PRJEB5065	klebsiella	134	5469204	17	na	3.12.8	aadA1=COMPLETE,blaSHV-60=COMPLETE,dfrA1=COMPLETE,emrD=COMPLETE,fosA=COMPLETE,oqxA=COMPLETE,oqxB19=COMPLETE,sul1=COMPLETE,tet(A)=COMPLETE
GCA_900084795.1	SAMEA2273546	PRJEB5065	klebsiella	3707	5812637	25	na	3.12.8	aac(6')-Ib'=COMPLETE,aadA1=COMPLETE,aph(3'')-Ib=COMPLETE,aph(6)-Id=COMPLETE,blaLEN=COMPLETE,blaOXA-9=COMPLETE,blaSHV-12=COMPLETE,blaTEM-1=COMPLETE,cmlA5=COMPLETE,dfrA21=COMPLETE,dfrA5=COMPLETE,emrD=COMPLETE,ere(A)=COMPLETE,fosA=COMPLETE,oqxA=COMPLETE,oqxB=COMPLETE,oqxR_D95E=POINT,oqxR_V113I=POINT,qnrA1=COMPLETE,sul1=COMPLETE
GCA_900085865.1	SAMEA2273863	PRJEB5065	klebsiella	253	5751825	31	na	3.12.8	aac(6')-Ib=COMPLETE,aadA1=COMPLETE,aph(3')-Ia=COMPLETE,blaOXA-9=COMPLETE,blaSHV-12=COMPLETE,blaTEM-1=COMPLETE,dfrA14=COMPLETE,emrD=COMPLETE,fosA10=COMPLETE,mph(A)=COMPLETE,oqxA=COMPLETE,oqxB=COMPLETE
GCA_900084955.1	SAMEA2273587	PRJEB5065	klebsiella	3697	5359649	26	na	3.12.8	aac(3)-IIe=COMPLETE,aadA2=COMPLETE,blaCTX-M-15=COMPLETE,blaSHV-121=COMPLETE,blaTEM-1=COMPLETE,dfrA12=COMPLETE,emrD=COMPLETE,fosA=COMPLETE,gyrA_D87N=POINT,gyrA_S83Y=POINT,mph(A)=COMPLETE,oqxA=COMPLETE,oqxB=COMPLETE,parC_S80I=POINT,sul1=COMPLETE,sul2=COMPLETE,tet(A)=COMPLETE
GCA_900085005.1	SAMEA2273602	PRJEB5065	klebsiella	3697	5365562	13	na	3.12.8	aac(3)-IIe=COMPLETE,aac(6')-Ib-cr5=COMPLETE,aadA2=COMPLETE,aph(3'')-Ib=COMPLETE,aph(3')-Ia=COMPLETE,aph(6)-Id=COMPLETE,blaCTX-M-15=COMPLETE,blaOXA-1=COMPLETE,blaSHV-121=COMPLETE,blaTEM-1=COMPLETE,catB3=PARTIAL_END_OF_CONTIG,dfrA12=COMPLETE,emrD=COMPLETE,fosA=COMPLETE,gyrA_D87N=POINT,gyrA_S83Y=POINT,mph(A)=COMPLETE,oqxA=COMPLETE,oqxB=COMPLETE,parC_S80I=POINT,sul1=COMPLETE,sul2=COMPLETE,tet(A)=COMP…
GCA_900085545.1	SAMEA2273809	PRJEB5065	klebsiella	29	5437505	10	na	3.12.8	blaSHV-187=COMPLETE,emrD=COMPLETE,fosA=COMPLETE,oqxA=COMPLETE,oqxB25=COMPLETE
GCA_900085245.1	SAMEA2273769	PRJEB5065	klebsiella	3697	5388033	22	na	3.12.8	aac(3)-IIe=COMPLETE,aac(6')-Ib-cr5=COMPLETE,aadA2=COMPLETE,aph(3'')-Ib=COMPLETE,aph(6)-Id=COMPLETE,blaCTX-M-15=COMPLETE,blaOXA-1=COMPLETE,blaSHV-121=COMPLETE,blaTEM-1=COMPLETE,catB3=PARTIAL_END_OF_CONTIG,dfrA12=COMPLETE,emrD=COMPLETE,fosA=COMPLETE,gyrA_D87N=POINT,gyrA_S83Y=POINT,mph(A)=COMPLETE,oqxA=COMPLETE,oqxB=COMPLETE,parC_S80I=POINT,sul1=COMPLETE,sul2=COMPLETE,tet(A)=COMPLETE
GCA_900086155.1	SAMEA2273621	PRJEB5065	klebsiella	-	5448363	31	na	3.12.8	aac(3)-IIe=COMPLETE,aac(6')-Ib-cr5=COMPLETE,aph(3'')-Ib=COMPLETE,aph(6)-Id=COMPLETE,blaCTX-M-15=COMPLETE,blaOXA-1=COMPLETE,blaSHV-11=COMPLETE,catB3=PARTIAL_END_OF_CONTIG,dfrA14=COMPLETE,emrD=COMPLETE,fosA=COMPLETE,gyrA_S83I=POINT,oqxA=COMPLETE,oqxB=COMPLETE,parC_S80I=POINT,pmrB_R256G=POINT,sul2=COMPLETE
GCA_900084805.1	SAMEA2273552	PRJEB5065	klebsiella	20	5575807	16	na	3.12.8	blaSHV=COMPLETE,emrD=COMPLETE,fosA10=COMPLETE,oqxA=COMPLETE,oqxB32=COMPLETE
GCA_900085655.1	SAMEA2273822	PRJEB5065	klebsiella	188	5781271	37	na	3.12.8	blaSHV-37=COMPLETE,emrD=COMPLETE,fosA7=PARTIAL,fosA=COMPLETE,oqxA=COMPLETE,oqxB19=COMPLETE
GCA_900085605.1	SAMEA2273815	PRJEB5065	klebsiella	353	5471091	19	na	3.12.8	blaSHV-11=COMPLETE,dfrA50=COMPLETE,emrD=COMPLETE,fosA=COMPLETE,gyrA_S83Y=POINT,oqxA=COMPLETE,oqxB19=COMPLETE,pmrB_R256G=POINT
GCA_900085965.1	SAMEA2273879	PRJEB5065	klebsiella	48	5365950	12	na	3.12.8	aac(3)-IIe=COMPLETE,aac(6')-Ib-cr5=COMPLETE,aadA2=COMPLETE,aph(3'')-Ib=COMPLETE,aph(6)-Id=COMPLETE,blaCTX-M-15=COMPLETE,blaOXA-1=COMPLETE,blaSHV-1=COMPLETE,blaSHV_C-112A=POINT,catA1=COMPLETE,catB3=PARTIAL_END_OF_CONTIG,dfrA12=COMPLETE,emrD=COMPLETE,fosA=COMPLETE,gyrA_S83Y=POINT,oqxA=COMPLETE,oqxB5=COMPLETE,sul1=COMPLETE,sul2=COMPLETE,tet(A)=COMPLETE
GCA_900086385.1	SAMEA2273730	PRJEB5065	klebsiella	2273	5639801	14	na	3.12.8	aac(6')-Ib'=COMPLETE,aadA1=COMPLETE,blaLEN-16=COMPLETE,blaOXA-9=COMPLETE,blaSHV-12=COMPLETE,blaTEM-1=COMPLETE,emrD=COMPLETE,fosA=COMPLETE,oqxA=COMPLETE,oqxB=COMPLETE,oqxR_D95E=POINT,oqxR_V113I=POINT
GCA_900085395.1	SAMEA2273794	PRJEB5065	klebsiella	831	5542071	17	na	3.12.8	aac(6')-Ib'=COMPLETE,aadA1=COMPLETE,blaOXA-9=COMPLETE,blaSHV-12=COMPLETE,blaTEM-1=COMPLETE,cmlA5=COMPLETE,dfrA5=COMPLETE,emrD=COMPLETE,ere(A)=COMPLETE,fosA=COMPLETE,oqxA=COMPLETE,oqxB25=COMPLETE,pmrB_R256G=POINT,qnrA1=COMPLETE,sul1=COMPLETE
GCA_900085665.1	SAMEA2273820	PRJEB5065	klebsiella	1380	5611986	42	na	3.12.8	blaSHV-26=COMPLETE,dfrA51=PARTIAL,emrD=COMPLETE,fosA10=COMPLETE,oqxA=COMPLETE,oqxB19=COMPLETE
GCA_900086075.1	SAMEA2273564	PRJEB5065	klebsiella	3697	5362744	20	na	3.12.8	aac(3)-IIe=COMPLETE,aac(6')-Ib-cr5=COMPLETE,aadA2=COMPLETE,aph(3'')-Ib=COMPLETE,aph(3')-Ia=COMPLETE,aph(6)-Id=COMPLETE,blaCTX-M-15=COMPLETE,blaOXA-1=COMPLETE,blaSHV-121=COMPLETE,blaTEM-1=COMPLETE,catB3=PARTIAL_END_OF_CONTIG,dfrA12=COMPLETE,emrD=COMPLETE,fosA=COMPLETE,gyrA_D87N=POINT,gyrA_S83Y=POINT,mph(A)=COMPLETE,oqxA=COMPLETE,oqxB=COMPLETE,parC_S80I=POINT,sul1=COMPLETE,sul2=COMPLETE,tet(A)=COMP…
GCA_900086395.1	SAMEA2273731	PRJEB5065	klebsiella	15	5425166	15	na	3.12.8	aadA1=COMPLETE,blaSHV-28=COMPLETE,blaTEM-1=COMPLETE,dfrA1=COMPLETE,emrD=COMPLETE,fosA=COMPLETE,gyrA_S83Y=POINT,oqxA=COMPLETE,oqxB=COMPLETE,ramR_A19V=POINT,sul1=PARTIAL_END_OF_CONTIG,tet(A)=COMPLETE
GCA_900084665.1	SAMEA2273516	PRJEB5065	klebsiella	14	5586213	20	na	3.12.8	aac(3)-IId=COMPLETE,aph(3'')-Ib=COMPLETE,aph(6)-Id=COMPLETE,blaSHV=PARTIAL_END_OF_CONTIG,blaTEM-1=COMPLETE,dfrA30=COMPLETE,emrD=COMPLETE,fosA=COMPLETE,gyrA_S83Y=POINT,oqxA=COMPLETE,oqxB=COMPLETE,sul2=COMPLETE,tet(D)=COMPLETE
GCA_900084895.1	SAMEA2273581	PRJEB5065	klebsiella	384	5325219	12	na	3.12.8	acrR_V165I=POINT,acrR_Y114F=POINT,blaOKP-B-16=COMPLETE,blaSHV-12=COMPLETE,cmlA5=COMPLETE,emrD=COMPLETE,fosA=COMPLETE,oqxA=COMPLETE,oqxB=COMPLETE,oqxR_D95E=POINT,qnrA1=COMPLETE,sul1=COMPLETE
GCA_900085045.1	SAMEA2273606	PRJEB5065	klebsiella	27	5572959	62	na	3.12.8	aac(3)-IIe=COMPLETE,aadA1=COMPLETE,aph(3'')-Ib=PARTIAL_END_OF_CONTIG,aph(3')-Ia=COMPLETE,aph(6)-Id=COMPLETE,blaSHV-40=COMPLETE,blaTEM-110=COMPLETE,catA1=COMPLETE,dfrA1=COMPLETE,emrD=COMPLETE,fosA10=COMPLETE,gyrA_S83Y=POINT,ompK35_E132K=POINT,sat2=COMPLETE,sul1=COMPLETE
GCA_900084775.1	SAMEA2273545	PRJEB5065	klebsiella	3527	5323025	8	na	3.12.8	blaLEN-16=COMPLETE,emrD=COMPLETE,fosA=COMPLETE,gyrA_S83F=POINT,oqxA=COMPLETE,oqxB=COMPLETE,oqxR_D95E=POINT,oqxR_V113I=POINT
GCA_900085685.1	SAMEA2273848	PRJEB5065	klebsiella	252	5196896	15	na	3.12.8	blaSHV-1=COMPLETE,blaSHV_C-112A=POINT,emrD=COMPLETE,fosA7=PARTIAL,fosA=COMPLETE,oqxA=COMPLETE,oqxB19=COMPLETE
GCA_900085585.1	SAMEA2273813	PRJEB5065	klebsiella	231	5367287	14	na	3.12.8	aac(3)-IId=COMPLETE,aac(6')-Ib=COMPLETE,aadA1=COMPLETE,aph(3'')-Ib=COMPLETE,aph(6)-Id=COMPLETE,blaCTX-M-15=COMPLETE,blaOXA=PARTIAL_END_OF_CONTIG,blaSHV-12=COMPLETE,dfrA14=COMPLETE,emrD=COMPLETE,fosA=COMPLETE,gyrA_S83I=POINT,oqxA=COMPLETE,oqxB19=COMPLETE,parC_S80I=POINT,sul2=COMPLETE
GCA_900085175.1	SAMEA2273624	PRJEB5065	klebsiella	1683	6131238	20	na	3.12.8	aac(6')-Ib'=COMPLETE,aadA1=COMPLETE,blaLEN-16=COMPLETE,blaOXA-9=COMPLETE,blaSHV-12=COMPLETE,blaTEM-1=COMPLETE,cmlA5=COMPLETE,dfrA5=COMPLETE,emrD=COMPLETE,ere(A)=COMPLETE,fosA=COMPLETE,oqxA=COMPLETE,oqxB9=COMPLETE,oqxR_D95E=POINT,oqxR_V113I=POINT,qnrA1=COMPLETE,sul1=COMPLETE
GCA_900084205.1	SAMEA2273663	PRJEB5065	klebsiella	250	5979035	31	na	3.12.8	aadA2=COMPLETE,ant(2'')-Ia=COMPLETE,blaCTX-M-9=COMPLETE,blaLEN-16=COMPLETE,blaSHV=COMPLETE,emrD=COMPLETE,fosA=COMPLETE,mcr-9.2=COMPLETE,oqxA=COMPLETE,oqxB15=COMPLETE,oqxR_D95E=POINT,oqxR_V113I=POINT,qnrA1=COMPLETE,sul1=COMPLETE,tet(A)=COMPLETE
GCA_900086085.1	SAMEA2273577	PRJEB5065	klebsiella	147	5533241	23	na	3.12.8	aac(6')-Ib-cr5=COMPLETE,aph(3'')-Ib=COMPLETE,aph(6)-Id=COMPLETE,blaCTX-M=PARTIAL,blaOXA-1=COMPLETE,blaSHV-11=COMPLETE,catB3=PARTIAL_END_OF_CONTIG,dfrA14=COMPLETE,emrD=COMPLETE,fosA=COMPLETE,gyrA_S83I=POINT,oqxA=COMPLETE,oqxB=COMPLETE,parC_S80I=POINT,pmrB_R256G=POINT,sul2=COMPLETE
GCA_900086235.1	SAMEA2273668	PRJEB5065	klebsiella	15	5363512	20	na	3.12.8	aac(3)-IIe=COMPLETE,aac(6')-Ib-cr5=COMPLETE,aph(3'')-Ib=COMPLETE,aph(6)-Id=COMPLETE,blaCTX-M-15=COMPLETE,blaOXA-1=COMPLETE,blaSHV-28=COMPLETE,blaTEM-1=COMPLETE,catB3=PARTIAL_END_OF_CONTIG,emrD=COMPLETE,fosA=COMPLETE,gyrA_D87A=POINT,gyrA_S83F=POINT,oqxA=COMPLETE,oqxB=COMPLETE,parC_S80I=POINT,sul2=COMPLETE
GCA_900085695.1	SAMEA2273847	PRJEB5065	klebsiella	15	5483435	20	na	3.12.8	aadA1=COMPLETE,aadA2=COMPLETE,aph(3'')-Ib=PARTIAL_END_OF_CONTIG,aph(6)-Id=COMPLETE,blaSHV-28=COMPLETE,dfrA12=COMPLETE,emrD=COMPLETE,fosA=COMPLETE,gyrA_D87A=POINT,gyrA_S83F=POINT,oqxA=COMPLETE,oqxB=COMPLETE,parC_S80I=POINT,ramR_A19V=POINT,sul1=COMPLETE,tet(D)=COMPLETE
GCA_900084825.1	SAMEA2273563	PRJEB5065	klebsiella	101	5612311	18	na	3.12.8	aac(3)-IIe=COMPLETE,aac(6')-Ib=COMPLETE,aadA1=COMPLETE,aph(3'')-Ib=COMPLETE,aph(3')-Ia=COMPLETE,aph(6)-Id=COMPLETE,blaCTX-M-15=COMPLETE,blaOXA-9=COMPLETE,blaSHV-1=COMPLETE,blaTEM-1=COMPLETE,catA2=COMPLETE,dfrA14=COMPLETE,emrD=COMPLETE,fosA=COMPLETE,gyrA_D87N=POINT,gyrA_S83Y=POINT,oqxA=COMPLETE,oqxB20=COMPLETE,parC_S80I=POINT,sul2=COMPLETE,tet(D)=COMPLETE
GCA_900085455.1	SAMEA2273800	PRJEB5065	klebsiella	54	5787727	30	na	3.12.8	aac(3)-IIg=COMPLETE,aac(6')-IIc=COMPLETE,aac(6')-Ib4=COMPLETE,aph(3'')-Ib=COMPLETE,aph(6)-Id=COMPLETE,arr=COMPLETE,blaOXA=COMPLETE,blaSHV-12=COMPLETE,blaTEM-1=COMPLETE,blaVIM=COMPLETE,catA2=COMPLETE,dfrA19=COMPLETE,dfrA50=COMPLETE,emrD=COMPLETE,ere(A)=PARTIAL,fosA=COMPLETE,mcr-9.1=COMPLETE,oqxA=COMPLETE,oqxB25=COMPLETE,qnrB2=COMPLETE,sul1=COMPLETE,sul2=COMPLETE,tet(D)=COMPLETE
GCA_900085285.1	SAMEA2273778	PRJEB5065	klebsiella	340	5330414	20	na	3.12.8	aac(6')-Ib-cr5=COMPLETE,aadA2=COMPLETE,blaCTX-M-15=COMPLETE,blaOXA-1=COMPLETE,blaSHV-11=COMPLETE,catB3=PARTIAL_END_OF_CONTIG,dfrA30=COMPLETE,emrD=COMPLETE,fosA=COMPLETE,gyrA_S83I=POINT,oqxA=COMPLETE,oqxB=COMPLETE,parC_S80I=POINT,pmrB_R256G=POINT,sul1=COMPLETE
GCA_900086505.1	SAMEA2273782	PRJEB5065	klebsiella	101	5586154	19	na	3.12.8	aph(3'')-Ib=COMPLETE,aph(6)-Id=COMPLETE,blaSHV-1=COMPLETE,emrD=COMPLETE,fosA=COMPLETE,gyrA_D87A=POINT,gyrA_S83Y=POINT,oqxA=COMPLETE,oqxB20=COMPLETE,parC_S80I=POINT,sul2=COMPLETE
GCA_900085635.1	SAMEA2273819	PRJEB5065	klebsiella	17	5591339	16	na	3.12.8	blaSHV-11=COMPLETE,emrD=COMPLETE,fosA=COMPLETE,oqxA=COMPLETE,oqxB=COMPLETE
GCA_900085335.1	SAMEA2273786	PRJEB5065	klebsiella	-	5277897	20	na	3.12.8	blaSHV-11=COMPLETE,emrD=COMPLETE,fosA=COMPLETE,oqxA=COMPLETE,oqxB20=COMPLETE
GCA_900085385.1	SAMEA2273793	PRJEB5065	klebsiella	3704	5486298	16	na	3.12.8	aac(3)-IIe=COMPLETE,aac(6')-Ib-cr5=COMPLETE,blaCTX-M-15=COMPLETE,blaOXA-1=COMPLETE,blaSHV-33=COMPLETE,blaTEM-1=COMPLETE,catB3=PARTIAL_END_OF_CONTIG,emrD=COMPLETE,fosA=COMPLETE,oqxA3=COMPLETE,oqxB19=COMPLETE,tet(A)=COMPLETE
GCA_900085375.1	SAMEA2273792	PRJEB5065	klebsiella	15	5506735	18	na	3.12.8	aac(3)-IIe=COMPLETE,aac(6')-Ib-cr5=COMPLETE,aph(3'')-Ib=COMPLETE,aph(6)-Id=COMPLETE,blaCTX-M-15=COMPLETE,blaOXA-1=COMPLETE,blaSHV-28=COMPLETE,blaTEM-1=COMPLETE,catB3=PARTIAL_END_OF_CONTIG,dfrA14=COMPLETE,emrD=COMPLETE,fosA=COMPLETE,gyrA_D87A=POINT,gyrA_S83F=POINT,oqxA=COMPLETE,oqxB=COMPLETE,parC_S80I=POINT,ramR_A19V=POINT,sul2=COMPLETE
GCA_900085705.1	SAMEA2273833	PRJEB5065	klebsiella	460	5329345	26	na	3.12.8	blaSHV-240=COMPLETE,blaSHV_C-112A=POINT,emrD=COMPLETE,fosA=PARTIAL,oqxA=COMPLETE,oqxB=COMPLETE
GCA_900084905.1	SAMEA2273576	PRJEB5065	klebsiella	147	5555695	26	na	3.12.8	blaCTX-M-15=COMPLETE,blaSHV-11=COMPLETE,dfrA14=COMPLETE,emrD=COMPLETE,fosA=COMPLETE,gyrA_S83I=POINT,oqxA=COMPLETE,oqxB=COMPLETE,parC_S80I=POINT,pmrB_R256G=POINT
GCA_900085095.1	SAMEA2273615	PRJEB5065	klebsiella	147	5465058	26	na	3.12.8	aac(3)-IIe=COMPLETE,aac(6')-Ib-cr5=COMPLETE,blaCTX-M-15=COMPLETE,blaOXA-1=COMPLETE,blaSHV-11=COMPLETE,catB3=PARTIAL_END_OF_CONTIG,dfrA14=COMPLETE,emrD=COMPLETE,fosA=COMPLETE,gyrA_S83I=POINT,oqxA=COMPLETE,oqxB=COMPLETE,parC_S80I=POINT,pmrB_R256G=POINT
GCA_900085345.1	SAMEA2273787	PRJEB5065	klebsiella	16	5527618	13	na	3.12.8	aac(6')-Ib-cr5=COMPLETE,blaCTX-M-15=COMPLETE,blaOXA-1=COMPLETE,blaSHV-1=COMPLETE,blaTEM-1=COMPLETE,catB3=PARTIAL_END_OF_CONTIG,emrD=COMPLETE,fosA=COMPLETE,gyrA_D87N=POINT,gyrA_S83F=POINT,oqxA=COMPLETE,oqxB32=COMPLETE,parC_E84K=POINT,tet(A)=COMPLETE
GCA_900086095.1	SAMEA2273586	PRJEB5065	klebsiella	133	5313853	15	na	3.12.8	blaSHV-75=COMPLETE,emrD=COMPLETE,fosA=COMPLETE,oqxA=COMPLETE,oqxB14=COMPLETE
GCA_900086325.1	SAMEA2273708	PRJEB5065	klebsiella	872	5453804	52	na	3.12.8	blaSHV-11=COMPLETE,emrD=COMPLETE,fosA=COMPLETE,ompK35_E132K=POINT,oqxA=COMPLETE,oqxB=COMPLETE
GCA_900084615.1	SAMEA2273749	PRJEB5065	klebsiella	15	5622931	27	na	3.12.8	aac(3)-IId=COMPLETE,aac(6')-Ib=COMPLETE,aadA1=PARTIAL,aph(3'')-Ib=COMPLETE,aph(6)-Id=COMPLETE,armA=COMPLETE,blaCTX-M-15=COMPLETE,blaOXA-1=COMPLETE,blaOXA-9=COMPLETE,blaSHV-28=COMPLETE,blaTEM-1=COMPLETE,catA2=COMPLETE,catB3=PARTIAL_END_OF_CONTIG,dfrA14=COMPLETE,emrD=COMPLETE,fosA=COMPLETE,gyrA_D87A=POINT,gyrA_S83F=POINT,mph(E)=COMPLETE,msr(E)=COMPLETE,oqxA=COMPLETE,oqxB=COMPLETE,parC_S80I=POINT,ra…
GCA_900086215.1	SAMEA2273654	PRJEB5065	klebsiella	147	5521803	26	na	3.12.8	aac(6')-Ib-cr5=COMPLETE,blaCTX-M-15=COMPLETE,blaOXA-1=COMPLETE,blaSHV-11=COMPLETE,catB3=PARTIAL_END_OF_CONTIG,dfrA14=COMPLETE,emrD=COMPLETE,fosA=COMPLETE,gyrA_S83I=POINT,oqxA=COMPLETE,oqxB=COMPLETE,parC_S80I=POINT,pmrB_R256G=POINT,qnrB1=COMPLETE
GCA_900086035.1	SAMEA2273526	PRJEB5065	klebsiella	42	5550055	30	na	3.12.8	aac(3)-IId=COMPLETE,aph(3')-Ia=COMPLETE,blaSHV-12=COMPLETE,blaTEM=COMPLETE,catA1=COMPLETE,dfrA5=COMPLETE,emrD=COMPLETE,fosA=COMPLETE,gyrA_D87Y=POINT,gyrA_S83F=POINT,lpxM_V30G=POINT,mph(A)=COMPLETE,oqxA=COMPLETE,oqxB5=COMPLETE,parC_S80I=POINT,sul1=COMPLETE,tet(A)=COMPLETE,tet(D)=COMPLETE
GCA_900084725.1	SAMEA2273533	PRJEB5065	klebsiella	29	5445387	12	na	3.12.8	aac(3)-IId=COMPLETE,blaCTX-M-3=COMPLETE,blaSHV-187=COMPLETE,blaTEM-1=COMPLETE,catA1=COMPLETE,dfrA5=COMPLETE,emrD=COMPLETE,ere(A)=COMPLETE,fosA=COMPLETE,gyrA_S83F=POINT,oqxA=COMPLETE,oqxB25=COMPLETE,sul1=COMPLETE
GCA_900086165.1	SAMEA2273627	PRJEB5065	klebsiella	45	5512117	25	na	3.12.8	aac(3)-IId=COMPLETE,blaSHV-1=COMPLETE,blaSHV_C-112A=POINT,blaTEM-1=COMPLETE,emrD=COMPLETE,fosA=COMPLETE,oqxA11=COMPLETE,oqxB19=COMPLETE,pmrB_R256G=POINT,tet(D)=COMPLETE
GCA_900085615.1	SAMEA2273816	PRJEB5065	klebsiella	17	5327650	21	na	3.12.8	blaSHV=COMPLETE,blaSHV_C-112A=POINT,dfrA21=COMPLETE,emrD=COMPLETE,fosA=COMPLETE,oqxA=COMPLETE,oqxB25=COMPLETE,sul1=COMPLETE,tet(D)=COMPLETE
GCA_900085845.1	SAMEA2273867	PRJEB5065	klebsiella	16	5477787	16	na	3.12.8	aac(3)-IId=COMPLETE,aadA2=COMPLETE,blaCTX-M-15=COMPLETE,blaSHV-1=COMPLETE,blaTEM-1=COMPLETE,dfrA12=COMPLETE,dfrA25=COMPLETE,emrD=COMPLETE,fosA=COMPLETE,gyrA_D87N=POINT,gyrA_S83F=POINT,mph(A)=COMPLETE,oqxA=COMPLETE,oqxB32=COMPLETE,parC_E84K=POINT,sul1=COMPLETE
GCA_900086515.1	SAMEA2273780	PRJEB5065	klebsiella	147	5555172	12	na	3.12.8	aac(3)-IIe=PARTIAL,aac(6')-Ib-cr5=COMPLETE,aph(3'')-Ib=PARTIAL,aph(6)-Id=COMPLETE,blaCTX-M-15=COMPLETE,blaOXA-1=COMPLETE,blaSHV-11=COMPLETE,blaTEM-1=COMPLETE,catB3=PARTIAL_END_OF_CONTIG,dfrA14=COMPLETE,emrD=COMPLETE,fosA=COMPLETE,gyrA_S83I=POINT,oqxA=COMPLETE,oqxB=COMPLETE,parC_S80I=POINT,pmrB_R256G=POINT,qnrB1=COMPLETE,sul2=COMPLETE,tet(A)=COMPLETE
GCA_900084755.1	SAMEA2273537	PRJEB5065	klebsiella	3186	5202749	12	na	3.12.8	blaSHV-1=COMPLETE,emrD=COMPLETE,fosA=COMPLETE,oqxA=COMPLETE,oqxB25=COMPLETE,pmrB_R256G=POINT
GCA_900085955.1	SAMEA2273875	PRJEB5065	klebsiella	26	5576589	31	na	3.12.8	blaSHV-36=COMPLETE,blaTEM-1=COMPLETE,emrD=COMPLETE,oqxA=COMPLETE,oqxB=COMPLETE,qnrS1=COMPLETE
[truncated: 85,143 more rows]
